# Supplementary material for: Synthesis and Characterization of a (−)-Epicatechin and Barbituric Acid Cocrystal: Single-Crystal X-ray Diffraction and Vibrational Spectroscopic Studies
Source: ACS Omega. 2021 Mar 16;6(12):8199–209. doi: 10.1021/acsomega.0c06239 (PMC8014927; doi:10.1021/acsomega.0c06239)
Supplement: Supplementary file 2 — ao0c06239_si_002.cif [file ao0c06239_si_002.cif]

####################################################################### 
# 
# This file contains crystal structure data downloaded from the 
# Cambridge Structural Database (CSD) hosted by the Cambridge 
# Crystallographic Data Centre (CCDC).
# 
# Full information about CCDC data access policies and citation 
# guidelines are available at http://www.ccdc.cam.ac.uk/access/V1 
# 
# Audit and citation data items may have been added by the CCDC. 
# Please retain this information to preserve the provenance of 
# this file and to allow appropriate attribution of the data. 
# 
#######################################################################

data_epikat_barb2
_audit_block_doi                 10.5517/ccdc.csd.cc26qc3f
_database_code_depnum_ccdc_archive 'CCDC 2047274'
loop_
_audit_author_name
_audit_author_address
'Daniel Kaminski'
;UMCS in Lublinie
Poland
;
_audit_update_record             
;
2021-01-22 deposited with the CCDC.	2021-01-24 downloaded from the CCDC.
;
_audit_creation_date             2021-01-22
_audit_creation_method           
;
Olex2 1.3
(compiled 2020.07.31 svn.rc2a77460 for OlexSys, GUI svn.r6145)
;
_chemical_name_common            -Epicatechin
_chemical_name_systematic        
(2R,3R)-2-(3,4-Dihydroxyphenyl)-3,4-dihydro-2H-chromene-3,5,7-triol
_chemical_formula_moiety         '2(C15 H14 O6), 2(C4 H4 N2 O3), 3(H2 O)'
_chemical_formula_sum            'C38 H42 N4 O21'
_chemical_formula_weight         890.771
_chemical_absolute_configuration syn
loop_
_atom_type_symbol
_atom_type_scat_dispersion_real
_atom_type_scat_dispersion_imag
_atom_type_scat_Cromer_Mann_a1
_atom_type_scat_Cromer_Mann_a2
_atom_type_scat_Cromer_Mann_a3
_atom_type_scat_Cromer_Mann_a4
_atom_type_scat_Cromer_Mann_b1
_atom_type_scat_Cromer_Mann_b2
_atom_type_scat_Cromer_Mann_b3
_atom_type_scat_Cromer_Mann_b4
_atom_type_scat_Cromer_Mann_c
_atom_type_scat_source
_atom_type_scat_dispersion_source
H 0.00000 0.00000 0.49300 0.32291 0.14019 0.04081 10.51090 26.12570 3.14236
57.79970 0.0030380000826
'International Tables Volume C Table 6.1.1.4 (pp. 500-502)'
'Henke, Gullikson and Davis, At. Data and Nucl. Data Tables, 1993, 54, 2'
C 0.01920 0.00962 2.31000 1.02000 1.58860 0.86500 20.84390 10.20750 0.56870
51.65120 0.215599998832
'International Tables Volume C Table 6.1.1.4 (pp. 500-502)'
'Henke, Gullikson and Davis, At. Data and Nucl. Data Tables, 1993, 54, 2'
O 0.05239 0.03377 3.04850 2.28680 1.54630 0.86700 13.27710 5.70110 0.32390
32.90890 0.250800013542
'International Tables Volume C Table 6.1.1.4 (pp. 500-502)'
'Henke, Gullikson and Davis, At. Data and Nucl. Data Tables, 1993, 54, 2'
N 0.03256 0.01839 12.21260 3.13220 2.01250 1.16630 0.00570 9.89330 28.99750
0.58260 -11.5290002823
'International Tables Volume C Table 6.1.1.4 (pp. 500-502)'
'Henke, Gullikson and Davis, At. Data and Nucl. Data Tables, 1993, 54, 2'

_space_group_crystal_system      triclinic
_space_group_IT_number           1
_space_group_name_H-M_alt        'P 1'
_space_group_name_Hall           ' P 1'
loop_
_space_group_symop_id
_space_group_symop_operation_xyz
1 x,y,z

_symmetry_Int_Tables_number      1
_cell_length_a                   7.3043(5)
_cell_length_b                   11.8154(8)
_cell_length_c                   12.0064(6)
_cell_angle_alpha                67.444(6)
_cell_angle_beta                 87.953(5)
_cell_angle_gamma                88.503(5)
_cell_volume                     956.23(11)
_cell_formula_units_Z            1
_cell_measurement_reflns_used    4168
_cell_measurement_temperature    293
_cell_measurement_theta_max      73.4330
_cell_measurement_theta_min      3.9580
_exptl_absorpt_coefficient_mu    1.100
_exptl_absorpt_correction_T_max  1.00000
_exptl_absorpt_correction_T_min  0.64240
_exptl_absorpt_correction_type   multi-scan
_exptl_absorpt_process_details   
;
CrysAlisPro, Agilent Technologies,
Version 1.171.37.34 (release 22-05-2014 CrysAlis171 .NET)
(compiled May 22 2014,16:03:01)
Empirical absorption correction using spherical harmonics,
 implemented in SCALE3 ABSPACK scaling algorithm.
;
_exptl_crystal_colour            'clear yellowish white'
_exptl_crystal_colour_lustre     clear
_exptl_crystal_colour_modifier   yellowish
_exptl_crystal_colour_primary    white
_exptl_crystal_density_diffrn    1.547
_exptl_crystal_description       plate
_exptl_crystal_F_000             467.895
_exptl_crystal_preparation       'Crystallisation from 97% ethanol'
_exptl_crystal_recrystallization_method 'Crystallisation by solvent evaporation'
_exptl_crystal_size_max          0.1
_exptl_crystal_size_mid          0.1
_exptl_crystal_size_min          0.01
_diffrn_reflns_av_R_equivalents  0.0518
_diffrn_reflns_av_unetI/netI     0.0524
_diffrn_reflns_Laue_measured_fraction_full 0.9986
_diffrn_reflns_Laue_measured_fraction_max 0.9609
_diffrn_reflns_limit_h_max       8
_diffrn_reflns_limit_h_min       -9
_diffrn_reflns_limit_k_max       11
_diffrn_reflns_limit_k_min       -14
_diffrn_reflns_limit_l_max       10
_diffrn_reflns_limit_l_min       -14
_diffrn_reflns_number            6303
_diffrn_reflns_point_group_measured_fraction_full 0.5940
_diffrn_reflns_point_group_measured_fraction_max 0.5675
_diffrn_reflns_theta_full        67.6840
_diffrn_reflns_theta_max         73.83
_diffrn_reflns_theta_min         3.99
_diffrn_ambient_temperature      293
_diffrn_detector_area_resol_mean 5.2763
_diffrn_detector_type            AtlasS2
_diffrn_measured_fraction_theta_full 0.9986
_diffrn_measured_fraction_theta_max 0.9609
_diffrn_measurement_details      
;
#__ type_ start__ end____ width___ exp.time_
  1 omega  -26.00   65.00   1.0000    1.0000
omega____ theta____ kappa____ phi______ frames
    -       40.9396  -37.0000  -30.0000 91
#__ type_ start__ end____ width___ exp.time_
  2 omega   35.00   77.00   1.0000    3.1400
omega____ theta____ kappa____ phi______ frames
    -      106.9969  -45.0000 -150.0000 42
#__ type_ start__ end____ width___ exp.time_
  3 omega   96.00  134.00   1.0000    3.1400
omega____ theta____ kappa____ phi______ frames
    -      106.9969  -77.0000 -150.0000 38
#__ type_ start__ end____ width___ exp.time_
  4 omega   66.00  148.00   1.0000    3.1400
omega____ theta____ kappa____ phi______ frames
    -      106.9969   15.0000  -90.0000 82
#__ type_ start__ end____ width___ exp.time_
  5 omega   95.00  130.00   1.0000    3.1400
omega____ theta____ kappa____ phi______ frames
    -      106.9969   45.0000  -60.0000 35
#__ type_ start__ end____ width___ exp.time_
  6 omega   83.00  157.00   1.0000    3.1400
omega____ theta____ kappa____ phi______ frames
    -      106.9969   30.0000    0.0000 74
#__ type_ start__ end____ width___ exp.time_
  7 omega   79.00  109.00   1.0000    3.1400
omega____ theta____ kappa____ phi______ frames
    -      106.9969  -94.0000    0.0000 30
#__ type_ start__ end____ width___ exp.time_
  8 omega   59.00  105.00   1.0000    3.1400
omega____ theta____ kappa____ phi______ frames
    -      106.9969  -94.0000 -120.0000 46
#__ type_ start__ end____ width___ exp.time_
  9 omega   44.00   71.00   1.0000    3.1400
omega____ theta____ kappa____ phi______ frames
    -      106.9969  -45.0000    0.0000 27
#__ type_ start__ end____ width___ exp.time_
 10 omega   32.00   69.00   1.0000    3.1400
omega____ theta____ kappa____ phi______ frames
    -      106.9969  -30.0000   60.0000 37
#__ type_ start__ end____ width___ exp.time_
 11 omega   40.00   77.00   1.0000    3.1400
omega____ theta____ kappa____ phi______ frames
    -      106.9969  -45.0000  120.0000 37
#__ type_ start__ end____ width___ exp.time_
 12 omega   46.00   93.00   1.0000    3.1400
omega____ theta____ kappa____ phi______ frames
    -      106.9969  -94.0000   90.0000 47
#__ type_ start__ end____ width___ exp.time_
 13 omega   45.00  108.00   1.0000    3.1400
omega____ theta____ kappa____ phi______ frames
    -      106.9969  -94.0000  150.0000 63
#__ type_ start__ end____ width___ exp.time_
 14 omega   33.00   61.00   1.0000    3.1400
omega____ theta____ kappa____ phi______ frames
    -      106.9969  -30.0000   90.0000 28
#__ type_ start__ end____ width___ exp.time_
 15 omega   32.00   67.00   1.0000    3.1400
omega____ theta____ kappa____ phi______ frames
    -      106.9969  -30.0000   30.0000 35
#__ type_ start__ end____ width___ exp.time_
 16 omega   31.00   64.00   1.0000    3.1400
omega____ theta____ kappa____ phi______ frames
    -      106.9969  -30.0000  -30.0000 33
#__ type_ start__ end____ width___ exp.time_
 17 omega   31.00   64.00   1.0000    3.1400
omega____ theta____ kappa____ phi______ frames
    -      106.9969  -77.0000 -150.0000 33
#__ type_ start__ end____ width___ exp.time_
 18 omega   31.00  104.00   1.0000    3.1400
omega____ theta____ kappa____ phi______ frames
    -      106.9969 -111.0000   30.0000 73
#__ type_ start__ end____ width___ exp.time_
 19 omega   18.00  115.00   1.0000    1.0000
omega____ theta____ kappa____ phi______ frames
    -       40.9396   37.0000  150.0000 97
#__ type_ start__ end____ width___ exp.time_
 20 omega  -49.00  -16.00   1.0000    1.0000
omega____ theta____ kappa____ phi______ frames
    -      -40.9396  -57.0000  120.0000 33
#__ type_ start__ end____ width___ exp.time_
 21 omega  -64.00   27.00   1.0000    1.0000
omega____ theta____ kappa____ phi______ frames
    -      -40.9396   57.0000  -90.0000 91
#__ type_ start__ end____ width___ exp.time_
 22 omega  -94.00  -54.00   1.0000    1.0000
omega____ theta____ kappa____ phi______ frames
    -      -40.9396  125.0000  -30.0000 40
;
_diffrn_measurement_device       'four-circle diffractometer'
_diffrn_measurement_device_type  ?
_diffrn_measurement_method       '\w scans'
_diffrn_radiation_type           'Cu K\a'
_diffrn_radiation_wavelength     1.54184
_diffrn_special_details          none
_reflns_Friedel_coverage         0.174
_reflns_limit_h_max              8
_reflns_limit_h_min              -9
_reflns_limit_k_max              11
_reflns_limit_k_min              -14
_reflns_limit_l_max              10
_reflns_limit_l_min              -14
_reflns_number_gt                4013
_reflns_number_total             4387
_reflns_threshold_expression     I>=2u(I)
_computing_cell_refinement       
;
CrysAlisPro, Agilent Technologies,
Version 1.171.37.34 (release 22-05-2014 CrysAlis171 .NET)
(compiled May 22 2014,16:03:01)
;
_computing_data_collection       
;
CrysAlisPro, Agilent Technologies,
Version 1.171.37.34 (release 22-05-2014 CrysAlis171 .NET)
(compiled May 22 2014,16:03:01)
;
_computing_data_reduction        
;
CrysAlisPro, Agilent Technologies,
Version 1.171.37.34 (release 22-05-2014 CrysAlis171 .NET)
(compiled May 22 2014,16:03:01)
;
_computing_molecular_graphics    'Olex2 1.3 (Dolomanov et al., 2009)'
_computing_publication_material  'Olex2 1.3 (Dolomanov et al., 2009)'
_computing_structure_refinement  'olex2.refine 1.3 (Bourhis et al., 2015)'
_computing_structure_solution    'olex2.solve 1.3 (Bourhis et al., 2015)'
_refine_diff_density_max         0.1716
_refine_diff_density_min         -0.2661
_refine_diff_density_rms         0.0472
_refine_ls_abs_structure_details 
'Flack, H. D. (1983). Acta Cryst. A39, 876-881.'
_refine_ls_abs_structure_Flack   0.2(3)
_refine_ls_d_res_high            0.8027
_refine_ls_d_res_low             11.0837
_refine_ls_goodness_of_fit_ref   1.0800
_refine_ls_hydrogen_treatment    mixed
_refine_ls_matrix_type           full
_refine_ls_number_constraints    72
_refine_ls_number_parameters     596
_refine_ls_number_reflns         4387
_refine_ls_number_restraints     3
_refine_ls_R_factor_all          0.0670
_refine_ls_R_factor_gt           0.0593
_refine_ls_restrained_S_all      1.0800
_refine_ls_shift/su_max          0.0007
_refine_ls_shift/su_mean         0.0000
_refine_ls_structure_factor_coef Fsqd
_refine_ls_weighting_details     
'w=1/[\s^2^(Fo^2^)+(0.0942P)^2^+0.6138P] where P=(Fo^2^+2Fc^2^)/3'
_refine_ls_weighting_scheme      calc
_refine_ls_wR_factor_gt          0.1554
_refine_ls_wR_factor_ref         0.1779
_refine_special_details          olex-2
_olex2_refinement_description    
;
1. Fixed Uiso
 At 1.2 times of:
  All C(H) groups, All C(H,H) groups, All N(H) groups
 At 1.5 times of:
  All O(H) groups, All O(H,H) groups
2.a Free rotating group:
 O3E(H6E,H5E), O1E(H2,H1), O2E(H3E,H4E)
2.b Ternary CH refined with riding coordinates:
 C1B(H1B), C2B(H2B), C1A(H1A), C2A(H2A)
2.c Secondary CH2 refined with riding coordinates:
 C3B(H4B,H5B), C3A(H5A,H4A), C3C(H4C,H3C), C3D(H3D,H4D)
2.d Aromatic/amide H refined with riding coordinates:
 C8B(H9B), C6B(H7B), C14B(H13B), C15B(H14B), C15A(H14A), C14A(H13A),
 C11A(H10A), C8A(H9A), C6A(H7A), N1C(H1C), N2C(H2C), N1D(H1D), N2D(H2D)
2.e Idealised tetrahedral OH refined as rotating group:
 O4B(H8B), O5B(H11B), O6B(H12B), O2B(H3B), O6A(H12A), O5A(H11A), O3A(H6A),
 O2A(H3A)
;
_atom_sites_solution_primary     iterative
loop_
_atom_site_label
_atom_site_type_symbol
_atom_site_fract_x
_atom_site_fract_y
_atom_site_fract_z
_atom_site_U_iso_or_equiv
_atom_site_adp_type
_atom_site_occupancy
_atom_site_refinement_flags_posn
C7B C 0.8001(7) 1.5789(4) -0.1247(4) 0.0334(10) Uani 1.000000 .
O4B O 0.6811(6) 1.6448(4) -0.2127(4) 0.0483(10) Uani 1.000000 .
H8B H 0.599(7) 1.600(2) -0.216(6) 0.0724(15) Uiso 1.000000 GR
O5B O 0.9195(6) 0.8332(4) 0.5745(4) 0.0627(15) Uani 1.000000 .
H11B H 0.993(11) 0.810(5) 0.534(2) 0.094(2) Uiso 1.000000 GR
O6B O 0.5812(6) 0.8767(4) 0.6350(4) 0.0525(11) Uani 1.000000 .
H12B H 0.644(6) 0.814(3) 0.659(5) 0.0787(17) Uiso 1.000000 GR
O3B O 1.2803(5) 1.5875(4) -0.0530(4) 0.0426(9) Uani 1.000000 .
O2B O 0.9942(5) 1.3663(3) 0.3315(3) 0.0360(8) Uani 1.000000 .
H3B H 0.911(7) 1.410(5) 0.293(3) 0.0541(11) Uiso 1.000000 GR
O1B O 0.8041(5) 1.3119(3) 0.1531(3) 0.0368(8) Uani 1.000000 .
C5B C 1.1009(6) 1.5548(4) -0.0471(4) 0.0307(10) Uani 1.000000 .
C4B C 1.0487(6) 1.4500(4) 0.0534(5) 0.0313(10) Uani 1.000000 .
C9B C 0.8694(7) 1.4122(4) 0.0598(4) 0.0309(10) Uani 1.000000 .
C8B C 0.7422(7) 1.4747(5) -0.0279(4) 0.0342(10) Uani 1.000000 .
H9B H 0.6225(7) 1.4475(5) -0.0217(4) 0.0411(12) Uiso 1.000000 R
C6B C 0.9786(7) 1.6195(5) -0.1355(5) 0.0344(10) Uani 1.000000 .
H7B H 1.0155(7) 1.6890(5) -0.2008(5) 0.0412(12) Uiso 1.000000 R
C10B C 0.8382(7) 1.1366(4) 0.3347(5) 0.0326(10) Uani 1.000000 .
C11B C 0.9284(7) 1.0275(4) 0.4016(5) 0.0346(11) Uani 1.000000 .
H10B H 1.074(9) 1.017(6) 0.398(6) 0.0415(13) Uiso 1.000000 R
C12B C 0.8444(8) 0.9408(5) 0.5037(5) 0.0396(12) Uani 1.000000 .
C13B C 0.6665(7) 0.9623(5) 0.5370(5) 0.0397(12) Uani 1.000000 .
C14B C 0.5766(8) 1.0695(5) 0.4703(5) 0.0407(12) Uani 1.000000 .
H13B H 0.4573(8) 1.0831(5) 0.4924(5) 0.0489(14) Uiso 1.000000 R
C15B C 0.6610(7) 1.1573(5) 0.3707(5) 0.0387(12) Uani 1.000000 .
H14B H 0.5996(7) 1.2302(5) 0.3278(5) 0.0464(14) Uiso 1.000000 R
C1B C 0.9375(7) 1.2296(4) 0.2295(4) 0.0333(10) Uani 1.000000 .
H1B H 1.0010(7) 1.1866(4) 0.1836(4) 0.0399(12) Uiso 1.000000 R
C2B C 1.0775(6) 1.3013(5) 0.2642(5) 0.0344(10) Uani 1.000000 .
H2B H 1.1664(6) 1.2427(5) 0.3158(5) 0.0413(13) Uiso 1.000000 R
C3B C 1.1806(7) 1.3871(5) 0.1521(5) 0.0378(11) Uani 1.000000 .
H4B H 1.2447(7) 1.4479(5) 0.1714(5) 0.0454(13) Uiso 1.000000 R
H5B H 1.2706(7) 1.3407(5) 0.1251(5) 0.0454(13) Uiso 1.000000 R
O6A O 1.6931(6) 0.5302(4) 1.2762(4) 0.0517(11) Uani 1.000000 .
H12A H 1.620(4) 0.496(5) 1.332(4) 0.0776(17) Uiso 1.000000 GR
O5A O 1.3491(6) 0.5893(4) 1.3195(4) 0.0574(13) Uani 1.000000 .
H11A H 1.242(4) 0.610(6) 1.322(4) 0.0861(19) Uiso 1.000000 GR
O3A O 0.9970(5) 1.2121(4) 0.5708(4) 0.0420(9) Uani 1.000000 .
H6A H 0.986(2) 1.261(6) 0.501(2) 0.0630(13) Uiso 1.000000 GR
O4A O 1.5895(6) 1.3857(4) 0.5129(4) 0.0478(10) Uani 1.000000 .
O1A O 1.4684(5) 1.0147(3) 0.8458(3) 0.0399(9) Uani 1.000000 .
O2A O 1.2828(5) 0.8286(3) 0.7952(3) 0.0366(8) Uani 1.000000 .
H3A H 1.356(8) 0.872(2) 0.744(5) 0.0548(12) Uiso 1.000000 GR
C10A C 1.4371(7) 0.8312(5) 1.0202(4) 0.0314(10) Uani 1.000000 .
C15A C 1.6160(7) 0.7989(5) 1.0003(5) 0.0387(11) Uani 1.000000 .
H14A H 1.6793(7) 0.8446(5) 0.9293(5) 0.0465(14) Uiso 1.000000 R
C14A C 1.6992(7) 0.6988(5) 1.0863(5) 0.0396(12) Uani 1.000000 .
H13A H 1.8194(7) 0.6783(5) 1.0727(5) 0.0475(14) Uiso 1.000000 R
C13A C 1.6091(7) 0.6292(5) 1.1910(5) 0.0378(11) Uani 1.000000 .
C12A C 1.4275(7) 0.6607(5) 1.2121(5) 0.0387(12) Uani 1.000000 .
C11A C 1.3454(7) 0.7616(5) 1.1259(5) 0.0370(11) Uani 1.000000 .
H10A H 1.2256(7) 0.7830(5) 1.1394(5) 0.0444(13) Uiso 1.000000 R
C4A C 1.2250(7) 1.1093(5) 0.7080(5) 0.0317(10) Uani 1.000000 .
C9A C 1.4033(7) 1.1084(4) 0.7456(5) 0.0340(10) Uani 1.000000 .
C8A C 1.5289(7) 1.1983(5) 0.6825(5) 0.0351(11) Uani 1.000000 .
H9A H 1.6480(7) 1.1939(5) 0.7089(5) 0.0421(13) Uiso 1.000000 R
C7A C 1.4736(7) 1.2945(4) 0.5796(4) 0.0332(10) Uani 1.000000 .
C6A C 1.2973(7) 1.3011(5) 0.5390(4) 0.0345(10) Uani 1.000000 .
H7A H 1.2615(7) 1.3661(5) 0.4697(4) 0.0414(12) Uiso 1.000000 R
C5A C 1.1738(7) 1.2091(4) 0.6031(4) 0.0315(10) Uani 1.000000 .
C1A C 1.3340(7) 0.9361(5) 0.9273(5) 0.0356(11) Uani 1.000000 .
H1A H 1.2679(7) 0.9825(5) 0.9688(5) 0.0428(13) Uiso 1.000000 R
C2A C 1.1970(7) 0.8967(5) 0.8572(5) 0.0347(10) Uani 1.000000 .
H2A H 1.1078(7) 0.8435(5) 0.9153(5) 0.0417(13) Uiso 1.000000 R
C3A C 1.0935(7) 1.0091(5) 0.7725(5) 0.0357(11) Uani 1.000000 .
H5A H 1.0286(7) 0.9877(5) 0.7143(5) 0.0429(13) Uiso 1.000000 R
H4A H 1.0041(7) 1.0369(5) 0.8185(5) 0.0429(13) Uiso 1.000000 R
H8A H 1.676(12) 1.391(8) 0.549(8) 0.06(2) Uiso 1.000000 .
O1C O 2.4444(7) 1.5183(6) 0.7088(5) 0.0738(16) Uani 1.000000 .
O3C O 1.8708(7) 1.4802(6) 0.5990(6) 0.0838(19) Uani 1.000000 .
O2C O 2.1131(6) 1.1952(4) 0.9528(4) 0.0528(11) Uani 1.000000 .
N1C N 2.1514(7) 1.5076(5) 0.6570(5) 0.0462(11) Uani 1.000000 .
H1C H 2.1610(7) 1.5767(5) 0.5969(5) 0.0555(13) Uiso 1.000000 R
N2C N 2.2799(6) 1.3552(5) 0.8291(5) 0.0436(11) Uani 1.000000 .
H2C H 2.3745(6) 1.3260(5) 0.8722(5) 0.0523(13) Uiso 1.000000 R
C1C C 2.2997(8) 1.4639(6) 0.7317(5) 0.0438(13) Uani 1.000000 .
C2C C 2.1231(8) 1.2901(5) 0.8630(5) 0.0394(12) Uani 1.000000 .
C3C C 1.9677(7) 1.3376(5) 0.7841(5) 0.0416(12) Uani 1.000000 .
H4C H 1.9267(7) 1.2719(5) 0.7618(5) 0.0499(14) Uiso 1.000000 R
H3C H 1.8691(7) 1.3548(5) 0.8319(5) 0.0499(14) Uiso 1.000000 R
C4C C 1.9885(8) 1.4444(5) 0.6751(6) 0.0455(13) Uani 1.000000 .
O3D O 2.6060(7) 1.2256(4) 0.9479(5) 0.0609(12) Uani 1.000000 .
O2D O 2.3384(7) 0.9372(6) 1.2933(6) 0.0843(19) Uani 1.000000 .
O1D O 2.9355(6) 0.8995(5) 1.1889(5) 0.0663(14) Uani 1.000000 .
N1D N 2.7702(7) 1.0649(5) 1.0694(5) 0.0490(12) Uani 1.000000 .
H1D H 2.8654(7) 1.0918(5) 1.0234(5) 0.0588(14) Uiso 1.000000 R
N2D N 2.6354(7) 0.9147(5) 1.2450(4) 0.0453(11) Uani 1.000000 .
H2D H 2.6442(7) 0.8471(5) 1.3069(4) 0.0543(13) Uiso 1.000000 R
C4D C 2.6149(8) 1.1328(5) 1.0386(6) 0.0453(13) Uani 1.000000 .
C3D C 2.4627(8) 1.0931(6) 1.1216(7) 0.0553(17) Uani 1.000000 .
H3D H 2.4363(8) 1.1571(6) 1.1520(7) 0.066(2) Uiso 1.000000 R
H4D H 2.3581(8) 1.0898(6) 1.0754(7) 0.066(2) Uiso 1.000000 R
C2D C 2.4697(8) 0.9772(6) 1.2259(7) 0.0521(15) Uani 1.000000 .
C1D C 2.7905(8) 0.9558(6) 1.1681(6) 0.0452(13) Uani 1.000000 .
O3E O 1.2602(7) 0.7774(6) 0.5304(6) 0.0812(18) Uani 1.000000 .
H6E H 1.301(17) 0.833(8) 0.551(10) 0.122(3) Uiso 1.000000 G
H5E H 1.265(19) 0.808(10) 0.4538(6) 0.122(3) Uiso 1.000000 G
O1E O 3.0252(7) 0.6663(7) 1.3611(7) 0.103(3) Uani 1.000000 .
H2 H 2.961(16) 0.608(10) 1.410(10) 0.155(4) Uiso 1.000000 G
H1 H 2.955(16) 0.703(12) 1.303(9) 0.155(4) Uiso 1.000000 G
O2E O 2.6392(8) 0.6973(5) 1.4585(6) 0.0806(17) Uani 1.000000 .
H3E H 2.738(10) 0.666(9) 1.493(11) 0.121(3) Uiso 1.000000 G
H4E H 2.588(14) 0.640(7) 1.446(12) 0.121(3) Uiso 1.000000 G
H6B H 1.285(9) 1.670(7) -0.109(7) 0.045(18) Uiso 1.000000 .

loop_
_atom_site_aniso_label
_atom_site_aniso_U_11
_atom_site_aniso_U_22
_atom_site_aniso_U_33
_atom_site_aniso_U_12
_atom_site_aniso_U_13
_atom_site_aniso_U_23
C7B 0.041(3) 0.027(2) 0.026(2) -0.0031(19) -0.007(2) -0.0015(19)
O4B 0.045(2) 0.036(2) 0.046(2) -0.0031(16) -0.0154(18) 0.0062(17)
O5B 0.048(3) 0.046(2) 0.058(3) 0.019(2) 0.017(2) 0.017(2)
O6B 0.044(2) 0.040(2) 0.046(2) 0.0067(17) 0.0159(18) 0.0116(18)
O3B 0.0298(18) 0.035(2) 0.049(2) -0.0030(15) 0.0059(16) -0.0005(17)
O2B 0.0366(19) 0.0378(19) 0.0312(18) 0.0104(14) -0.0090(14) -0.0105(15)
O1B 0.0339(18) 0.0370(18) 0.0266(17) -0.0055(14) -0.0043(14) 0.0028(14)
C5B 0.028(2) 0.029(2) 0.030(2) 0.0027(18) 0.0021(18) -0.0071(19)
C4B 0.030(2) 0.024(2) 0.035(3) 0.0007(18) 0.0036(19) -0.006(2)
C9B 0.035(2) 0.025(2) 0.026(2) 0.0017(18) 0.0014(19) -0.0029(18)
C8B 0.034(2) 0.033(3) 0.027(2) -0.0018(19) -0.0031(19) -0.001(2)
C6B 0.039(3) 0.025(2) 0.030(2) -0.0023(19) 0.001(2) -0.0008(18)
C10B 0.034(2) 0.028(2) 0.031(2) 0.0036(19) -0.0017(19) -0.008(2)
C11B 0.031(2) 0.026(2) 0.036(3) -0.0004(18) 0.0055(19) -0.000(2)
C12B 0.040(3) 0.034(3) 0.033(3) 0.005(2) 0.003(2) -0.001(2)
C13B 0.040(3) 0.033(3) 0.035(3) 0.002(2) 0.008(2) -0.002(2)
C14B 0.039(3) 0.039(3) 0.035(3) 0.009(2) 0.006(2) -0.006(2)
C15B 0.040(3) 0.026(2) 0.039(3) 0.005(2) 0.002(2) -0.001(2)
C1B 0.040(3) 0.027(2) 0.028(2) 0.0063(19) -0.003(2) -0.0056(19)
C2B 0.026(2) 0.035(2) 0.034(3) 0.0095(18) -0.0057(18) -0.004(2)
C3B 0.032(2) 0.040(3) 0.034(3) 0.003(2) -0.004(2) -0.005(2)
O6A 0.047(2) 0.046(2) 0.036(2) 0.0205(19) 0.0064(17) 0.0111(18)
O5A 0.043(2) 0.054(3) 0.041(2) 0.0127(19) 0.0117(18) 0.0178(19)
O3A 0.0310(18) 0.045(2) 0.038(2) 0.0034(15) -0.0046(15) -0.0016(16)
O4A 0.042(2) 0.043(2) 0.038(2) -0.0114(17) -0.0059(18) 0.0085(17)
O1A 0.0369(19) 0.0318(18) 0.035(2) -0.0022(14) -0.0093(15) 0.0051(15)
O2A 0.039(2) 0.0322(17) 0.0327(19) -0.0040(14) 0.0036(14) -0.0067(14)
C10A 0.034(2) 0.031(2) 0.024(2) 0.0060(19) -0.0015(18) -0.0047(19)
C15A 0.038(3) 0.044(3) 0.028(2) 0.004(2) -0.001(2) -0.006(2)
C14A 0.032(3) 0.044(3) 0.035(3) 0.010(2) 0.002(2) -0.007(2)
C13A 0.038(3) 0.039(3) 0.030(3) 0.013(2) -0.004(2) -0.006(2)
C12A 0.037(3) 0.038(3) 0.031(3) 0.008(2) 0.001(2) -0.004(2)
C11A 0.036(3) 0.038(3) 0.025(2) 0.008(2) -0.0004(19) 0.001(2)
C4A 0.033(2) 0.030(2) 0.030(2) 0.0060(19) -0.0043(19) -0.010(2)
C9A 0.042(3) 0.024(2) 0.029(2) 0.0054(19) -0.005(2) -0.0022(19)
C8A 0.030(2) 0.035(2) 0.028(2) 0.0001(19) -0.0036(18) 0.001(2)
C7A 0.040(3) 0.028(2) 0.022(2) -0.0003(19) 0.0020(19) 0.0004(19)
C6A 0.038(3) 0.031(2) 0.024(2) 0.0017(19) 0.0002(19) -0.0002(18)
C5A 0.029(2) 0.033(2) 0.027(2) 0.0087(18) -0.0056(17) -0.0048(19)
C1A 0.043(3) 0.025(2) 0.029(2) 0.0053(19) -0.001(2) -0.0005(19)
C2A 0.030(2) 0.034(2) 0.031(2) 0.0001(19) 0.0011(19) -0.002(2)
C3A 0.031(2) 0.031(2) 0.033(3) 0.0056(19) 0.0004(19) 0.000(2)
O1C 0.061(3) 0.092(4) 0.069(4) -0.029(3) 0.001(3) -0.030(3)
O3C 0.066(3) 0.075(4) 0.098(5) 0.006(3) -0.044(3) -0.017(3)
O2C 0.054(2) 0.044(2) 0.042(2) 0.0067(18) 0.0042(18) 0.0034(18)
N1C 0.050(3) 0.039(3) 0.044(3) 0.001(2) 0.002(2) -0.010(2)
N2C 0.036(2) 0.047(3) 0.043(3) 0.0028(19) -0.002(2) -0.012(2)
C1C 0.042(3) 0.052(3) 0.042(3) -0.007(3) 0.005(2) -0.024(3)
C2C 0.042(3) 0.033(3) 0.037(3) 0.003(2) 0.010(2) -0.008(2)
C3C 0.035(3) 0.039(3) 0.044(3) -0.002(2) 0.007(2) -0.010(2)
C4C 0.046(3) 0.037(3) 0.051(3) 0.011(2) -0.016(3) -0.013(3)
O3D 0.066(3) 0.049(3) 0.053(3) -0.003(2) -0.020(2) -0.002(2)
O2D 0.049(3) 0.100(5) 0.105(5) -0.007(3) 0.029(3) -0.043(4)
O1D 0.042(2) 0.077(3) 0.074(3) 0.022(2) -0.010(2) -0.022(3)
N1D 0.040(3) 0.050(3) 0.049(3) -0.001(2) 0.002(2) -0.010(2)
N2D 0.041(2) 0.045(3) 0.037(2) 0.007(2) -0.0000(19) -0.002(2)
C4D 0.046(3) 0.038(3) 0.049(3) 0.003(2) -0.018(3) -0.013(3)
C3D 0.039(3) 0.039(3) 0.074(5) 0.007(2) -0.011(3) -0.006(3)
C2D 0.038(3) 0.061(4) 0.064(4) 0.004(3) 0.002(3) -0.033(3)
C1D 0.034(3) 0.050(3) 0.049(3) 0.004(2) -0.002(2) -0.016(3)
O3E 0.049(3) 0.085(4) 0.090(4) 0.009(3) 0.005(3) -0.013(3)
O1E 0.057(3) 0.097(5) 0.101(5) 0.027(3) 0.024(3) 0.019(4)
O2E 0.073(4) 0.062(3) 0.080(4) 0.010(3) 0.003(3) 0.002(3)

loop_
_geom_bond_atom_site_label_1
_geom_bond_atom_site_label_2
_geom_bond_distance
_geom_bond_site_symmetry_2
_geom_bond_publ_flag
C7B O4B 1.371(6) . ?
C7B C8B 1.393(7) . ?
C7B C6B 1.385(7) . ?
O5B C12B 1.345(7) . ?
O6B C13B 1.365(6) . ?
O3B C5B 1.367(6) . ?
O2B C2B 1.425(6) . ?
O1B C9B 1.364(6) . ?
O1B C1B 1.437(6) . ?
C5B C4B 1.407(7) . ?
C5B C6B 1.385(7) . ?
C4B C9B 1.385(7) . ?
C4B C3B 1.501(7) . ?
C9B C8B 1.398(7) . ?
C10B C11B 1.392(7) . ?
C10B C15B 1.396(7) . ?
C10B C1B 1.497(7) . ?
C11B C12B 1.395(7) . ?
C12B C13B 1.392(8) . ?
C13B C14B 1.375(7) . ?
C14B C15B 1.384(7) . ?
C1B C2B 1.511(8) . ?
C2B C3B 1.526(7) . ?
O6A C13A 1.372(6) . ?
O5A C12A 1.357(7) . ?
O3A C5A 1.358(6) . ?
O4A C7A 1.362(6) . ?
O1A C9A 1.375(6) . ?
O1A C1A 1.438(6) . ?
O2A C2A 1.412(7) . ?
C10A C15A 1.390(7) . ?
C10A C11A 1.379(7) . ?
C10A C1A 1.516(6) . ?
C15A C14A 1.380(7) . ?
C14A C13A 1.366(8) . ?
C13A C12A 1.409(7) . ?
C12A C11A 1.383(7) . ?
C4A C9A 1.393(7) . ?
C4A C5A 1.411(7) . ?
C4A C3A 1.492(7) . ?
C9A C8A 1.388(7) . ?
C8A C7A 1.385(7) . ?
C7A C6A 1.382(7) . ?
C6A C5A 1.396(7) . ?
C1A C2A 1.520(8) . ?
C2A C3A 1.528(6) . ?
O1C C1C 1.219(8) . ?
O3C C4C 1.222(8) . ?
O2C C2C 1.224(7) . ?
N1C C1C 1.389(8) . ?
N1C C4C 1.387(8) . ?
N2C C1C 1.373(8) . ?
N2C C2C 1.357(7) . ?
C2C C3C 1.461(8) . ?
C3C C4C 1.435(8) . ?
O3D C4D 1.216(8) . ?
O2D C2D 1.213(9) . ?
O1D C1D 1.217(7) . ?
N1D C4D 1.350(8) . ?
N1D C1D 1.385(8) . ?
N2D C2D 1.380(8) . ?
N2D C1D 1.407(8) . ?
C4D C3D 1.428(10) . ?
C3D C2D 1.461(10) . ?

loop_
_geom_angle_atom_site_label_1
_geom_angle_atom_site_label_2
_geom_angle_atom_site_label_3
_geom_angle
_geom_angle_site_symmetry_1
_geom_angle_site_symmetry_3
_geom_angle_publ_flag
C8B C7B O4B 120.7(5) . . ?
C6B C7B O4B 117.8(4) . . ?
C6B C7B C8B 121.5(5) . . ?
C1B O1B C9B 116.8(4) . . ?
C4B C5B O3B 115.9(4) . . ?
C6B C5B O3B 122.2(4) . . ?
C6B C5B C4B 121.9(5) . . ?
C9B C4B C5B 117.2(4) . . ?
C3B C4B C5B 120.7(4) . . ?
C3B C4B C9B 122.0(4) . . ?
C4B C9B O1B 122.2(4) . . ?
C8B C9B O1B 115.3(4) . . ?
C8B C9B C4B 122.5(4) . . ?
C9B C8B C7B 118.0(5) . . ?
C5B C6B C7B 118.8(4) . . ?
C15B C10B C11B 118.9(5) . . ?
C1B C10B C11B 118.8(4) . . ?
C1B C10B C15B 122.3(4) . . ?
C12B C11B C10B 120.7(5) . . ?
C11B C12B O5B 125.4(5) . . ?
C13B C12B O5B 115.1(5) . . ?
C13B C12B C11B 119.5(5) . . ?
C12B C13B O6B 120.0(5) . . ?
C14B C13B O6B 120.3(5) . . ?
C14B C13B C12B 119.8(5) . . ?
C15B C14B C13B 121.0(5) . . ?
C14B C15B C10B 120.1(5) . . ?
C10B C1B O1B 108.2(4) . . ?
C2B C1B O1B 110.0(4) . . ?
C2B C1B C10B 114.0(4) . . ?
C1B C2B O2B 111.2(4) . . ?
C3B C2B O2B 111.5(4) . . ?
C3B C2B C1B 110.3(4) . . ?
C2B C3B C4B 110.0(4) . . ?
C1A O1A C9A 116.6(4) . . ?
C11A C10A C15A 119.1(4) . . ?
C1A C10A C15A 122.7(4) . . ?
C1A C10A C11A 118.2(4) . . ?
C14A C15A C10A 119.8(5) . . ?
C13A C14A C15A 121.5(5) . . ?
C14A C13A O6A 121.1(4) . . ?
C12A C13A O6A 119.6(5) . . ?
C12A C13A C14A 119.3(5) . . ?
C13A C12A O5A 115.8(4) . . ?
C11A C12A O5A 125.3(5) . . ?
C11A C12A C13A 118.9(5) . . ?
C12A C11A C10A 121.5(5) . . ?
C5A C4A C9A 116.7(5) . . ?
C3A C4A C9A 122.6(4) . . ?
C3A C4A C5A 120.7(4) . . ?
C4A C9A O1A 121.6(5) . . ?
C8A C9A O1A 115.7(4) . . ?
C8A C9A C4A 122.7(4) . . ?
C7A C8A C9A 118.8(5) . . ?
C8A C7A O4A 122.0(5) . . ?
C6A C7A O4A 116.9(4) . . ?
C6A C7A C8A 121.0(5) . . ?
C5A C6A C7A 119.2(4) . . ?
C4A C5A O3A 116.1(4) . . ?
C6A C5A O3A 122.3(4) . . ?
C6A C5A C4A 121.5(5) . . ?
C10A C1A O1A 107.1(4) . . ?
C2A C1A O1A 110.0(4) . . ?
C2A C1A C10A 114.5(4) . . ?
C1A C2A O2A 111.5(4) . . ?
C3A C2A O2A 112.2(4) . . ?
C3A C2A C1A 109.7(4) . . ?
C2A C3A C4A 109.8(4) . . ?
C4C N1C C1C 122.8(5) . . ?
C2C N2C C1C 125.2(5) . . ?
N1C C1C O1C 120.9(6) . . ?
N2C C1C O1C 121.3(6) . . ?
N2C C1C N1C 117.8(5) . . ?
N2C C2C O2C 122.1(6) . . ?
C3C C2C O2C 121.6(5) . . ?
C3C C2C N2C 116.3(5) . . ?
C4C C3C C2C 120.0(5) . . ?
N1C C4C O3C 119.7(6) . . ?
C3C C4C O3C 122.9(6) . . ?
C3C C4C N1C 117.3(5) . . ?
C1D N1D C4D 126.1(5) . . ?
C1D N2D C2D 123.4(5) . . ?
N1D C4D O3D 122.3(6) . . ?
C3D C4D O3D 121.3(6) . . ?
C3D C4D N1D 116.3(6) . . ?
C2D C3D C4D 121.1(5) . . ?
N2D C2D O2D 121.2(7) . . ?
C3D C2D O2D 122.4(6) . . ?
C3D C2D N2D 116.4(6) . . ?
N1D C1D O1D 121.9(6) . . ?
N2D C1D O1D 121.6(6) . . ?
N2D C1D N1D 116.4(5) . . ?

loop_
_geom_hbond_atom_site_label_D
_geom_hbond_atom_site_label_H
_geom_hbond_atom_site_label_A
_geom_hbond_distance_DH
_geom_hbond_distance_HA
_geom_hbond_distance_DA
_geom_hbond_angle_DHA
_geom_hbond_site_symmetry_A
O2B H3B O6A 0.8200 2.067(6) 2.815(5) 151.5(7) 1_464
O6A H12A O4A 0.8200 2.07(2) 2.785(6) 146(4) 1_546
O5A H11A O1E 0.8200 1.81(3) 2.613(7) 165(9) 1_355
O2A H3A O6B 0.8200 2.058(16) 2.775(5) 146(3) 1_655
O4A H8A O3C 0.80(9) 2.03(9) 2.774(7) 156(8) .
O3E H5E O2D 0.8496 2.01(5) 2.795(9) 153(10) 1_454
O1E H1 O1D 0.8500 2.20(11) 2.816(8) 129(12) .
O3B H6B O2A 0.95(8) 1.78(8) 2.730(5) 175(6) 1_564

loop_
_geom_torsion_atom_site_label_1
_geom_torsion_atom_site_label_2
_geom_torsion_atom_site_label_3
_geom_torsion_atom_site_label_4
_geom_torsion
_geom_torsion_site_symmetry_1
_geom_torsion_site_symmetry_2
_geom_torsion_site_symmetry_3
_geom_torsion_site_symmetry_4
_geom_torsion_publ_flag
C7B C8B C9B O1B 179.2(5) . . . . ?
C7B C8B C9B C4B -0.1(6) . . . . ?
C7B C6B C5B O3B 178.4(5) . . . . ?
C7B C6B C5B C4B -0.6(6) . . . . ?
O5B C12B C11B C10B -179.8(6) . . . . ?
O5B C12B C13B O6B -0.3(7) . . . . ?
O5B C12B C13B C14B -179.7(6) . . . . ?
O6B C13B C12B C11B 178.4(6) . . . . ?
O6B C13B C14B C15B 179.9(6) . . . . ?
O3B C5B C4B C9B -177.9(4) . . . . ?
O3B C5B C4B C3B 5.4(5) . . . . ?
O2B C2B C1B O1B 62.1(4) . . . . ?
O2B C2B C1B C10B -59.7(4) . . . . ?
O2B C2B C3B C4B -80.2(4) . . . . ?
O1B C9B C4B C5B 179.9(5) . . . . ?
O1B C9B C4B C3B -3.4(6) . . . . ?
O1B C1B C10B C11B 161.2(4) . . . . ?
O1B C1B C10B C15B -21.3(5) . . . . ?
O1B C1B C2B C3B -62.1(4) . . . . ?
C5B C4B C9B C8B -0.8(6) . . . . ?
C5B C4B C3B C2B 164.0(5) . . . . ?
C4B C3B C2B C1B 43.8(5) . . . . ?
C10B C11B C12B C13B 1.7(7) . . . . ?
C10B C15B C14B C13B 1.7(7) . . . . ?
C10B C1B C2B C3B 176.1(4) . . . . ?
C11B C12B C13B C14B -1.0(7) . . . . ?
C12B C13B C14B C15B -0.7(7) . . . . ?
O6A C13A C14A C15A -179.7(6) . . . . ?
O6A C13A C12A O5A 1.2(7) . . . . ?
O6A C13A C12A C11A 179.3(6) . . . . ?
O5A C12A C13A C14A -178.2(5) . . . . ?
O5A C12A C11A C10A 178.2(6) . . . . ?
O3A C5A C4A C9A -176.8(4) . . . . ?
O3A C5A C4A C3A 4.5(5) . . . . ?
O3A C5A C6A C7A 177.7(5) . . . . ?
O4A C7A C8A C9A -179.8(5) . . . . ?
O4A C7A C6A C5A 179.2(5) . . . . ?
O1A C9A C4A C5A -179.1(5) . . . . ?
O1A C9A C4A C3A -0.5(6) . . . . ?
O1A C9A C8A C7A 179.0(5) . . . . ?
O1A C1A C10A C15A -20.6(5) . . . . ?
O1A C1A C10A C11A 162.9(4) . . . . ?
O1A C1A C2A O2A 62.0(4) . . . . ?
O1A C1A C2A C3A -63.0(4) . . . . ?
O2A C2A C1A C10A -58.7(4) . . . . ?
O2A C2A C3A C4A -78.9(4) . . . . ?
C10A C15A C14A C13A 0.7(7) . . . . ?
C10A C11A C12A C13A 0.2(7) . . . . ?
C10A C1A C2A C3A 176.4(4) . . . . ?
C15A C14A C13A C12A -0.4(7) . . . . ?
C14A C13A C12A C11A -0.0(7) . . . . ?
C4A C9A C8A C7A 1.7(6) . . . . ?
C4A C5A C6A C7A -0.3(6) . . . . ?
C4A C3A C2A C1A 45.6(5) . . . . ?
C9A C8A C7A C6A -0.7(6) . . . . ?
C8A C7A C6A C5A 0.0(6) . . . . ?
O1C C1C N1C C4C 175.6(6) . . . . ?
O1C C1C N2C C2C 178.3(6) . . . . ?
O3C C4C N1C C1C -171.7(6) . . . . ?
O3C C4C C3C C2C 171.4(7) . . . . ?
O2C C2C N2C C1C -178.1(5) . . . . ?
O2C C2C C3C C4C -175.6(6) . . . . ?
N1C C1C N2C C2C -4.2(7) . . . . ?
N1C C4C C3C C2C -8.0(7) . . . . ?
N2C C2C C3C C4C 2.6(6) . . . . ?
O3D C4D N1D C1D -177.3(6) . . . . ?
O3D C4D C3D C2D 175.7(6) . . . . ?
O2D C2D N2D C1D 178.6(7) . . . . ?
O2D C2D C3D C4D -174.9(7) . . . . ?
O1D C1D N1D C4D 179.3(6) . . . . ?
O1D C1D N2D C2D 178.6(6) . . . . ?
N1D C4D C3D C2D -7.2(7) . . . . ?
N1D C1D N2D C2D -0.1(7) . . . . ?
N2D C2D C3D C4D 5.4(7) . . . . ?

loop_
_diffrn_refln_index_h
_diffrn_refln_index_k
_diffrn_refln_index_l
_diffrn_refln_intensity_net
_diffrn_refln_intensity_u
_diffrn_refln_scale_group_code
0 0 -1 548.15 18.23 1
0 0 -1 626.92 13.84 21
0 0 -2 721.56 29.47 1
0 0 -2 678.36 20.42 21
0 0 -3 2799.69 54.74 21
0 0 -3 3660.42 82.86 1
0 0 -4 1373 40.09 21
0 0 -4 1863.05 69.63 1
0 0 -5 1542.52 72.88 1
0 0 -6 398.12 41.99 1
0 0 -7 84.77 21.99 1
0 0 -8 372.04 30.97 18
0 0 -8 514 64.78 22
0 0 -8 446.61 30.06 8
0 0 -9 75.27 28.01 22
0 0 -9 77.1 15.11 18
0 0 -9 77.45 14.1 3
0 0 -9 100.26 15.47 8
0 0 -10 385.98 32.27 3
0 0 -10 495.11 39.45 18
0 0 -10 441.17 33.67 8
0 0 -11 425.42 33.55 3
0 0 -11 519.53 39.65 18
0 0 -12 45.11 11.32 18
0 0 -12 27.77 8.13 3
0 0 -13 59.62 10.21 18
0 0 -13 -1.39 1.92 3
0 1 -12 15.47 6.25 3
0 1 -12 11.64 5.09 18
0 1 -11 508.81 36.84 18
0 1 -11 591.8 39.44 3
0 1 -10 640.23 40.51 8
0 1 -10 652.75 44.06 18
0 1 -10 688.18 44.11 3
0 1 -9 788.6 46.27 3
0 1 -9 847.31 90.01 22
0 1 -9 733.31 42.66 8
0 1 -8 69.7 12.71 8
0 1 -8 80.41 14.75 18
0 1 -8 86.97 28.22 22
0 1 -7 362.35 49.17 22
0 1 -6 310.23 39.22 1
0 1 -5 415.97 39.38 1
0 1 -4 337.81 27.08 21
0 1 -4 486.04 40.95 1
0 1 -3 2079.84 61.24 21
0 1 -2 1155.68 41.25 19
0 1 -1 1848.22 42.77 19
0 1 0 548.56 18.92 19
0 -1 -1 203.7 12.93 1
0 -1 -2 113.29 11.37 1
0 -1 -3 3807.75 85.59 1
0 -1 -4 134.05 18.16 1
0 -1 -5 2754.22 95.75 1
0 -1 -6 596.09 49.88 1
0 -1 -7 120.74 25.88 1
0 -1 -8 705.29 75.17 22
0 -1 -9 260.37 27.55 18
0 -1 -9 246.16 23.75 8
0 -1 -9 243.56 23.84 3
0 -1 -9 307.02 54.76 22
0 -1 -10 132.38 18.41 8
0 -1 -10 136.9 21.12 18
0 -1 -10 98.92 15.66 3
0 -1 -11 166.27 23.17 18
0 -1 -11 125.91 18.08 3
0 -1 -12 1.55 2.82 3
0 -1 -12 244.15 26.4 18
0 -1 -13 426.51 30.23 18
0 -1 -14 63.5 8.8 18
0 -1 -14 64.05 8.99 7
0 2 -12 112.62 14.33 3
0 2 -12 -2.67 2.42 18
0 2 -11 65.18 12.89 3
0 2 -11 43.94 9.95 18
0 2 -10 126.17 18.25 18
0 2 -10 172.83 22.26 3
0 2 -9 1209.08 59.14 3
0 2 -9 1100.74 52.7 8
0 2 -8 754.74 44.65 18
0 2 -8 794.44 45.82 3
0 2 -7 167.24 18.24 8
0 2 -7 226.58 40.34 22
0 2 -6 1069.45 77.42 1
0 2 -6 1106.27 78.82 22
0 2 -5 3390.98 128.62 1
0 2 -5 3926.1 133.35 22
0 2 -4 524.07 40.42 21
0 2 -3 6641.03 136.98 19
0 2 -2 12467.49 183.71 19
0 2 -1 1592.22 38.2 22
0 2 -1 1719.03 51.12 19
0 2 0 737.33 30.79 19
0 -2 -1 95.49 11.7 1
0 -2 -2 613.55 31.6 1
0 -2 -3 6588.73 122.95 1
0 -2 -4 5395.73 121.72 1
0 -2 -5 951.5 54.91 1
0 -2 -6 431.92 41.41 1
0 -2 -7 98.68 22.52 1
0 -2 -8 1222.64 86.39 1
0 -2 -9 599.76 41.13 18
0 -2 -9 533.07 34.51 8
0 -2 -10 48.96 24.48 22
0 -2 -10 48.02 12.67 18
0 -2 -11 140.93 21.55 18
0 -2 -12 397.28 35.26 18
0 -2 -13 43.04 10.52 18
0 -2 -14 74.21 10.79 18
0 3 -12 36.82 7.21 3
0 3 -11 201.35 21.08 3
0 3 -10 1.52 3.03 18
0 3 -10 19.01 7.06 3
0 3 -9 274.64 28.65 3
0 3 -9 185.36 21.27 18
0 3 -9 239.59 23.81 8
0 3 -8 3.81 4.23 18
0 3 -8 16.72 8.57 3
0 3 -8 19.73 7.11 8
0 3 -7 56.56 10.75 8
0 3 -7 45.4 10.54 18
0 3 -6 608.11 58.79 22
0 3 -5 392.59 42.89 22
0 3 -5 341.5 44.4 1
0 3 -4 566.64 44.02 22
0 3 -4 476.22 44.51 21
0 3 -3 1246.23 56.28 22
0 3 -3 1198.98 64.38 19
0 3 -2 10941.3 160.82 22
0 3 -2 12831.28 202.06 19
0 3 -1 5149.07 79.39 22
0 3 -1 5600.8 116.33 19
0 3 0 2981.33 79.59 19
0 3 1 3773.14 92.36 19
0 -3 -2 8412.45 150.31 1
0 -3 -3 99999 912.05 1
0 -3 -4 4352.72 116.25 1
0 -3 -5 505.47 42.43 1
0 -3 -6 470.48 44.83 1
0 -3 -7 380.22 44.57 1
0 -3 -8 211.57 36.24 1
0 -3 -9 154.57 20.5 18
0 -3 -9 179.41 40.86 22
0 -3 -9 137.35 17.43 8
0 -3 -10 117.51 19.15 18
0 -3 -10 108.22 34.42 22
0 -3 -11 40 11.88 18
0 -3 -12 475.28 38.55 18
0 -3 -13 908.87 48.91 18
0 -3 -14 227.99 20.33 18
0 -3 -14 241.66 21.05 7
0 4 -11 12.37 5.02 3
0 4 -10 52.89 11.6 3
0 4 -9 25.53 9.47 3
0 4 -8 254.12 27.24 3
0 4 -8 239.61 23.23 8
0 4 -7 4017.73 107.57 3
0 4 -7 3381.42 88.92 8
0 4 -6 1506.23 53.87 8
0 4 -6 1203.06 55.3 2
0 4 -5 127.84 29.84 1
0 4 -4 1797.62 99.35 21
0 4 -3 346.32 40.1 19
0 4 -2 802.35 53.09 19
0 4 -1 3379.98 103.7 19
0 4 0 949.92 53.29 19
0 4 1 270.1 27.49 19
0 4 2 5067.52 127.62 19
0 -4 -3 3754.37 111.71 1
0 -4 -4 1710.27 77.34 1
0 -4 -5 42.57 13.9 1
0 -4 -6 334.14 39.53 1
0 -4 -7 726.22 63.45 1
0 -4 -8 167.97 32.97 1
0 -4 -9 133.74 32.53 1
0 -4 -9 97.23 15.69 18
0 -4 -9 131.27 34.45 22
0 -4 -10 66.59 14.21 18
0 -4 -10 56.18 24.54 22
0 -4 -11 100.66 17.97 18
0 -4 -12 40.39 11.84 18
0 -4 -13 160.14 20.72 18
0 -4 -14 12.81 6.44 18
0 -4 -14 16.43 6 7
0 5 -11 135 12.54 3
0 5 -10 38.7 8.87 3
0 5 -9 83.84 15.04 3
0 5 -8 467.65 36.9 3
0 5 -7 4.29 5.11 3
0 5 -6 851.04 48.15 3
0 5 -6 830.49 48.57 2
0 5 -5 3744.27 98.97 2
0 5 -4 264.23 43.16 21
0 5 -3 795.74 66.99 19
0 5 -2 4001.64 137.28 19
0 5 -1 738.26 54.68 19
0 5 0 226.6 30.01 19
0 5 1 3940.06 123.09 19
0 5 2 994.07 61.33 19
0 5 3 1008.71 63.22 19
0 -5 -4 104.23 20.92 1
0 -5 -5 393.02 42.31 1
0 -5 -6 753.7 62.92 1
0 -5 -7 969.23 75.92 1
0 -5 -8 11.5 7.03 1
0 -5 -9 120.56 30.84 1
0 -5 -9 135.1 18.31 18
0 -5 -9 163.35 38.19 22
0 -5 -10 433.08 67.72 22
0 -5 -10 558.24 39.57 18
0 -5 -11 741.66 47.37 18
0 -5 -12 23.16 9.02 18
0 -5 -13 23.28 8.53 18
0 -5 -14 38.86 8.72 7
0 -5 -14 45.86 9.46 18
0 6 -10 62.28 9.08 3
0 6 -9 301.83 24.62 3
0 6 -8 272.89 26.46 3
0 6 -7 40.48 11.29 3
0 6 -6 216.5 24.57 3
0 -6 6 224.21 25.45 5
0 6 -5 3114.66 90.85 3
0 6 -5 2894.1 91.82 2
0 6 -4 874.41 85.8 21
0 6 -4 820.35 45.19 2
0 6 -3 77.77 24.95 21
0 6 -2 1403.33 90.72 19
0 6 -1 675.23 59.47 19
0 6 0 473.06 47.76 19
0 6 1 2110.41 100.7 19
0 6 2 236.02 34.03 19
0 6 3 1226.18 77.7 19
0 6 4 120.21 26.07 19
0 6 5 1263.03 84.28 19
0 6 6 1525.69 96.02 19
0 -6 -6 1421.65 91.01 1
0 -6 -7 496.07 52.38 22
0 -6 -7 620.89 63.42 1
0 6 7 582.39 62.06 19
0 6 8 306.13 46.95 19
0 -6 -8 234.95 41.78 1
0 -6 -8 235.22 40.61 22
0 -6 -9 169.12 37.74 22
0 -6 -9 168.16 20.68 9
0 -6 -9 172.21 37.33 1
0 6 9 144.82 33.11 19
0 -6 -9 149.02 18.74 18
0 -6 -10 107.02 16.96 18
0 -6 -10 88.08 15.66 9
0 -6 -10 122.57 34.17 22
0 -6 -11 51.38 11.22 12
0 -6 -11 57.08 13.14 18
0 -6 -11 54.13 12.47 9
0 -6 -12 50.23 11.99 18
0 -6 -12 53.38 12.72 7
0 -6 -13 25.61 8.38 18
0 -6 -13 19.3 7.1 7
0 -6 -14 5.65 3.44 18
0 -6 -14 2.36 2.97 7
0 7 -9 105.43 11.63 3
0 7 -8 23.43 7.17 3
0 7 -7 37.43 9.62 3
0 -7 6 60.55 13.23 5
0 7 -6 74.94 14.25 3
0 7 -5 15.02 7.36 2
0 7 -5 21.08 11.37 3
0 -7 5 14.79 7.25 5
0 7 -4 1520.57 61.2 3
0 7 -4 2067.91 76.03 2
0 -7 3 151.44 20.88 4
0 7 -3 93.98 30.42 21
0 7 -3 157.97 19.79 2
0 7 -2 23.34 7.43 2
0 -7 2 38.26 10.2 4
0 7 -1 195.16 36.22 19
0 7 0 428.17 50.73 19
0 7 1 597.65 59.2 19
0 7 2 619.43 60.29 19
0 7 3 662.73 62.59 19
0 7 4 675.6 65.29 19
0 7 5 755.71 70.71 19
0 7 6 376.55 51.49 19
0 -7 -7 337.56 27.56 9
0 7 7 393.4 55 19
0 7 8 220.91 41.78 19
0 -7 -8 192.44 20.75 7
0 -7 -8 200.87 22.18 9
0 7 9 150.02 36.73 19
0 -7 -9 205.16 22.76 7
0 -7 -9 166.39 21.15 9
0 -7 -10 219.48 23.21 18
0 -7 -10 192.49 23.08 7
0 -7 -10 163.16 21.37 9
0 -7 -11 91.37 15.96 9
0 -7 -11 83.34 15.07 12
0 -7 -11 103.29 17.46 7
0 -7 -11 112.22 17.16 18
0 -7 -12 60.51 12.93 7
0 -7 -12 49.66 10.86 12
0 -7 -12 67.29 12.88 18
0 -7 -12 67.06 12.81 9
0 -7 -13 7.83 4.63 7
0 -7 -13 4.35 3.29 18
0 -7 -14 23.71 6.46 7
0 -7 -14 24.06 6.27 18
0 -8 8 461.19 26.05 6
0 8 -7 73.43 11.23 3
0 8 -6 430.4 30.29 3
0 -8 6 451.59 33.61 5
0 8 -5 296.31 26.72 3
0 -8 5 307.85 29.95 5
0 -8 4 111.3 18.81 5
0 8 -4 117.35 18.64 2
0 8 -3 294.08 28.25 2
0 -8 2 1298.02 63.06 4
0 8 -2 1317.8 57.2 2
0 8 -1 149.07 18 2
0 -8 1 188.26 22.97 4
0 8 0 254.51 43.69 19
0 -8 0 318.72 28.75 4
0 8 1 944.74 82.82 19
0 -8 -1 1173.8 53.8 4
0 8 2 830.61 77.13 19
0 8 3 56.94 21.04 19
0 8 4 294.39 46.59 19
0 8 5 93.03 27.05 19
0 8 6 296.32 48.63 19
0 -8 -6 337.78 28.01 9
0 8 7 103.58 30.25 19
0 -8 -7 109.19 16.72 9
0 -8 -7 149.66 18.34 7
0 -8 -8 13.09 6.22 9
0 8 8 2.97 8.43 19
0 -8 -8 18.01 8.67 7
0 -8 -9 433.48 33.02 7
0 8 9 394.43 60.09 19
0 -8 -9 395.32 33.22 9
0 -8 -10 253.86 26.19 7
0 -8 -10 272.1 28.13 9
0 -8 -11 44.95 11.32 9
0 -8 -11 63.83 13.38 7
0 -8 -12 23.29 7.76 7
0 -8 -12 16.57 6.02 18
0 -8 -12 15.39 6.4 9
0 -8 -12 15.06 6.43 12
0 -8 -13 4.86 3.7 7
0 -8 -13 1.49 2.52 18
0 -8 -13 -0.51 1.51 12
0 -8 -14 52.63 8.62 7
0 -9 6 77.52 12.21 5
0 -9 5 55.7 12.4 5
0 -9 4 41.79 11.28 5
0 9 -3 216.78 24.28 2
0 -9 3 212.42 25.97 5
0 9 -2 2238.55 77.6 2
0 -9 1 433.55 36.69 4
0 9 -1 418.83 31.59 2
0 -9 0 38.73 11.28 4
0 9 1 60.46 24.59 19
0 -9 -1 118.63 17.36 15
0 -9 -1 77.79 15.29 4
0 9 2 381.85 57.35 19
0 -9 -2 467.92 34.36 15
0 -9 -2 356.46 31.41 4
0 -9 -3 221.83 23.76 15
0 -9 -3 248.29 25.71 4
0 9 3 259.95 47.18 19
0 -9 -4 150.68 19.91 4
0 9 4 137.68 34.67 19
0 -9 -5 74.19 13.55 9
0 9 5 81.57 28.79 19
0 -9 -5 82.73 14.59 4
0 -9 -6 156.36 20.06 9
0 9 6 143.97 37.2 19
0 9 7 114.04 33.4 19
0 -9 -7 167.36 21.13 9
0 -9 -8 236.47 24.02 7
0 -9 -8 301.91 28.91 9
0 -9 -9 47.32 11.9 9
0 -9 -9 65.31 12.9 7
0 -9 -10 272.99 28.15 9
0 -9 -10 287.89 26.91 7
0 -9 -10 296.79 28.32 15
0 -9 -11 68.02 13.88 9
0 -9 -11 72.1 13.41 7
0 -9 -12 51.46 10.9 9
0 -9 -12 66.97 12.3 12
0 -9 -12 63.99 11.82 7
0 -9 -13 37.98 8.14 7
0 -9 -13 34.95 7.63 12
0 -10 5 37.48 8.17 5
0 -10 4 104.1 16.07 5
0 -10 3 45.88 11.48 5
0 -10 2 476.28 37.26 5
0 -10 1 241.19 27.28 5
0 10 -1 224.71 23.36 2
0 -10 0 298.07 31.01 4
0 -10 -1 32 10.06 15
0 -10 -1 50.44 12.88 4
0 -10 -2 17.89 8 15
0 -10 -2 13.03 6.34 4
0 -10 -3 118.47 18.3 5
0 -10 -3 137.04 19.57 15
0 -10 -3 135.4 20.39 4
0 10 3 119.63 34.95 19
0 -10 -4 121.91 18.87 4
0 10 4 150.68 38.73 19
0 -10 -4 151.96 20.85 15
0 -10 -5 287.15 28.92 15
0 -10 -5 247.89 26.84 4
0 -10 -6 76.93 15.04 4
0 -10 -6 101.76 17.48 15
0 -10 -7 350.73 30.99 9
0 -10 -7 372.09 33.31 15
0 -10 -8 214.65 25.76 15
0 -10 -8 188.82 23.29 9
0 -10 -9 154.63 21.15 9
0 -10 -9 121.04 19.07 15
0 -10 -10 10.22 5.47 15
0 -10 -10 18.18 7.83 9
0 -10 -11 40.22 10.37 12
0 -10 -11 48.63 11.26 9
0 -10 -12 48.47 9.92 12
0 -10 -13 3.2 2.88 12
0 -11 4 21.95 6.31 5
0 -11 3 225.66 21.89 5
0 -11 2 158.88 20.06 5
0 -11 1 109.89 17.46 5
0 -11 0 575.68 40.31 5
0 -11 0 488.11 33.43 10
0 -11 -1 417.41 35.53 4
0 -11 -1 432.59 35.27 5
0 -11 -1 424.91 32.06 15
0 -11 -2 213.31 25.72 4
0 -11 -2 223.78 24.36 15
0 -11 -2 182.52 22.95 5
0 -11 -3 87.32 15.8 15
0 -11 -3 84.79 16.26 4
0 -11 -3 93.04 16.63 5
0 -11 -4 75.4 15.23 4
0 -11 -4 71.09 14.83 15
0 -11 -5 840.85 49.44 15
0 -11 -5 766.88 47.85 4
0 -11 -6 74.56 14.93 4
0 -11 -6 101.79 17.33 15
0 -11 -7 150 21.34 15
0 -11 -8 42.43 11.41 15
0 -11 -9 41.34 11.28 15
0 -11 -10 3.42 4.41 15
0 -11 -11 48.31 10.32 12
0 -11 -12 25.33 6.94 12
0 -11 -13 14.74 4.42 12
0 -12 3 30.65 6.26 5
0 -12 2 85.35 12.17 5
0 -12 1 13.92 6.59 5
0 -12 0 106.74 16.03 5
0 -12 -1 317.89 28.05 5
0 -12 -1 291.52 24.34 10
0 -12 -2 141.87 19.14 5
0 -12 -2 159.04 18.83 15
0 -12 -3 332.88 30.66 4
0 -12 -3 309.29 27.63 15
0 -12 -4 38.53 11.09 4
0 -12 -4 33.18 10.06 15
0 -12 -5 81.32 15.14 4
0 -12 -5 86.18 15.24 15
0 -12 -6 32.28 9.32 4
0 -12 -6 38.49 10.73 15
0 -12 -7 53.93 12.67 15
0 -12 -8 2.51 4.13 15
0 -12 -9 75.2 13.89 15
0 -12 -10 13.01 5.22 12
0 -12 -10 16.92 6.27 15
0 -12 -11 0.37 1.86 15
0 -12 -11 77.76 11.32 12
0 -12 -12 58.3 8.72 12
0 -13 1 42.63 7.1 5
0 -13 0 67.75 10.17 5
0 -13 -1 219.95 19.24 5
0 -13 -2 -2.52 2.58 5
0 -13 -2 44.19 8.59 10
0 -13 -3 231.77 20.71 15
0 -13 -3 223.03 20.67 10
0 -13 -4 169.12 18.41 15
0 -13 -5 15.15 6.54 15
0 -13 -6 21.83 7.45 15
0 -13 -7 19.73 7.06 15
0 -13 -8 18.85 6.38 15
0 -13 -8 14.52 4.66 12
0 -13 -9 34.53 6.78 12
0 -13 -9 43.76 9.28 15
0 -13 -10 10.91 3.96 12
0 -13 -10 13.64 5.13 15
0 -13 -11 10.29 3.48 12
0 -14 -3 58.92 8.09 10
0 -14 -4 5.07 3.36 10
0 -14 -5 6.31 3.41 10
0 -14 -6 3.13 3.27 10
0 -14 -6 4.65 3.08 15
0 -14 -7 34.59 7.49 15
0 -14 -7 28.18 6.82 10
0 -14 -8 64.05 9.39 10
0 -14 -8 64.45 9.62 15
0 -14 -9 13.84 4.42 15
1 -14 -9 0.15 1.55 15
1 -14 -8 7.56 3.22 15
1 -14 -7 50.23 8.32 15
1 -14 -6 103.13 11.77 15
1 -14 -5 159.12 14.13 15
1 -14 -4 131.78 12.87 10
1 -13 -11 16.03 4.13 12
1 -13 -10 49.61 8.72 15
1 -13 -10 57.65 8.45 12
1 -13 -9 19.77 5.78 15
1 -13 -8 38.04 8.98 15
1 -13 -7 61.6 11.38 15
1 -13 -6 1.37 2.66 4
1 -13 -6 -0.65 2.9 15
1 -13 -5 106.03 15.37 4
1 -13 -5 102.63 14.54 15
1 -13 -4 184.48 20.18 4
1 -13 -4 197.13 18.95 15
1 -13 -3 17.62 6.49 4
1 -13 -3 19.96 5.78 15
1 -13 -2 46.78 8.44 10
1 -13 -2 1.1 1.96 5
1 -13 -1 4.34 3.3 5
1 -13 0 41.63 7.86 5
1 -13 1 14.44 4.19 5
1 -12 -12 28.95 5.85 12
1 -12 -11 63.65 10.13 12
1 -12 -11 -0.14 1.56 15
1 -12 -10 20.37 6.59 15
1 -12 -9 8.48 5.04 15
1 -12 -8 84.84 14.77 15
1 -12 -7 79.39 13.89 4
1 -12 -7 93.65 15.9 15
1 -12 -6 146.72 19.41 4
1 -12 -6 173.8 21.28 15
1 -12 -5 56.87 12.42 15
1 -12 -5 50.11 12.08 4
1 -12 -4 6.26 5.71 4
1 -12 -4 4.22 3.76 15
1 -12 -3 35.02 10.41 4
1 -12 -3 30.09 8.78 15
1 -12 -2 198.99 21.72 5
1 -12 -2 254.18 26.07 4
1 -12 -2 239.08 21.59 15
1 -12 -1 264.59 24.69 5
1 -12 -1 329.91 28.59 4
1 -12 0 118.3 15.82 5
1 -12 1 24.44 7.12 5
1 -12 2 2.68 2.57 5
1 -12 3 28.59 5.9 5
1 -11 -13 8.22 3.27 12
1 -11 -12 92.92 12.15 12
1 -11 -11 -7.35 3.96 15
1 -11 -10 34.94 9.67 9
1 -11 -10 27.24 8.74 15
1 -11 -9 56.66 12.43 15
1 -11 -9 52.74 11.79 9
1 -11 -8 74.28 14.62 15
1 -11 -8 60.89 12.95 9
1 -11 -7 48.15 12.37 15
1 -11 -7 37.84 10.29 4
1 -11 -6 141.72 20 4
1 -11 -6 171.09 22.23 15
1 -11 -5 75 14.77 15
1 -11 -5 81.24 15.28 4
1 -11 -4 67.99 14.13 15
1 -11 -4 64.1 13.75 4
1 -11 -3 677.52 44.72 4
1 -11 -3 689.53 42.64 15
1 -11 -2 27.4 9.51 4
1 -11 -2 27.69 8.39 15
1 -11 -1 300.98 29.7 4
1 -11 0 357.86 31.5 4
-1 11 -1 370.17 27.67 2
1 -11 1 388.11 31.48 5
1 -11 2 46.5 10.6 5
1 -11 3 59.96 10.98 5
1 -11 4 27.63 6.83 5
1 -10 -13 54.55 8.21 12
1 -10 -12 35.77 8.25 12
1 -10 -12 33.98 8.95 9
1 -10 -11 -0.01 2.52 15
1 -10 -11 38.27 9.65 9
1 -10 -10 21.73 8.78 9
1 -10 -9 43.79 11.49 9
1 -10 -8 125.03 18.86 9
1 -10 -7 16.95 6.91 9
1 -10 -6 92.99 16.06 4
1 -10 -6 105.07 16.84 9
1 -10 -5 85.83 15.67 4
1 -10 -4 0.13 3.09 4
1 -10 -3 241.21 25.42 15
1 -10 -3 266.83 27.9 4
1 -10 -2 181.82 21.78 15
1 -10 -2 218.34 25.47 4
1 -10 -1 383.06 33.69 4
1 -10 -1 288.61 26.74 15
-1 10 0 98.29 15.49 2
1 -10 0 99.71 17.59 4
-1 10 -1 95.02 15.57 2
1 -10 1 102.1 17.84 4
-1 10 -2 242.54 24.53 2
1 -10 3 46.76 11.32 5
-1 10 -3 40.35 10.01 2
1 -10 4 43.83 10.11 5
1 -10 5 231.37 20.12 5
1 -9 -13 -0.79 2.1 9
1 -9 -13 2.19 1.33 12
1 -9 -12 2.77 4.28 12
1 -9 -12 2.29 2.91 9
1 -9 -11 7.68 6.47 9
1 -9 -10 25.78 9.42 9
1 -9 -9 1199.78 58.94 9
1 -9 -8 1300.23 60.34 9
1 -9 -7 140.83 19.26 9
-1 9 7 136.4 37.55 19
-1 9 6 139.31 37.11 19
1 -9 -6 160.46 20.34 9
1 -9 -6 130.54 18.46 4
1 -9 -5 41.48 10.7 4
1 -9 -5 59.52 12.22 9
-1 9 5 53.76 24.37 19
-1 9 4 406.13 55.36 21
1 -9 -4 370.28 31.2 4
1 -9 -4 364.29 28.96 9
-1 9 4 372.29 57.08 19
-1 9 3 197.44 40.49 21
1 -9 -3 184.95 22.29 4
-1 9 3 163.29 38.09 19
-1 9 2 507.83 66.77 21
-1 9 2 455.89 60.61 19
1 -9 -2 591.37 37.94 15
1 -9 -2 460.1 35.32 4
-1 9 1 20.26 15 21
1 -9 -1 54.87 12.96 4
1 -9 -1 46.05 10.71 15
-1 9 0 31.05 17.43 21
-1 9 0 44.24 10.51 2
1 -9 0 45.73 11.77 4
1 -9 1 59.53 13.44 4
-1 9 -1 56.22 12.21 2
-1 9 -2 250.26 25.86 2
1 -9 2 251.79 27.41 4
-1 9 -3 20.99 8.58 2
-1 9 -4 119.31 18.04 2
1 -9 5 155.37 19.12 5
1 -9 6 79.3 12.08 5
1 -8 -13 26.58 6.61 7
1 -8 -13 -0.58 1.55 9
1 -8 -12 70.09 13.32 9
1 -8 -12 69.77 12.21 7
1 -8 -12 63.12 11.76 12
1 -8 -11 36.21 10.34 9
1 -8 -11 34.88 8.88 7
1 -8 -10 176.62 23.03 9
1 -8 -10 175.77 20.59 7
1 -8 -9 1624.75 69.15 9
-1 8 8 84.05 29.66 19
1 -8 -8 117.11 17.93 9
1 -8 -7 224.3 23.77 9
-1 8 7 211.65 44.53 19
1 -8 -6 424.96 31.27 9
-1 8 6 487.22 64.81 19
-1 8 5 17.38 8.04 21
-1 8 5 26.53 15.76 19
1 -8 -5 10.45 4.95 9
-1 8 4 26.81 15.13 19
-1 8 4 20.58 13.16 21
-1 8 3 109.68 27.19 21
-1 8 3 139.29 31.54 19
-1 8 2 1943.95 118.01 21
-1 8 2 1557.99 105.65 19
-1 8 1 572.02 66.32 21
1 -8 -1 590.92 37.82 4
-1 8 1 444.96 55.3 19
-1 8 0 375.95 28.45 2
1 -8 0 271.45 26.42 4
-1 8 0 363.64 56.24 21
-1 8 -1 57.97 11.76 2
1 -8 1 63.99 13.58 4
-1 8 -1 57.15 24.65 21
-1 8 -2 114.73 34.57 21
1 -8 2 172.7 22.54 4
-1 8 -2 179.39 21.63 2
-1 8 -3 965.97 52.05 2
1 -8 3 753.24 46.2 4
-1 8 -4 408.27 34.35 2
-1 8 -5 223.98 22.41 3
-1 8 -5 209.24 24.35 2
-1 8 -6 48.01 10.1 3
1 -8 6 69.72 12.82 5
-1 8 -7 272.4 21.37 3
1 -7 -14 45.04 7.79 7
1 -7 -13 50.14 9.83 7
1 -7 -13 45.87 8.99 18
1 -7 -12 66.71 11.92 18
1 -7 -12 40.28 9.55 12
1 -7 -12 62.02 12.84 9
1 -7 -12 59.95 11.8 7
1 -7 -11 27.7 10.13 9
1 -7 -11 27.42 8.69 7
1 -7 -10 117.06 17.11 7
1 -7 -10 91.41 16.18 16
1 -7 -9 128.93 36.39 1
1 -7 -9 141.71 18.27 7
1 -7 -9 147.59 20.12 16
1 -7 -8 173.8 39.62 1
1 -7 -8 176.76 21.32 16
1 -7 -7 16.92 6.58 16
1 -7 -7 19.53 10.81 1
1 -7 -6 234.18 41.66 1
-1 7 5 2597.96 110.74 21
-1 7 5 2898.83 144.52 19
-1 7 4 1083.38 85.05 19
-1 7 3 418.63 50.88 19
-1 7 2 145.93 29.13 19
-1 7 1 267.94 39.23 19
-1 7 0 400.18 52.54 21
-1 7 0 301.54 41.57 19
-1 7 -1 117.37 30.86 21
-1 7 -2 388.41 58.66 21
-1 7 -2 391.44 30.46 2
1 -7 3 32.23 10.16 4
-1 7 -3 26.55 8.51 2
-1 7 -3 12.35 14.05 21
-1 7 -4 473.23 36.52 2
-1 7 -4 556.98 78.75 21
-1 7 -5 253.9 27.2 2
-1 7 -6 7.88 5.72 3
-1 7 -6 6.99 4.9 2
-1 7 -7 206.01 21.79 3
1 -7 7 175.46 20.09 5
-1 7 -8 13.12 5.28 3
-1 7 -9 12.89 4.35 3
1 -6 -14 63.59 9.92 7
1 -6 -14 58.2 9.2 18
1 -6 -13 17.44 6.46 7
1 -6 -13 2.32 2.95 18
1 -6 -12 105.04 16.46 9
1 -6 -12 131.38 18.1 18
1 -6 -11 429.27 33.57 18
1 -6 -10 158.26 20.66 16
1 -6 -10 182.38 21.64 18
1 -6 -9 172.45 40.62 1
1 -6 -9 230.6 22.61 18
1 -6 -9 186.1 22.07 16
1 -6 -8 154.1 36.18 1
1 -6 -8 127.81 17.45 16
1 -6 -7 543.01 63.03 1
1 -6 -6 5089.88 183.25 1
1 -6 -5 11322.2 268.44 1
-1 6 5 11180.2 213.8 21
1 -6 -4 1104.18 76.05 1
-1 6 3 656.32 58.5 19
-1 6 2 139.64 26.53 19
-1 6 1 1733.07 89.3 19
-1 6 0 507.93 48.21 19
-1 6 -1 847.62 62.83 19
-1 6 -1 787.99 70.43 21
-1 6 -2 157.76 33.63 21
-1 6 -3 296.46 26.03 2
-1 6 -3 267.51 47.07 21
-1 6 -4 251.16 49.11 21
-1 6 -4 195.19 22.24 2
-1 6 -5 4279.23 112.95 2
-1 6 -6 208.97 24.83 2
-1 6 -7 57.43 12.63 3
-1 6 -8 170.52 21.22 3
-1 6 -9 56.27 10.8 3
-1 6 -10 41.08 7.31 3
1 -5 -14 72.7 10.91 7
1 -5 -14 75.64 11.16 18
1 -5 -13 52.42 11.08 18
1 -5 -12 91.97 15.07 9
1 -5 -12 105.55 17.46 18
1 -5 -11 120.65 19.06 18
1 -5 -10 29.96 9.14 16
1 -5 -10 42.11 10.87 18
1 -5 -10 60.16 27.63 1
1 -5 -9 104.52 16.69 16
1 -5 -9 100.73 15.65 18
1 -5 -9 104.88 30.69 1
1 -5 -8 112.25 29.77 1
1 -5 -7 3477.71 155.78 1
1 -5 -6 11857.49 277.65 1
1 -5 -5 2222.32 107.13 1
1 -5 -4 302.17 37.27 1
1 -5 -3 771.05 57.55 1
-1 5 2 130.44 22.41 19
-1 5 1 472.75 41.6 19
-1 5 0 157.37 23.48 19
-1 5 -1 4975.43 160.75 21
-1 5 -1 4282.31 127.4 19
-1 5 -2 244.03 38.54 21
-1 5 -3 23.62 12.6 21
-1 5 -4 469.19 61.62 21
-1 5 -5 348.58 25.4 8
-1 5 -5 266.74 25.72 2
-1 5 -6 1347.72 54.19 8
-1 5 -6 2045.88 75.32 2
-1 5 -7 59.56 13.49 2
-1 5 -7 60.07 11.72 8
-1 5 -8 313.46 25.59 8
-1 5 -8 346.58 31.09 3
-1 5 -9 10.68 5.75 3
-1 5 -10 67.35 11.42 3
1 -4 -14 107.98 13.49 7
1 -4 -14 111.91 13.79 18
1 -4 -13 166.11 20.48 18
1 -4 -12 26.48 10.22 18
1 -4 -11 34.34 10.82 18
1 -4 -10 40.83 10.97 18
1 -4 -10 29.87 19.02 1
1 -4 -9 203.23 42.63 1
1 -4 -9 264.21 25.45 16
1 -4 -9 209.01 23.43 18
1 -4 -8 189.35 38.09 1
1 -4 -7 563.56 60.37 1
1 -4 -6 1104.8 77.3 1
1 -4 -5 697.4 56.44 1
-1 4 4 5715.82 116.44 21
1 -4 -4 5881.62 157.06 1
1 -4 -3 79.46 18.32 1
1 -4 -2 5989.27 143.9 1
-1 4 1 2456.01 85.62 19
-1 4 0 4737.76 116.64 19
-1 4 -1 2545.83 83.45 19
-1 4 -1 3016.31 109.71 21
-1 4 -2 2580.85 86.38 19
-1 4 -2 3080.07 120.07 21
-1 4 -3 1245.19 82.88 21
-1 4 -4 59.93 20.44 21
-1 4 -5 160.29 34.75 21
-1 4 -6 219.22 23.19 2
-1 4 -6 178.46 19.07 8
-1 4 -7 2772.56 80.66 8
-1 4 -7 2367.01 82.48 2
-1 4 -8 232.46 23.35 8
-1 4 -9 3.64 5.96 3
-1 4 -9 3.08 3.35 8
-1 4 -10 38.54 10.16 3
-1 4 -11 9.35 5 3
1 -3 -14 20.62 6.09 18
1 -3 -13 154.08 19.39 18
1 -3 -12 7.25 5.68 18
1 -3 -11 969.61 56.34 18
1 -3 -10 126.55 20.16 18
1 -3 -9 140.11 35.34 1
1 -3 -9 144.37 20.13 18
1 -3 -8 356.77 51.43 1
1 -3 -7 1098.44 81.87 1
1 -3 -6 1316.33 82.1 1
1 -3 -5 1111 68.4 1
1 -3 -4 713.1 49.04 1
-1 3 4 585.12 26.74 21
-1 3 3 22631.3 255.07 21
1 -3 -3 21800.7 305.23 1
1 -3 -2 21968.9 286.81 1
1 -3 -1 1607.89 61.13 1
-1 3 0 76.19 12.29 19
-1 3 -1 337.54 24.33 19
-1 3 -1 391.89 34.67 21
-1 3 -2 3672.09 97.46 22
-1 3 -2 3725.04 116.96 21
-1 3 -3 4207.14 118.22 22
-1 3 -3 4629.44 143.51 21
-1 3 -4 584.77 47.16 22
-1 3 -4 548.4 53.22 21
-1 3 -5 279.69 41.42 21
-1 3 -5 240.44 35.24 22
-1 3 -6 105.41 26.39 22
-1 3 -7 757.82 40.66 8
-1 3 -7 599.71 38.69 2
-1 3 -8 6179.09 129.24 8
-1 3 -9 131.89 19.63 3
-1 3 -9 114.19 16.99 8
-1 3 -10 46.93 10.29 8
-1 3 -10 53.63 12.78 3
-1 3 -11 77.2 13.26 3
-1 3 -12 59.45 9.11 3
1 -2 -14 23.29 5.94 18
1 -2 -13 123.61 17.31 18
1 -2 -12 81.82 16.36 18
1 -2 -11 8.66 7.17 18
1 -2 -10 58.94 14.61 18
1 -2 -9 124.82 33.31 1
1 -2 -9 151.77 21.07 18
1 -2 -8 1728.45 113.88 1
1 -2 -7 430.21 51.4 1
1 -2 -6 338.9 41.31 1
1 -2 -5 104.32 21.74 1
1 -2 -4 7397.89 165.25 1
-1 2 3 22438.9 223.57 21
1 -2 -3 22713.1 295.21 1
1 -2 -2 36411.17 382.06 1
-1 2 2 35809.18 347.49 21
1 -2 -1 4015.32 85.73 1
-1 2 1 3867.56 82.13 21
1 -2 0 2284.96 59.12 1
-1 2 0 2075.57 63.91 21
-1 2 -1 926.74 30.92 19
-1 2 -1 1216.73 52.47 21
-1 2 -2 2425.91 82.23 21
-1 2 -2 2280 71.55 22
-1 2 -3 446.37 38.91 21
-1 2 -3 396.2 34.36 22
-1 2 -4 4273.51 112.01 1
-1 2 -4 4487.57 138.99 21
-1 2 -5 1711.29 90.69 21
-1 2 -5 1563.8 86.2 22
-1 2 -6 246.84 38.16 22
-1 2 -7 1664.98 110.07 22
-1 2 -7 1587.52 58.45 2
-1 2 -8 396.02 59.1 22
-1 2 -8 347.29 28.33 8
-1 2 -8 311.03 27.08 18
-1 2 -9 125.84 17.73 18
-1 2 -9 149.47 19.72 8
-1 2 -10 167.87 19.77 18
-1 2 -10 191.25 21.72 8
-1 2 -10 183.32 22.47 3
-1 2 -11 467.9 33.83 3
-1 2 -12 53.38 9.96 3
1 -1 -13 182.84 19.5 18
1 -1 -12 457.64 35.82 18
1 -1 -12 0.12 2.43 3
1 -1 -11 228.64 24.31 3
1 -1 -11 327.43 32.66 18
1 -1 -10 342.12 30.17 3
1 -1 -10 426.41 37.65 18
1 -1 -9 43.26 22.79 1
1 -1 -9 45.1 12.68 18
1 -1 -9 36.27 9.76 3
1 -1 -8 507.08 36.32 18
1 -1 -8 396.99 55.54 1
1 -1 -7 447.41 55.15 1
1 -1 -6 1325.07 84.32 1
1 -1 -5 197.18 29.75 1
1 -1 -4 2396.37 89.54 1
1 -1 -3 2926.65 87.52 1
1 -1 -2 3431.47 82.14 1
-1 1 2 3401.95 58.17 21
-1 1 1 17453.44 189.81 21
1 -1 -1 17324.24 197.49 1
1 -1 0 9978.44 116.36 1
-1 1 0 9603.83 135.99 21
-1 1 -1 980.07 39.41 22
-1 1 -1 929.49 39.58 21
-1 1 -2 1575.16 56.7 22
-1 1 -2 1685.17 60.28 21
-1 1 -3 3923.19 103.82 21
-1 1 -3 3463.73 97.72 22
-1 1 -4 998.96 43.56 1
-1 1 -4 1096.85 58.51 21
-1 1 -5 1277.73 68.54 21
-1 1 -5 1488.1 82.34 22
-1 1 -6 590.52 57.91 22
-1 1 -7 932.16 80.8 22
-1 1 -8 24.35 8.2 8
-1 1 -8 21.84 7.32 18
-1 1 -8 29.15 18.53 22
-1 1 -9 475.3 34.15 8
-1 1 -9 374.95 31.75 18
-1 1 -10 1750.74 67.97 8
-1 1 -10 1900.89 72.94 3
-1 1 -11 169.1 20.84 3
-1 1 -11 117.49 17.01 18
-1 1 -11 148.11 19.14 8
-1 1 -12 42.23 9.37 3
-1 1 -12 1.19 1.58 18
1 0 -13 23.76 6.44 18
1 0 -12 88.66 14.99 18
1 0 -12 53.51 10.99 3
1 0 -11 59.7 14.83 18
1 0 -11 35.26 10.13 3
1 0 -10 372.78 32.29 3
1 0 -10 465.29 39.05 18
1 0 -9 8.34 6.01 3
1 0 -9 10.08 17.04 22
1 0 -9 6.66 5.83 18
1 0 -8 367.88 55.87 1
1 0 -8 432.7 30.64 8
1 0 -8 483.84 36.28 18
1 0 -8 340.39 28.45 3
1 0 -7 266.68 43.42 1
1 0 -6 815.27 68 1
1 0 -5 77.3 18.69 1
1 0 -4 5326.38 136.38 1
1 0 -4 3219.69 46.76 21
1 0 -3 528.14 37.23 1
1 0 -2 2798.31 76.11 1
1 0 -2 2385.48 47.34 20
1 0 -1 11106.5 147.78 1
1 0 -1 10967.6 146.59 19
-1 0 1 10813.1 133.8 21
1 0 0 87.42 8.19 1
-1 0 0 103.08 10.79 21
1 0 0 121.44 10.32 19
-1 0 -1 7661.36 115.28 22
-1 0 -1 7195.75 108.54 21
-1 0 -2 5570.34 98.42 21
-1 0 -2 5440.37 102.13 22
-1 0 -3 772.94 39.35 21
-1 0 -3 718.61 25.82 1
-1 0 -4 2453.11 63.7 1
-1 0 -4 2482.67 77.28 21
-1 0 -5 3449.59 90.5 1
-1 0 -5 3619.83 101.19 21
-1 0 -6 135.1 27.55 22
-1 0 -7 861.86 76.29 22
-1 0 -8 28.24 8.55 18
-1 0 -8 47.74 20.5 22
-1 0 -8 33.91 8.56 8
-1 0 -9 9.31 13.03 22
-1 0 -9 7.99 5.57 8
-1 0 -9 4.78 4.6 18
-1 0 -10 1691.11 70.79 18
-1 0 -10 1671.79 66.04 8
-1 0 -11 1188.45 55.14 8
-1 0 -11 1226.82 58.68 18
-1 0 -12 79.43 13.21 3
-1 0 -12 86.32 14.04 18
-1 0 -13 1.01 1.45 18
1 1 -13 10.66 3.51 18
1 1 -12 35.37 8.67 18
1 1 -12 28.32 7.84 3
1 1 -11 287.21 28.41 18
1 1 -11 266.21 26.26 3
1 1 -10 223.02 26.66 18
1 1 -10 217.88 25.2 3
1 1 -9 174.21 22.26 3
1 1 -9 151.27 21.95 18
1 1 -8 55.85 13.01 18
1 1 -8 67.28 24.86 1
1 1 -8 44.34 9.94 8
1 1 -8 43.85 10.73 3
1 1 -7 81.57 24.66 1
1 1 -6 1375.45 90.51 1
1 1 -5 7546.19 195.86 1
1 1 -4 5329.83 149.06 1
1 1 -3 1377.9 63.5 19
1 1 -2 1232.01 55.24 19
1 1 -1 549.23 32.43 19
1 1 -1 404.83 22.46 20
1 1 0 7562.83 114.43 19
1 1 0 7495.09 115.01 20
-1 -1 -1 9891.15 140.37 21
1 1 1 9892.7 121.92 19
-1 -1 -2 7260.74 119.15 21
-1 -1 -2 6989.92 120.32 22
1 1 2 6934.83 96.27 19
-1 -1 -3 278.65 25.3 22
-1 -1 -3 232.37 15.9 1
-1 -1 -3 238.54 20.45 21
-1 -1 -4 234.1 19.18 1
-1 -1 -4 239.6 21.84 21
-1 -1 -5 2212.79 70.58 21
-1 -1 -5 2172.78 70.24 1
-1 -1 -6 2250.22 80.92 1
-1 -1 -6 2140.31 106.03 22
-1 -1 -7 662.89 65.68 22
-1 -1 -8 677.82 73.8 22
-1 -1 -9 268.71 24.51 8
-1 -1 -9 297.53 53.86 22
-1 -1 -9 280.7 27.76 18
-1 -1 -10 735.16 47.52 18
-1 -1 -10 751.23 43.19 8
-1 -1 -11 23.75 8.5 8
-1 -1 -11 20.86 8.67 18
-1 -1 -11 26.01 8.21 3
-1 -1 -12 121.99 18.12 18
-1 -1 -12 0.58 3.33 3
-1 -1 -13 84.75 13.02 18
1 2 -12 27.17 7.17 3
1 2 -12 4.18 2.15 18
1 2 -11 45.11 10.05 18
1 2 -11 69.24 12.86 3
1 2 -10 413.5 34.22 18
1 2 -10 444.36 35.7 3
1 2 -9 137.26 20.47 3
1 2 -9 160.12 22.07 18
1 2 -8 203.06 24.06 18
1 2 -8 272.95 27.31 3
1 2 -7 314.71 25.35 8
1 2 -7 358.74 54.74 1
1 2 -6 22.1 13.41 1
1 2 -5 1116.52 80.71 1
1 2 -4 4090.93 132.74 19
1 2 -3 1025.17 59.69 19
1 2 -2 1355.95 64.57 19
1 2 -1 1654.38 61.69 19
1 2 0 4736.35 99.44 19
1 2 0 4765.64 96.98 20
1 2 1 7563.08 126.67 20
1 2 1 7380.44 122.95 19
1 2 2 5813.97 109.59 20
-1 -2 -2 5884.27 106.31 22
1 2 2 5952.09 106.28 19
-1 -2 -3 23387.69 261.76 1
-1 -2 -3 22680 283.78 22
1 2 3 23453.79 270.41 20
1 2 3 23227.99 267 19
1 2 4 414.01 27.62 20
-1 -2 -4 393.67 33.8 22
-1 -2 -5 1737 81.79 22
1 2 5 1767.15 57.03 20
-1 -2 -6 418.93 44.98 22
-1 -2 -6 322.88 31.34 1
-1 -2 -7 61.33 20.91 22
-1 -2 -8 1507.69 109.48 22
-1 -2 -9 107.73 17.05 18
-1 -2 -9 89.06 28.55 22
-1 -2 -9 96.59 14.44 8
-1 -2 -10 400.75 35.02 18
-1 -2 -10 399.3 31.18 8
-1 -2 -11 113.87 19.09 18
-1 -2 -11 113.03 17 8
-1 -2 -12 225.93 25.92 18
-1 -2 -13 161.49 19.61 18
-1 -2 -14 162.76 15.51 18
-1 -2 -14 173.02 15.84 7
1 3 -11 51.37 10.76 3
1 3 -11 0.67 1.62 18
1 3 -10 14.01 6.45 18
1 3 -10 33.95 10.35 3
1 3 -9 41.86 11.84 3
1 3 -9 38.41 10.44 18
1 3 -8 559.95 40.95 3
1 3 -8 426.82 34.75 18
1 3 -7 205.13 23.45 3
1 3 -7 234.57 22.02 8
1 3 -7 182.26 21.74 18
1 3 -7 234.81 46.25 1
1 3 -6 112.21 30.3 1
1 3 -6 120.93 16.76 3
1 3 -5 45.42 18.19 1
1 3 -4 1339.81 80.41 19
1 3 -3 5675.17 161.66 19
1 3 -2 2232.91 90.66 19
1 3 -1 4979.59 125.86 19
1 3 0 740.71 43.42 19
1 3 1 105.63 16.6 19
1 3 2 18811.83 241.34 19
1 3 2 18007.24 236.5 20
-1 -3 -3 65594.51 623.09 22
1 3 3 65729.31 638.1 19
1 3 3 65516.31 628.22 20
-1 -3 -4 1206.39 55.14 1
-1 -3 -4 1214.75 58.49 22
1 3 4 1196.43 51.26 20
1 3 4 1169.4 55.43 19
1 3 5 1347.04 53.96 20
-1 -3 -5 1450.84 73.48 22
-1 -3 -6 544.48 50.84 22
-1 -3 -6 400 37.19 1
-1 -3 -7 37.69 15.35 22
-1 -3 -7 41.49 12.68 1
-1 -3 -8 232.38 41.9 22
-1 -3 -9 79.06 12.87 8
-1 -3 -9 84.28 15.08 18
-1 -3 -9 88.83 29.49 22
-1 -3 -10 53.8 13.24 18
-1 -3 -10 34.68 9.27 8
-1 -3 -10 50.01 23.67 22
-1 -3 -11 29.14 10.85 18
-1 -3 -12 140.09 20.89 18
-1 -3 -13 325.66 28.95 18
-1 -3 -14 190.91 18.28 18
-1 -3 -14 160.74 16.96 7
1 4 -11 161.92 16.26 3
1 4 -10 28.34 8.8 3
1 4 -9 175.34 20.01 18
1 4 -9 188.61 23.38 3
-1 -4 9 150.65 22.15 6
1 4 -8 638.33 40.24 18
1 4 -8 859.38 50.96 3
1 4 -7 1152.44 54.64 18
1 4 -7 1520.75 66.15 3
1 4 -6 135.29 34.73 1
1 4 -6 143.17 19.28 3
1 4 -5 650.71 70.86 1
1 4 -4 246.54 37.6 19
1 4 -3 326.46 42.3 19
1 4 -2 3938.47 135.26 19
1 4 -1 1270.8 69.75 19
1 4 0 1577.4 73.71 19
1 4 1 341.29 32.46 19
1 4 2 215.3 28.16 19
1 4 3 860.15 52.07 19
-1 -4 -3 606.11 34.78 22
1 4 4 175.73 25.53 19
-1 -4 -4 128.17 19.17 22
-1 -4 -5 456.31 40.4 1
1 4 5 476.86 41.61 19
-1 -4 -5 482.96 41.66 22
1 4 6 1926.91 87.06 19
-1 -4 -6 2169.03 100.62 22
1 4 7 43.59 14.31 19
-1 -4 -7 47.85 15.2 1
-1 -4 -7 60.26 19.41 22
-1 -4 -8 1227.42 95.87 22
-1 -4 -9 185.02 19.79 12
-1 -4 -9 149.12 36.95 22
-1 -4 -9 154.49 20.01 18
-1 -4 -9 201.97 20.15 8
-1 -4 -10 85.12 14.02 8
-1 -4 -10 72.25 12.91 12
-1 -4 -10 92.48 32.34 22
-1 -4 -10 113.76 18.65 18
-1 -4 -11 154.18 22.21 18
-1 -4 -12 237.82 27.1 18
-1 -4 -13 134.46 19.17 7
-1 -4 -13 132.76 18.82 18
-1 -4 -14 20.72 6.77 7
-1 -4 -14 14.81 5.55 18
1 5 -10 134.65 16 3
-1 -5 9 217.54 24.65 6
1 5 -9 258.01 25.26 3
1 5 -8 265.07 27.72 3
1 5 -7 27.44 10.43 3
-1 -5 6 2805.02 90.52 5
1 5 -6 3082.61 93.77 3
1 5 -5 178.89 21 3
-1 -5 5 176.57 21.47 5
1 5 -5 165.57 38.69 1
1 5 -4 67.35 21.54 19
1 5 -3 201.84 36.71 19
1 5 -2 1996.7 105.13 19
1 5 -1 2064.74 100.82 19
1 5 0 2415.49 103.57 19
1 5 1 2350.45 97.9 19
1 5 2 1520.11 77.99 19
1 5 3 633.61 50.38 19
-1 -5 -3 431.87 27.06 22
1 5 4 942.77 62.41 19
-1 -5 -4 762.21 44.27 22
1 5 5 63.47 16.72 19
-1 -5 -5 43.93 12.96 22
-1 -5 -6 3586.76 130.96 22
1 5 6 4398.15 146.28 19
1 5 7 128.99 25.91 19
-1 -5 -7 146.72 29.21 22
-1 -5 -8 1003.89 85.38 22
1 5 8 1047.84 74.89 19
-1 -5 -9 308.82 26.78 12
-1 -5 -9 342.45 54.27 22
-1 -5 -9 315.88 28.28 18
-1 -5 -10 34.28 10.33 18
-1 -5 -10 39.8 21.54 22
-1 -5 -10 26.07 8.38 12
-1 -5 -11 4.29 3.63 12
-1 -5 -11 3.78 4.2 18
-1 -5 -12 175.65 23.2 18
-1 -5 -13 146.37 20.1 7
-1 -5 -13 140.82 19.47 18
-1 -5 -14 66.5 11.47 18
-1 -5 -14 66.62 11.87 7
-1 -6 9 109.86 14.96 6
1 6 -9 113.99 14.86 3
1 6 -8 79.78 14.48 3
1 6 -7 63.25 13.4 3
1 6 -6 220.57 25.26 3
-1 -6 6 235.15 26.18 5
1 6 -5 2793.58 87.57 3
-1 -6 5 2820.3 92.41 5
1 6 -5 2851.84 168.47 1
1 6 -4 195.49 21.11 3
-1 -6 4 290.73 28.44 5
1 6 -3 247.34 23.42 2
1 6 -3 246.77 43.31 19
1 6 -2 23.98 12.9 19
1 6 -1 936.12 74.64 19
1 6 0 120.8 25.53 19
1 6 1 2502.11 114.07 19
1 6 2 210.72 32.5 19
1 6 3 613.18 55.18 19
1 6 4 1349.36 82.49 19
1 6 5 2412.54 114.72 19
1 6 6 5411.15 177.47 19
-1 -6 -6 5751.65 160.47 22
-1 -6 -7 733.26 63.58 22
1 6 7 886.21 72.35 19
-1 -6 -8 26.96 7.97 7
1 6 8 37.11 15.88 19
-1 -6 -8 28.24 8.42 9
-1 -6 -8 24.43 7.4 18
-1 -6 -8 29.77 15.35 22
-1 -6 -9 176.86 39.21 22
-1 -6 -9 234.35 24.15 18
-1 -6 -9 261.39 24.84 9
-1 -6 -9 254.37 25.89 7
-1 -6 -10 76.49 14.38 7
-1 -6 -10 67.89 13.4 12
-1 -6 -10 89.94 31.33 22
-1 -6 -10 87.43 15.46 18
-1 -6 -11 15.37 5.92 12
-1 -6 -11 31.56 10.28 18
-1 -6 -11 20.65 7.23 7
-1 -6 -12 140.03 20.16 18
-1 -6 -12 118.49 16.15 12
-1 -6 -12 123.55 19.23 7
-1 -6 -13 5.7 5.04 18
-1 -6 -13 8.03 5.08 7
-1 -6 -14 34.12 8.2 7
-1 -6 -14 27.76 7.73 18
-1 -7 8 149.78 19.27 6
1 7 -8 147.59 16.68 3
1 7 -7 75.86 13.54 3
-1 -7 6 9.31 6.26 5
1 7 -6 9.02 6.51 3
1 7 -5 81.75 15.27 3
-1 -7 5 82.8 16.71 5
1 7 -4 3561.25 98.25 3
-1 -7 4 5052.81 127.88 5
1 7 -3 1136.15 53.61 2
-1 -7 3 1200.86 59.18 5
1 7 -2 803.33 82.05 19
1 7 -2 688.94 39.04 2
1 7 -1 617.7 67.3 19
1 7 0 640.89 65.93 19
1 7 1 1157.85 85.38 19
1 7 2 620.13 61.74 19
1 7 3 120.98 27.85 19
1 7 4 265.24 41.07 19
1 7 5 373.83 48.81 19
1 7 6 414.56 52.13 19
-1 -7 -7 154.18 18.56 9
-1 -7 -7 175.15 19.71 7
1 7 7 163.46 33.84 19
-1 -7 -8 254.86 23.37 18
-1 -7 -8 206.6 22.46 7
1 7 8 278.76 45.04 19
-1 -7 -8 199.69 22.1 9
-1 -7 -9 130.25 17.83 18
-1 -7 -9 154.66 20.44 7
-1 -7 -9 105.93 16.41 9
-1 -7 -10 286.53 27.59 9
-1 -7 -10 375.57 32.6 12
-1 -7 -10 365.33 30.61 18
-1 -7 -10 386.2 33.03 7
-1 -7 -11 158 20.46 18
-1 -7 -11 151.35 21.23 7
-1 -7 -11 162.61 20.98 12
-1 -7 -12 332.37 30.62 7
-1 -7 -12 244.49 23.74 12
-1 -7 -12 316.2 28.7 18
-1 -7 -13 1.72 2.14 12
-1 -7 -13 24.45 8.26 7
-1 -7 -13 14.52 6.63 18
-1 -7 -14 4.39 3.33 18
-1 -7 -14 5.42 3.55 7
-1 -8 8 58.1 9.3 6
1 8 -7 -0.73 2.31 3
1 8 -6 214.55 20.66 3
-1 -8 6 191.96 21.83 5
-1 -8 5 384.93 33.72 5
-1 -8 4 255.22 28.77 5
-1 -8 3 3155.06 102.21 5
-1 -8 2 453.55 37.08 5
1 8 -1 19.47 12.97 19
-1 -8 1 21.45 8.54 5
-1 -8 1 30.12 10.29 4
1 8 -1 29.48 8.5 2
-1 -8 0 20.28 7.91 5
1 8 0 19.77 14.64 19
-1 -8 0 37.3 10.19 15
-1 -8 0 25.22 8.99 4
-1 -8 -1 893.8 48.28 4
-1 -8 -1 941.45 49.49 5
1 8 2 1456.28 105.44 19
1 8 3 302.29 46.93 19
1 8 4 1037.78 88.85 19
-1 -8 -5 441.62 31.97 9
-1 -8 -5 489.05 34.33 15
1 8 5 484.81 61.26 19
1 8 6 27.83 13.51 19
-1 -8 -6 29.15 8.96 15
-1 -8 -6 39.54 10.26 9
-1 -8 -6 42.23 10.12 7
-1 -8 -7 439.55 32.68 7
-1 -8 -7 390.33 31.59 15
-1 -8 -7 365.63 30.34 9
-1 -8 -8 117.59 17.61 9
1 8 8 87.74 26.48 19
-1 -8 -8 96.4 16.06 15
-1 -8 -8 145.77 19.51 7
-1 -8 -9 414.18 30.87 18
-1 -8 -9 464.31 35.36 7
-1 -8 -10 186.45 22.58 9
-1 -8 -10 253.78 26.98 12
-1 -8 -10 269.2 25.45 18
-1 -8 -10 255.67 26.87 7
-1 -8 -11 41.7 11.65 7
-1 -8 -11 39.14 10.99 12
-1 -8 -11 42.98 10.49 9
-1 -8 -11 36.38 9.86 18
-1 -8 -12 207.42 22.1 12
-1 -8 -12 209.64 21.95 18
-1 -8 -12 212.44 23.63 7
-1 -8 -13 92.05 12.65 12
-1 -8 -13 114.57 15 18
-1 -8 -13 119.94 16.22 7
-1 -8 -14 0.69 2.59 7
-1 -9 7 15.02 5.08 6
-1 -9 6 134.57 15.28 5
-1 -9 5 9.06 5.44 5
-1 -9 4 77.15 15.32 5
-1 -9 3 405.4 36.04 5
-1 -9 2 927.69 54.83 5
-1 -9 1 1099.53 53.9 10
-1 -9 1 1166.84 60.58 5
1 9 0 182.48 41.99 19
-1 -9 0 280.97 27.67 15
-1 -9 0 244.56 27.85 4
-1 -9 0 278.48 29.04 5
1 9 1 406.28 61.74 19
-1 -9 -1 435.31 35.86 4
-1 -9 -1 418.07 35.15 5
-1 -9 -1 526.51 38 15
-1 -9 -2 6.86 5.47 5
1 9 2 9.24 10.49 19
-1 -9 -2 6.53 6.15 4
-1 -9 -2 12.6 5.99 15
-1 -9 -3 220.04 24.62 5
1 9 3 143.84 35.89 19
-1 -9 -3 127.99 19.06 4
-1 -9 -3 144.87 19.73 15
1 9 4 71.69 25.51 19
-1 -9 -4 64.37 13.52 4
-1 -9 -4 62.09 13.17 15
1 9 5 344.26 55.83 19
-1 -9 -5 347.21 30.96 15
-1 -9 -5 421.83 33.22 4
1 9 6 481.97 65.38 19
-1 -9 -6 558.64 39.34 15
-1 -9 -7 158.83 20.67 9
1 9 7 122.46 33.78 19
-1 -9 -7 128.12 19.13 15
-1 -9 -8 343.18 31.03 9
-1 -9 -8 352.34 30.89 7
-1 -9 -8 294.15 29.02 15
-1 -9 -9 437.07 34.65 7
-1 -9 -9 373.19 32.14 15
-1 -9 -9 457.05 36.14 9
-1 -9 -10 58.9 13.64 12
-1 -9 -10 54.96 12.77 7
-1 -9 -11 93.07 15.9 12
-1 -9 -11 100.33 16.26 7
-1 -9 -12 17.06 6.17 12
-1 -9 -12 19.75 7.49 7
-1 -9 -13 11.74 5.14 12
-1 -9 -13 8.4 4.24 7
-1 -10 6 4.31 3.04 6
-1 -10 5 11.94 4.74 5
-1 -10 4 13.99 5.86 5
-1 -10 3 201.55 23.93 5
-1 -10 2 13.75 8.55 5
-1 -10 1 1896.12 78.54 5
-1 -10 0 388.85 32.65 10
-1 -10 0 416.56 36.57 5
-1 -10 -1 361.42 34.16 5
-1 -10 -1 391.07 33.46 15
-1 -10 -2 203.73 25.28 4
-1 -10 -2 204.3 24.22 15
-1 -10 -2 175.92 23.4 5
-1 -10 -3 250.9 27.71 5
-1 -10 -3 281.68 29.6 4
-1 -10 -3 289.13 29.09 15
-1 -10 -4 48.87 12.37 4
-1 -10 -4 58.78 13.37 15
-1 -10 -5 109.75 17.66 4
-1 -10 -5 131.36 20.17 15
-1 -10 -6 80.44 15.63 15
-1 -10 -7 97.17 17.39 15
-1 -10 -8 107.43 18.22 15
-1 -10 -9 53.56 12.82 15
-1 -10 -10 4.31 4.82 12
-1 -10 -11 4.64 4.17 12
-1 -10 -12 13.45 5.94 12
-1 -10 -13 25.57 6.27 12
-1 -11 4 22.57 5.99 5
-1 -11 3 44.52 9.75 5
-1 -11 2 218.07 23.58 5
-1 -11 1 30.4 9.68 5
-1 -11 0 341.63 28.36 10
-1 -11 0 395.56 34.39 5
-1 -11 -1 94.58 15.99 10
-1 -11 -1 119 19.12 5
-1 -11 -2 188.13 22.95 15
-1 -11 -2 162.04 22.58 5
-1 -11 -3 29.02 9.56 5
-1 -11 -3 45.81 12.23 15
-1 -11 -4 62.23 13.78 15
-1 -11 -5 6.52 4.87 15
-1 -11 -6 93.55 17.03 15
-1 -11 -7 63.97 14.14 15
-1 -11 -8 14.42 7.26 15
-1 -11 -9 200.85 23.34 15
-1 -11 -9 264 25.14 12
-1 -11 -10 4.88 4.86 15
-1 -11 -10 21.04 7.37 12
-1 -11 -11 3.63 4.49 12
-1 -11 -12 21.83 6.27 12
-1 -11 -13 73.4 9.43 12
-1 -12 3 10.01 3.72 5
-1 -12 2 2.7 2.69 5
-1 -12 1 98.55 14.23 5
-1 -12 0 299.01 26.48 5
-1 -12 -1 217.6 23.46 5
-1 -12 -1 209.78 20.81 10
-1 -12 -2 182.34 21.99 5
-1 -12 -2 212.61 22.46 10
-1 -12 -3 94.13 15.54 5
-1 -12 -3 109.42 16.84 15
-1 -12 -4 77.33 14.92 15
-1 -12 -5 145.76 19.92 15
-1 -12 -6 184.13 22.63 15
-1 -12 -7 184.41 17.8 12
-1 -12 -7 220.47 24.5 15
-1 -12 -8 85.07 15.08 15
-1 -12 -8 64.01 11.06 12
-1 -12 -9 27.98 8.3 15
-1 -12 -9 26.09 6.87 12
-1 -12 -9 19.3 6.76 10
-1 -12 -10 29.29 7.54 12
-1 -12 -10 -1.96 2.41 15
-1 -12 -11 9.89 4.16 12
-1 -12 -12 -1.03 2.13 12
-1 -13 0 77.3 10.65 5
-1 -13 -1 16.96 5.41 5
-1 -13 -2 122.13 14.2 10
-1 -13 -2 -1.51 3.12 5
-1 -13 -3 100.4 13.94 10
-1 -13 -4 108.3 15.33 10
-1 -13 -5 188.92 20.72 10
-1 -13 -5 194.85 20.68 15
-1 -13 -6 21.34 7.76 15
-1 -13 -6 23.78 8.07 10
-1 -13 -7 -2.38 4.01 10
-1 -13 -7 -1.61 2.83 15
-1 -13 -8 77.1 12.63 15
-1 -13 -8 71.78 12.08 10
-1 -13 -9 0.27 2.06 12
-1 -13 -9 1.87 2.33 15
-1 -13 -9 3.55 2.77 10
-1 -13 -10 0.08 2.01 12
-1 -13 -10 -1.23 2.33 15
-1 -13 -11 18.88 4.43 12
-1 -14 -3 5.8 3.1 10
-1 -14 -4 22.65 5.74 10
-1 -14 -5 40.9 8.23 10
-1 -14 -6 13.07 4.61 10
-1 -14 -7 17.92 5.29 10
-1 -14 -8 1.46 2.35 10
2 -14 -7 74.37 8.98 15
2 -14 -6 7.29 3.08 15
2 -13 -10 18.77 4.7 15
2 -13 -9 120.73 13.6 15
2 -13 -8 59.01 10.12 15
2 -13 -7 55.52 10.49 15
2 -13 -7 -2.69 2.39 4
2 -13 -6 138.71 16.02 4
2 -13 -6 184.32 18.3 15
2 -13 -5 27.19 6.92 15
2 -13 -5 28.06 8.06 4
2 -13 -4 57.82 11.07 4
2 -13 -4 43.79 8.21 15
2 -13 -3 71.71 11.9 4
2 -13 -2 6.72 4.26 4
2 -13 -1 -1.31 1.7 5
2 -13 0 27.81 5.66 5
2 -12 -11 107.44 11.65 15
2 -12 -10 44.37 9.33 15
2 -12 -9 103.42 14.73 15
2 -12 -8 44.79 10.69 15
2 -12 -7 88.65 14.85 15
2 -12 -7 59.4 11.56 4
2 -12 -6 82.98 14.27 4
2 -12 -6 97.34 15.56 15
2 -12 -5 20.15 7.9 4
2 -12 -5 12.46 6.33 15
2 -12 -4 47.31 10.48 15
2 -12 -4 65.24 13.25 4
2 -12 -3 53.84 10.43 15
2 -12 -3 58.07 12.4 4
2 -12 -2 267.49 23.54 5
2 -12 -2 396.55 30.71 4
2 -12 -1 297.16 24.54 5
2 -12 -1 357.02 28.21 4
2 -12 0 508.26 31.3 5
2 -12 0 480.37 30.39 4
2 -12 1 74.34 11.4 5
2 -12 2 33.63 6.84 5
2 -11 -12 143.2 13.12 12
2 -11 -11 511.81 30.51 9
2 -11 -11 155.06 16.51 15
2 -11 -10 58.48 11.47 9
2 -11 -9 11.58 5.57 9
2 -11 -8 65.92 12.78 9
2 -11 -7 66.05 12.8 9
2 -11 -7 43.08 10.76 4
2 -11 -6 16.5 7.37 4
2 -11 -5 256.57 26.89 4
2 -11 -4 404.52 34.04 4
2 -11 -4 387.88 31.35 15
2 -11 -3 11.73 7.5 4
2 -11 -3 10.95 6.01 15
2 -11 -2 153.28 20.69 4
2 -11 -1 195.86 22.95 4
2 -11 0 87.62 15.14 4
-2 11 0 87.94 13.55 2
-2 11 -1 266.51 23.12 2
2 -11 1 228.35 22.62 4
-2 11 -2 46.14 9.48 2
2 -11 3 56.04 9.95 5
2 -11 4 31.68 6.5 5
2 -10 -12 66.99 11.11 9
2 -10 -11 25.63 7.99 9
2 -10 -10 229.27 23.99 9
2 -10 -9 82.77 15.03 9
2 -10 -8 63.35 13.33 9
2 -10 -7 51.21 12.3 4
2 -10 -7 72.71 14.04 9
2 -10 -6 522.03 38.25 4
2 -10 -6 601.7 39.26 9
2 -10 -5 242.23 26.2 4
2 -10 -5 211.69 22.75 9
2 -10 -4 2.93 3.86 4
2 -10 -3 195.72 24.07 4
2 -10 -2 430.55 35.51 4
2 -10 -2 436.05 32.76 15
-2 10 1 283.4 25.98 2
2 -10 -1 249.93 27.4 4
-2 10 0 29.7 9.59 2
2 -10 0 38.58 11.37 4
-2 10 -1 95.89 15.74 2
2 -10 1 98.42 16.68 4
-2 10 -2 370.5 29.91 2
2 -10 2 321.27 27.74 4
-2 10 -3 2.53 3.53 2
2 -10 4 118.52 15.24 5
-2 10 -4 113.73 15.06 2
2 -10 5 47.85 8.52 5
2 -9 -13 132.42 14.17 9
2 -9 -12 66.2 11.89 9
2 -9 -11 12.75 6.48 9
2 -9 -10 197.38 23.64 9
2 -9 -9 298.92 29.24 9
2 -9 -8 589.64 40.31 9
2 -9 -7 409.64 32.88 9
2 -9 -7 341.14 29.82 4
2 -9 -6 411.28 32.14 9
2 -9 -6 373.93 31.38 4
2 -9 -5 114.39 16.63 9
-2 9 5 101.78 32.16 19
2 -9 -5 98.32 16.02 4
2 -9 -4 41.03 10.98 4
2 -9 -4 48.15 10.47 9
-2 9 4 41.6 21.61 19
-2 9 4 40.78 18.21 21
-2 9 3 242.63 46.77 21
-2 9 3 337.11 53.77 19
2 -9 -3 321.12 29.46 4
2 -9 -2 3.72 3.56 4
-2 9 2 5.54 4.98 2
-2 9 2 -0.64 9.87 21
2 -9 -1 23.72 9.61 4
-2 9 1 23.5 8.79 2
-2 9 1 37.44 21.49 21
-2 9 0 194.77 22.79 2
2 -9 0 185.48 23.15 4
-2 9 -1 1603.92 66.85 2
2 -9 1 1692.7 70.25 4
2 -9 2 1038.75 53.73 4
-2 9 -2 1045.62 54.03 2
-2 9 -3 1402.55 62.24 2
-2 9 -4 17.76 7.65 2
-2 9 -5 24.25 8.05 2
2 -9 5 27.69 7.6 5
2 -9 6 55.49 9.17 5
2 -8 -13 32.55 7.67 9
2 -8 -12 24.83 8.36 9
2 -8 -11 34.59 10.57 9
2 -8 -10 34.03 10.42 16
2 -8 -10 38.62 11.05 9
2 -8 -9 446.79 36.34 16
2 -8 -8 2713.82 90.59 16
2 -8 -7 337.46 30.53 16
-2 8 7 383.92 62.54 19
-2 8 6 104 32.29 19
2 -8 -6 78.52 13.78 4
2 -8 -6 114 16.78 9
2 -8 -5 27.2 8.55 4
-2 8 5 21.76 15.13 19
2 -8 -5 23.44 7.58 9
2 -8 -4 447.17 32.52 4
-2 8 4 464.27 62.13 19
-2 8 4 616.72 66.04 21
2 -8 -4 610.63 35.47 9
-2 8 3 343.71 50.95 21
2 -8 -3 324.05 27.44 4
-2 8 3 261.74 44.71 19
-2 8 2 166.45 36.94 21
-2 8 2 111.38 28.47 19
2 -8 -2 149.02 18.84 4
2 -8 -1 215.91 23.23 4
-2 8 1 301.51 51.81 21
-2 8 0 876.88 46.23 2
2 -8 0 887.45 48.49 4
-2 8 0 735.77 84.72 21
-2 8 -1 109.8 34.83 21
2 -8 1 75.11 14.64 4
-2 8 -1 94.94 16.09 2
-2 8 -2 1736.95 70.67 2
2 -8 2 1709.93 69.26 4
-2 8 -3 347 31.77 2
-2 8 -4 388.16 33.38 2
-2 8 -5 12.44 6.05 3
-2 8 -5 24.74 8.92 2
2 -8 6 22.59 7.15 5
-2 8 -6 20.18 7.21 2
-2 8 -6 11.84 5.2 3
-2 8 -7 67.96 10.39 3
2 -7 -13 99.96 13.53 9
2 -7 -12 58.1 12.1 9
2 -7 -11 75.37 14.64 16
2 -7 -10 190.67 23.65 16
2 -7 -9 240.86 26.57 16
2 -7 -8 260.97 26.94 16
2 -7 -8 332.8 57.45 1
2 -7 -7 48.17 11.48 16
2 -7 -7 54.44 22.73 1
2 -7 -6 158.94 36.22 1
2 -7 -6 180.24 20.86 16
2 -7 -5 1722.39 112.78 1
-2 7 4 218.97 35.48 21
-2 7 4 229.05 40.48 19
-2 7 3 25.7 13.73 21
-2 7 3 15.64 10.63 19
-2 7 2 111.52 26.82 19
-2 7 2 158.51 33.24 21
-2 7 1 1295.8 86.34 19
-2 7 1 1179.21 92.93 21
-2 7 0 199.56 41.36 21
-2 7 -1 249.97 47.47 21
-2 7 -1 172.63 20.05 2
2 -7 1 216.3 22.45 4
-2 7 -2 425.47 33.12 2
2 -7 2 578.53 38.09 4
-2 7 -2 447.64 67.57 21
-2 7 -3 35.77 10.64 2
-2 7 -3 22.26 16.67 21
-2 7 -4 251.49 27.3 2
-2 7 -5 927.48 52.36 2
-2 7 -6 280.22 28.13 2
-2 7 -7 66.62 12.26 3
2 -7 7 56.26 10.89 5
-2 7 -8 360.98 24.78 3
2 -6 -13 161.05 15.77 18
2 -6 -13 173.98 16.3 7
2 -6 -12 56.54 10.73 18
2 -6 -12 25.77 8.08 16
2 -6 -11 13.48 6.52 16
2 -6 -11 16.05 6.31 18
2 -6 -10 431.05 35.78 16
2 -6 -9 182.81 23.06 16
2 -6 -9 199.02 44.79 1
2 -6 -8 324.65 54.82 1
2 -6 -8 320.07 29.05 16
2 -6 -7 332.94 28.42 16
2 -6 -7 367.76 55.17 1
2 -6 -6 221.83 40.41 1
2 -6 -5 141.08 30.5 1
-2 6 4 20.8 9.19 21
2 -6 -4 22.74 12.19 1
-2 6 3 3015.08 126.85 21
-2 6 2 125.65 26.81 21
-2 6 2 125.59 25.54 19
-2 6 1 1659.9 100.61 21
-2 6 1 1462.25 84.09 19
-2 6 0 3188.05 147.41 21
-2 6 -1 1343.85 100.27 21
-2 6 -2 504.02 65.7 21
-2 6 -3 156.71 39.92 21
-2 6 -3 134.19 18.25 2
-2 6 -4 404.47 65.34 21
-2 6 -4 538.66 38.55 2
-2 6 -5 2773.44 91.77 2
-2 6 -6 495.69 32.29 8
-2 6 -6 549.75 40.08 2
-2 6 -7 53.18 12.59 2
-2 6 -7 43.82 9.44 8
-2 6 -8 35.8 10.12 3
-2 6 -9 14.76 6.1 3
2 -5 -14 39.66 6.65 7
2 -5 -14 26.32 5.58 18
2 -5 -13 2.07 2.33 9
2 -5 -13 31.22 7.97 18
2 -5 -12 106.77 16.33 18
2 -5 -12 0.72 2.23 16
2 -5 -11 309.44 28.32 18
2 -5 -11 253.85 26.82 16
2 -5 -10 283.71 27 18
2 -5 -10 251.29 27.03 16
2 -5 -9 118.34 16.74 18
2 -5 -9 107.14 32.81 1
2 -5 -9 95.78 16.65 16
2 -5 -8 59.92 23.68 1
2 -5 -8 61.43 12.73 16
2 -5 -7 938.65 87.07 1
2 -5 -6 37.31 16.73 1
2 -5 -5 11561.8 273.95 1
-2 5 4 1965.07 87.04 21
2 -5 -4 1905.42 100.12 1
-2 5 3 597.18 49.66 21
2 -5 -3 596.26 53.18 1
2 -5 -2 282.07 34.7 1
-2 5 2 305.72 37.4 21
-2 5 1 1118.51 74.48 21
-2 5 1 936.08 61.11 19
-2 5 0 2860.27 127 21
-2 5 0 3285.04 109.26 19
-2 5 -1 1875.03 107.79 21
-2 5 -2 1054.14 86.31 21
-2 5 -3 729.67 77.12 21
-2 5 -4 409.69 61.04 21
-2 5 -4 463.06 33.31 2
-2 5 -5 1182.44 50.04 8
-2 5 -5 1092.53 54.41 2
-2 5 -6 1074.91 49.75 8
-2 5 -6 1139.31 57.91 2
-2 5 -7 176.65 22.43 2
-2 5 -7 138.16 17.86 8
-2 5 -8 90.41 13.87 8
-2 5 -9 107.12 15.98 3
-2 5 -9 93.74 12.9 8
-2 5 -10 178.82 17.78 3
2 -4 -14 63.2 8.84 18
2 -4 -14 62.74 8.51 7
2 -4 -13 8.66 4.19 18
2 -4 -12 30.69 9.11 18
2 -4 -11 211.3 24.95 18
2 -4 -11 168.41 21.55 16
2 -4 -10 47.9 12.15 16
2 -4 -10 55.65 12.95 18
2 -4 -9 218.47 46.4 1
2 -4 -9 336.84 29.38 18
2 -4 -9 229.61 25.33 16
2 -4 -8 454.49 31.94 18
2 -4 -8 338.68 54.96 1
2 -4 -7 160.42 34.57 1
2 -4 -6 43.31 16.87 1
2 -4 -5 2547.32 117.81 1
2 -4 -4 1299.81 77.87 1
-2 4 4 1294.44 61.67 21
2 -4 -3 1740.25 84.43 1
-2 4 3 1843.64 78.8 21
2 -4 -2 3265.97 110.97 1
-2 4 2 3695.71 117.47 21
2 -4 -1 2259.97 86.44 1
-2 4 1 2195.52 93.97 21
-2 4 0 1930.6 92.97 21
-2 4 0 1555.66 67 19
-2 4 -1 399.35 45.3 21
-2 4 -1 385.44 29.72 19
-2 4 -2 1574.93 95.41 21
-2 4 -3 397.63 51.83 21
-2 4 -4 81.26 25.13 21
-2 4 -5 168.49 20 2
-2 4 -5 198.41 19.72 8
-2 4 -5 186.27 40.87 21
-2 4 -6 87.21 15.29 2
-2 4 -6 110.36 15.63 8
-2 4 -7 104.35 15.94 8
-2 4 -7 90.97 15.85 2
-2 4 -8 678.97 43.3 2
-2 4 -8 800.92 43.85 8
-2 4 -9 257.13 23.64 8
-2 4 -10 231.26 20.21 8
-2 4 -10 272.94 24.44 3
-2 4 -11 1.43 2.88 3
2 -3 -14 24.57 5.59 18
2 -3 -13 43.75 9.42 18
2 -3 -12 21.59 8.3 18
2 -3 -11 255.23 27.64 18
2 -3 -11 259.16 26.34 16
2 -3 -10 215.33 25.15 16
2 -3 -10 290.77 29.89 18
2 -3 -9 391 62.54 1
2 -3 -9 543 38.84 18
2 -3 -8 121.08 32.68 1
2 -3 -8 141.42 18.58 18
2 -3 -7 72.12 22.82 1
2 -3 -6 3409.8 145.83 1
2 -3 -5 620.86 56.54 1
-2 3 4 1935.83 64.52 21
2 -3 -4 1937.98 90.53 1
-2 3 3 3091.24 91.31 21
2 -3 -3 2920.73 104.23 1
2 -3 -2 4861.13 126.24 1
-2 3 2 4924.35 124.47 21
-2 3 1 10316.81 197.13 21
2 -3 -1 10380.61 181.76 1
-2 3 0 285.1 32.06 21
-2 3 -1 478.77 45.65 21
-2 3 -1 369.66 24.56 19
-2 3 -2 13492.88 273.35 21
-2 3 -3 2719.22 124.36 21
-2 3 -4 752.86 69.9 21
-2 3 -5 175.48 36.14 21
-2 3 -6 136.35 16.87 8
-2 3 -6 143.87 18.48 13
-2 3 -6 137.43 17.92 2
-2 3 -7 525.77 34.99 8
-2 3 -7 419.22 32.18 2
-2 3 -8 509.21 35.94 8
-2 3 -8 429.34 33.67 2
-2 3 -9 187.91 21.5 8
-2 3 -10 368.2 28.64 8
-2 3 -10 450.19 33.89 3
-2 3 -11 25.68 7.37 3
2 -2 -14 36.91 6.4 18
2 -2 -13 51.22 10.87 18
2 -2 -12 235.18 25.48 18
2 -2 -11 32.34 10.11 18
2 -2 -10 76.55 14.22 3
2 -2 -10 82.52 16.76 18
2 -2 -9 113.42 17.22 3
2 -2 -9 101.05 31.48 1
2 -2 -9 137.01 20.6 18
2 -2 -8 116.15 17.29 18
2 -2 -8 117.79 32.48 1
2 -2 -7 676.59 70.61 1
2 -2 -6 18.41 10.72 1
2 -2 -5 869.57 66.95 1
2 -2 -4 1847.7 89.25 1
-2 2 3 4001.81 94.29 21
2 -2 -3 4219.66 123.73 1
-2 2 2 4764.23 110.48 21
2 -2 -2 4684.02 117.04 1
-2 2 1 396.43 32.15 21
2 -2 -1 423.32 29.75 1
-2 2 0 2948.77 95.47 21
2 -2 0 3070.7 75.75 1
-2 2 -1 2090.23 85.26 21
-2 2 -2 624.21 49.2 21
-2 2 -3 11292.8 243.13 21
-2 2 -4 1708.33 89 22
-2 2 -4 1885.22 100.83 21
-2 2 -5 402.29 47.55 22
-2 2 -5 340.66 46 21
-2 2 -6 273.64 42.87 22
-2 2 -7 416.98 30.55 8
-2 2 -7 408.55 31.21 13
-2 2 -8 1095.44 102.47 22
-2 2 -8 1073.89 52.1 8
-2 2 -9 1314.35 58.78 8
-2 2 -10 25.11 8.32 8
-2 2 -11 89.94 14.64 3
-2 2 -11 83.1 13.27 8
-2 2 -12 55.05 9.58 3
2 -1 -13 256.05 21.21 18
2 -1 -12 300.53 27.66 18
2 -1 -11 348.74 33.21 18
2 -1 -10 94.52 16.4 3
2 -1 -10 157.35 23.56 18
2 -1 -9 173.22 42.91 1
2 -1 -9 174.39 21.6 3
2 -1 -9 203.73 25.36 18
2 -1 -8 368.69 58.12 1
2 -1 -8 343.47 29.6 3
2 -1 -7 2047.78 126.76 1
2 -1 -6 1639.78 103.49 1
2 -1 -5 1634.15 92.28 1
2 -1 -4 610.45 52.04 1
2 -1 -3 8778.07 185.45 1
-2 1 3 9099.67 143.22 21
-2 1 2 1226.48 50.32 21
2 -1 -2 1198.64 56.6 1
-2 1 1 295.23 25.34 21
2 -1 -1 320.87 25.23 1
2 -1 0 6353.49 105.77 1
-2 1 0 6185.59 132 21
2 -1 1 3388.94 56.72 1
-2 1 -1 3225.64 97.99 21
-2 1 -2 457.08 38.46 21
-2 1 -3 579.44 45.34 22
-2 1 -3 538.57 45.14 21
-2 1 -4 2961.02 115.76 22
-2 1 -4 3154.64 120.06 21
-2 1 -5 65.6 19.01 22
-2 1 -5 64.45 18.18 21
-2 1 -6 980.31 79.65 22
-2 1 -7 22.64 7.75 13
-2 1 -7 14.36 12.05 22
-2 1 -7 10.86 5.38 8
-2 1 -8 417.04 31.52 13
-2 1 -8 460.25 32.91 8
-2 1 -8 483.46 33.19 18
-2 1 -9 229.14 24.27 8
-2 1 -9 161.3 19.87 18
-2 1 -10 173.99 20.39 18
-2 1 -10 176.96 21.51 8
-2 1 -11 478.85 33.37 8
-2 1 -11 506.92 35.33 3
-2 1 -12 49.97 9.97 3
2 0 -13 3.96 3.32 18
2 0 -12 502.55 33.88 18
2 0 -11 427.3 35.71 18
2 0 -11 313.18 27.89 3
2 0 -10 378.41 35.65 18
2 0 -10 377.8 32.76 3
2 0 -9 358.62 31.94 3
2 0 -9 509.75 40.35 18
2 0 -8 750.51 85.3 1
2 0 -8 728.97 44.43 3
2 0 -7 1328.28 103.19 1
2 0 -6 1533.09 102.93 1
2 0 -5 3532.07 138.5 1
2 0 -4 2309.12 100.63 1
2 0 -3 1248.57 66.21 1
2 0 -3 1107.47 44.53 20
2 0 -2 2924.92 93.35 1
-2 0 2 3008.15 82.57 21
2 0 -1 5296.34 114.92 1
2 0 -1 5325.47 115.86 19
2 0 0 196.51 17.36 1
2 0 0 205.42 18.95 19
-2 0 0 181.19 20.5 21
2 0 1 565.29 26.78 19
2 0 1 501.94 20.66 1
-2 0 -1 527.77 37.73 21
-2 0 -2 2864.81 92.29 21
-2 0 -3 2009.02 83.54 22
-2 0 -3 2086.65 83.22 21
-2 0 -4 1236.31 72.25 22
-2 0 -4 1375.9 72.61 21
-2 0 -5 641.99 52.34 21
-2 0 -5 746.04 61.49 22
-2 0 -6 2035.77 112.26 22
-2 0 -6 2226.61 102.08 21
-2 0 -7 605.44 67.5 22
-2 0 -8 138.39 17.5 13
-2 0 -8 143.66 36.24 22
-2 0 -8 73.88 13.28 18
-2 0 -8 88.11 14.38 8
-2 0 -9 252.87 24.5 13
-2 0 -9 236.19 24.94 18
-2 0 -9 329 28.47 8
-2 0 -9 316.2 56.91 22
-2 0 -10 324.18 29.45 18
-2 0 -10 424.75 32.99 8
-2 0 -11 565.4 37.02 3
-2 0 -11 625.2 39.74 8
-2 0 -11 492.5 34.88 18
-2 0 -12 0.78 1.97 3
-2 0 -12 1.37 2.07 18
2 1 -12 60.05 10.51 18
2 1 -11 331.08 29.39 18
2 1 -11 298.67 26.63 3
2 1 -10 197.77 24.03 3
2 1 -10 209.46 25.43 18
2 1 -9 1096.82 57.73 3
2 1 -9 1249.76 63.86 18
2 1 -8 85.26 15.72 3
-2 -1 8 78.42 16.29 6
2 1 -8 85.03 29.5 1
2 1 -7 39.55 18.13 1
2 1 -7 35.04 9.65 3
2 1 -6 248.05 42.61 1
2 1 -5 2130.13 111.86 1
2 1 -4 1471.21 84.85 1
2 1 -3 1768.73 82.85 19
2 1 -3 1763.4 84.91 1
2 1 -2 1006.73 57.73 19
2 1 -2 831.66 43.22 20
2 1 -1 3680.13 105.54 19
2 1 -1 3620.06 96.27 20
2 1 0 1324.02 57.76 19
-2 -1 0 1172.31 54.63 21
-2 -1 -1 5916.25 133.21 21
2 1 1 6607.88 121.7 19
-2 -1 -2 643.28 43.1 21
2 1 2 687.67 32.23 19
2 1 3 1885.77 49.5 19
-2 -1 -3 1788.09 77.78 22
-2 -1 -3 1821.05 75.93 21
-2 -1 -4 1175.29 64.38 21
-2 -1 -4 1146.17 67.33 22
-2 -1 -5 1337.66 80.36 22
-2 -1 -5 1194.95 67.51 21
-2 -1 -6 3176.1 114.61 21
-2 -1 -6 2795.14 129.7 22
-2 -1 -7 321.83 48.24 22
-2 -1 -8 584.24 34.47 13
-2 -1 -8 396.44 30.75 18
-2 -1 -8 396.45 28.7 8
-2 -1 -8 624.46 73.74 22
-2 -1 -9 75.62 14.59 18
-2 -1 -9 64.64 12.49 8
-2 -1 -9 94.15 31.96 22
-2 -1 -10 3.39 3.37 18
-2 -1 -10 7.98 5.69 8
-2 -1 -11 477 33.27 3
-2 -1 -11 445.27 35.15 18
-2 -1 -11 439.16 33.35 8
-2 -1 -12 468.3 32.59 8
-2 -1 -12 361.82 29.13 18
-2 -1 -13 1.25 1.82 18
-2 -1 -13 -1.38 2.62 7
2 2 -12 12.61 4.42 18
2 2 -11 99.63 14.75 18
2 2 -10 1222.8 58.52 3
2 2 -10 1335.7 61.2 18
-2 -2 9 1016 57.75 6
2 2 -9 1177.99 60.63 18
2 2 -9 1076.47 57.33 3
-2 -2 8 2118.17 86.11 6
2 2 -8 1923.43 142.16 1
2 2 -8 2044.46 78.65 3
2 2 -7 524.99 37.49 3
2 2 -7 422.67 62.31 1
2 2 -6 588.82 66.59 1
2 2 -5 1004.92 82.28 1
2 2 -4 698.73 62.28 1
2 2 -3 13327.88 260.48 19
2 2 -2 263.15 32.25 19
2 2 -2 190.32 22.63 20
2 2 -1 68.53 14.39 20
2 2 -1 82.72 17.97 19
2 2 0 3825.05 105.75 20
2 2 0 3807 107.58 19
2 2 1 426.52 34.73 20
2 2 1 435.93 32.71 19
-2 -2 -2 3782.7 112.72 21
2 2 2 3588.73 91.36 19
-2 -2 -3 6475.28 152.76 21
-2 -2 -3 6327.58 149.91 22
2 2 3 6338.51 120.54 19
2 2 4 918.36 41.88 19
-2 -2 -4 920.1 59.42 22
2 2 5 2641.8 97 20
-2 -2 -5 2550.47 109.96 22
-2 -2 -6 1828.04 102.47 22
2 2 6 1836.62 81.04 20
-2 -2 -6 1940.45 86.36 21
-2 -2 -7 877.64 78.25 22
-2 -2 -8 208.67 22.18 18
-2 -2 -8 205.86 20 8
-2 -2 -8 240.7 44.98 22
-2 -2 -9 34.68 19.24 22
-2 -2 -9 36.61 9.41 8
-2 -2 -9 33.32 9.74 18
-2 -2 -10 108.66 17.72 18
-2 -2 -10 122.14 17.02 8
-2 -2 -11 173.97 20.87 8
-2 -2 -11 174.88 22.9 18
-2 -2 -12 301.59 26.25 8
-2 -2 -12 290.02 27.82 18
-2 -2 -13 241.16 21.72 7
-2 -2 -13 324.35 25.7 18
2 3 -11 15.2 5.12 18
2 3 -10 67.38 12.62 18
2 3 -10 76.51 14.34 3
-2 -3 9 341.75 33.8 6
2 3 -9 404.03 34.78 3
2 3 -9 460.48 36.05 18
-2 -3 8 933.54 58.51 6
2 3 -8 966.73 54.33 3
2 3 -8 1035.68 55.25 18
2 3 -7 407.12 34.07 3
2 3 -7 254.43 50.71 1
2 3 -6 636.08 40.21 3
2 3 -6 489.92 64.11 1
2 3 -5 526.45 63.49 1
2 3 -4 177.1 32.28 19
2 3 -3 2537.78 115.82 19
2 3 -2 9360.67 226.49 19
2 3 -1 104.65 21.31 19
2 3 0 803.97 50.86 20
2 3 0 815.87 53.52 19
2 3 1 3089.35 101.24 20
2 3 1 2979.88 97.3 19
2 3 2 5968.92 146.44 20
2 3 2 5959.71 136.11 19
-2 -3 -3 2511.37 90.58 22
2 3 3 2408.4 91.48 20
2 3 3 2302 79.77 19
2 3 4 3775.91 105.44 19
-2 -3 -4 4046.92 125.44 22
2 3 5 1850.07 81 20
2 3 5 1735.33 69.56 19
-2 -3 -5 1875.89 92.69 22
2 3 6 382.45 36.78 20
-2 -3 -6 385.16 46.34 22
-2 -3 -7 1623.45 105.6 22
-2 -3 -8 229.83 23.13 18
-2 -3 -8 220.28 42.3 22
-2 -3 -9 2.8 2.91 8
-2 -3 -9 3.7 3.39 12
-2 -3 -9 4.67 2.99 18
-2 -3 -10 87.31 16.54 18
-2 -3 -10 67.81 12.53 8
-2 -3 -11 19.33 8.6 18
-2 -3 -11 11.8 6 8
-2 -3 -12 386.95 33.31 18
-2 -3 -12 361.05 31.88 7
-2 -3 -13 265.36 24.66 18
-2 -3 -13 273.75 24.92 7
-2 -3 -14 135.61 14.59 18
-2 -3 -14 121.85 13.03 7
2 4 -10 138.7 17.25 3
2 4 -10 1.4 1.61 18
-2 -4 9 111.17 18.51 6
2 4 -9 117.55 17.88 3
2 4 -9 92.48 14.64 18
-2 -4 8 636.38 48.52 6
2 4 -8 640.24 43.98 3
2 4 -8 532.73 37.95 18
2 4 -7 1033.55 55.54 3
2 4 -6 889.17 49.43 3
2 4 -6 557.09 72.6 1
2 4 -5 112.51 16.64 3
2 4 -5 91.1 28.41 1
2 4 -4 16.42 12.62 19
2 4 -3 182.71 34.54 19
2 4 -2 2305.86 116.53 19
2 4 -1 3834.11 138.55 19
2 4 0 2403.03 101.75 19
2 4 1 1548.51 77.08 19
2 4 1 1632.86 79.3 20
2 4 2 1450.92 72.53 19
2 4 2 1586.11 77.82 20
2 4 3 3474.62 117.32 20
2 4 3 3415.51 111.53 19
2 4 4 1546.77 76.62 20
2 4 4 1432.88 71.03 19
2 4 5 1197.22 67.8 20
-2 -4 -5 1131.96 70.44 22
2 4 5 1047.71 61.18 19
2 4 6 310.65 34.44 20
-2 -4 -6 278.52 38.74 22
2 4 6 289.36 32.01 19
-2 -4 -7 362.78 48.59 22
-2 -4 -8 29.17 10.06 12
-2 -4 -8 25.46 14.51 22
-2 -4 -8 27.47 8.14 18
-2 -4 -9 466.69 32.71 12
-2 -4 -9 518.36 70.26 22
-2 -4 -9 538.33 38.27 18
-2 -4 -10 5.19 4.78 18
-2 -4 -10 8.5 4.94 12
-2 -4 -10 6.24 4.79 8
-2 -4 -11 271.71 24.88 8
-2 -4 -11 313.68 26.21 12
-2 -4 -12 196.21 24.2 18
-2 -4 -12 183.83 23.43 7
-2 -4 -13 11.9 6.47 18
-2 -4 -13 15.2 6.96 7
-2 -4 -14 4.41 3.06 18
-2 -4 -14 6.59 3.58 7
-2 -5 9 19.93 7.68 6
2 5 -9 33.41 9.12 3
-2 -5 8 39.89 12.14 6
2 5 -8 35.67 10.56 3
2 5 -8 57.84 11.64 18
2 5 -7 929.15 52.04 3
2 5 -7 765.79 43.79 18
2 5 -6 746.09 46.36 3
-2 -5 6 552.58 39.89 5
2 5 -5 1410.13 61.01 3
-2 -5 5 1554.33 66.62 5
2 5 -4 170.56 36.76 19
2 5 -4 220.84 22.64 3
-2 -5 4 173.45 21.54 5
2 5 -3 198.62 38.17 19
2 5 -2 1451.41 99.4 19
2 5 -1 130.39 29.63 19
2 5 0 2425.78 113.64 19
2 5 1 85.34 22.81 19
2 5 2 1737.31 88.85 19
2 5 3 2342.94 101.76 19
2 5 4 1089.31 68.99 19
-2 -5 -5 3608.75 125.54 22
2 5 5 4109.46 138.31 19
-2 -5 -6 3058.87 127.47 22
2 5 6 3401.25 125.9 19
-2 -5 -7 448.22 53.27 22
-2 -5 -8 65.93 12.83 18
-2 -5 -8 55.47 11.28 12
-2 -5 -8 66.9 23.75 22
-2 -5 -8 80.2 14.15 7
-2 -5 -9 324.84 28.08 12
-2 -5 -9 365.29 58.05 22
-2 -5 -9 354.35 30.95 7
-2 -5 -9 475.54 35.78 18
-2 -5 -10 126.67 17.73 12
-2 -5 -10 173.26 22.56 18
-2 -5 -10 177.73 23.25 7
-2 -5 -11 197.76 24.82 7
-2 -5 -11 140.18 18.36 12
-2 -5 -11 221.44 26.02 18
-2 -5 -12 28.61 7.4 12
-2 -5 -12 37.79 11.25 18
-2 -5 -12 44.03 11.97 7
-2 -5 -13 311.86 27.93 18
-2 -5 -13 312.67 28.13 7
-2 -5 -14 4.79 3.69 7
-2 -5 -14 4.88 3.58 18
-2 -6 9 32.56 8.07 6
-2 -6 8 41.83 11.89 6
2 6 -8 57.84 11.63 3
2 6 -7 249.56 25.89 3
2 6 -6 547.31 38.94 3
-2 -6 6 487.12 37.81 5
2 6 -5 1152.36 56.04 3
-2 -6 5 1129.92 59.47 5
2 6 -4 123.23 17.53 3
-2 -6 4 117.2 19.04 5
2 6 -4 109.72 34.12 19
2 6 -3 251.09 46.8 19
2 6 -3 296.48 25.19 3
-2 -6 3 240.14 26.16 5
2 6 -2 408.12 57.91 19
2 6 -1 705.5 71.18 19
2 6 0 2029.67 114.49 19
2 6 1 545.11 57.02 19
2 6 2 696.31 62.56 19
2 6 3 774.33 64.78 19
2 6 4 700.3 61.36 19
2 6 5 3478.25 139.74 19
2 6 6 4535.51 161.45 19
-2 -6 -7 358.57 27.67 12
-2 -6 -7 382.66 47.41 22
-2 -6 -7 392.86 29.93 7
2 6 7 389.99 46.66 19
-2 -6 -8 315.44 27.37 18
-2 -6 -8 278.64 25.91 12
-2 -6 -8 299.3 46.59 22
-2 -6 -8 308.24 27.83 7
-2 -6 -9 260.6 26.93 7
-2 -6 -9 195.76 22.53 12
-2 -6 -9 257.5 26.14 18
-2 -6 -9 212.14 43.66 22
-2 -6 -10 25.37 9.06 7
-2 -6 -10 20.93 8.39 12
-2 -6 -10 25.53 9.08 18
-2 -6 -11 18.36 7.75 7
-2 -6 -11 17.29 7.69 12
-2 -6 -11 23.14 8.53 18
-2 -6 -12 3.85 2.69 12
-2 -6 -12 6.52 5.57 18
-2 -6 -12 12.42 6.58 7
-2 -6 -13 44.49 10.68 18
-2 -6 -13 47.38 11.04 7
-2 -6 -14 183.69 18.46 7
-2 -6 -14 199.45 19.13 18
-2 -7 8 308.69 25.86 6
2 7 -7 75.96 12.91 3
-2 -7 7 70.49 15.32 6
-2 -7 6 19.95 8 5
2 7 -6 24.27 8.5 3
2 7 -5 339.15 29.17 3
-2 -7 5 358.69 33.43 5
2 7 -4 123.82 18 3
-2 -7 4 155.75 22.98 5
2 7 -3 139.89 36.37 19
-2 -7 3 152.64 22.15 5
-2 -7 2 450.03 36.95 5
2 7 -2 490.92 67.81 19
-2 -7 1 129.03 17.79 10
-2 -7 1 130.15 19.39 5
2 7 -1 98.03 28.85 19
2 7 0 89.32 26.86 19
2 7 1 139.08 32.06 19
2 7 2 389.79 51.75 19
2 7 3 1046.46 83.25 19
2 7 4 198.5 35.92 19
2 7 5 603.72 62.27 19
2 7 6 458.93 54.82 19
-2 -7 -6 490.92 33.97 7
-2 -7 -7 263.91 24.56 18
2 7 7 257.36 41.29 19
-2 -7 -7 228.76 23.86 7
-2 -7 -8 162.77 20.21 12
-2 -7 -8 231.31 23.63 18
-2 -7 -8 203.47 23.28 7
-2 -7 -9 609.74 40.52 12
-2 -7 -9 596.07 40.05 18
-2 -7 -9 659.82 43.31 7
-2 -7 -10 229.3 25.05 12
-2 -7 -10 243.05 26.08 18
-2 -7 -10 242.47 27.07 7
-2 -7 -11 25.23 9.01 12
-2 -7 -11 16.11 7.37 18
-2 -7 -11 20.05 8.56 7
-2 -7 -12 21.92 8.36 7
-2 -7 -12 19.38 6.76 12
-2 -7 -12 20.33 8.43 18
-2 -7 -13 45.68 10.08 18
-2 -7 -13 37.11 9.72 7
-2 -7 -14 58.92 10.27 7
-2 -8 7 111.47 15.81 6
-2 -8 6 24.53 7.17 5
-2 -8 5 140.32 19.95 5
-2 -8 4 248.09 28.3 5
-2 -8 3 230.81 28.16 5
-2 -8 2 338.69 33.45 5
-2 -8 1 111.47 19.26 5
2 8 -1 100.48 31.22 19
-2 -8 1 87.9 15.61 10
-2 -8 0 208.05 23.74 10
-2 -8 0 144.07 21.16 5
2 8 0 163.77 39.01 19
-2 -8 -1 427.57 35.51 5
-2 -8 -1 411.62 33.1 15
2 8 1 426.16 60.95 19
2 8 2 115.25 30.89 19
-2 -8 -2 139.11 19.99 5
-2 -8 -2 143.74 19.45 15
2 8 3 191.44 39.41 19
-2 -8 -3 135.33 18.65 15
2 8 4 99.99 27.91 19
-2 -8 -4 107.32 16.78 15
2 8 5 30.54 15.84 19
-2 -8 -5 21.18 7.56 15
2 8 6 316.18 49.27 19
-2 -8 -6 268.62 26.31 15
2 8 7 188.45 38.59 19
-2 -8 -7 198.22 22.72 15
-2 -8 -8 834.15 46.63 12
2 8 8 779.04 77.19 19
-2 -8 -8 941.98 51.19 7
-2 -8 -9 1108.13 55.64 12
-2 -8 -9 1183.08 55.83 18
-2 -8 -9 1217.27 59.55 7
-2 -8 -10 423.85 34.43 12
-2 -8 -10 444.72 34.49 18
-2 -8 -10 434.69 35.68 7
-2 -8 -11 39.14 10.62 12
-2 -8 -11 33.02 9.7 18
-2 -8 -11 30.03 9.18 7
-2 -8 -12 11.78 5.68 18
-2 -8 -12 14.98 7.11 7
-2 -8 -12 20.04 7.31 12
-2 -8 -13 32.22 8.41 7
-2 -8 -13 23.52 6.61 12
-2 -9 6 55.48 10.92 6
-2 -9 5 104.62 15.14 5
-2 -9 4 120.46 18.52 5
-2 -9 3 389.51 35.17 5
-2 -9 2 611.08 45.6 5
-2 -9 1 107.91 19.65 5
-2 -9 1 105.03 17.25 10
-2 -9 0 583.32 43.96 5
-2 -9 0 559.47 40.18 10
-2 -9 -1 12.14 6.7 10
-2 -9 -1 14.95 7.68 5
-2 -9 -1 17.94 7.88 15
2 9 1 24.8 15.54 19
-2 -9 -2 150.18 21.67 5
2 9 2 116.21 34.05 19
-2 -9 -2 158.26 21.5 15
2 9 3 -3.12 9.25 19
-2 -9 -3 18.57 8.25 5
-2 -9 -3 25.1 9.45 15
2 9 4 385.46 60.06 19
-2 -9 -4 410.91 34.28 15
-2 -9 -5 237.98 21.74 12
2 9 5 188.7 41.42 19
-2 -9 -5 206.16 24.17 15
-2 -9 -6 326.02 26.87 12
2 9 6 277.3 49.93 19
-2 -9 -6 297.69 29.48 15
-2 -9 -7 812.89 44.41 12
2 9 7 757.04 80.66 19
-2 -9 -7 677.33 44.39 15
-2 -9 -8 856.9 47.45 12
-2 -9 -8 722.72 45.09 15
-2 -9 -9 225.87 25.02 12
-2 -9 -9 259.87 27.5 7
-2 -9 -10 18.32 7.95 12
-2 -9 -10 21.73 8.7 7
-2 -9 -11 38.07 10.11 12
-2 -9 -11 35.87 10.12 7
-2 -9 -12 24.54 7.74 12
-2 -9 -12 29.78 8.8 7
-2 -9 -13 99.64 12.55 12
-2 -10 5 56.93 10.36 6
-2 -10 4 59.94 11.37 5
-2 -10 3 281.81 27.24 5
-2 -10 2 127.41 20.04 5
-2 -10 1 595.29 38.15 10
-2 -10 1 639.33 45.63 5
-2 -10 0 441.26 38.46 5
-2 -10 0 406.4 33.58 10
-2 -10 -1 2.23 3.87 10
-2 -10 -1 4.87 5.09 5
-2 -10 -2 21.81 9.08 10
-2 -10 -2 23.07 9.17 5
-2 -10 -2 21.72 8.68 15
-2 -10 -3 19.87 8.17 5
-2 -10 -3 17.69 8.51 15
-2 -10 -4 103.85 17.84 15
-2 -10 -5 127.48 19.92 15
-2 -10 -6 15.26 6.47 12
-2 -10 -6 17.95 7.65 15
-2 -10 -7 242.62 23.88 12
-2 -10 -7 278.53 28.88 15
-2 -10 -8 199.86 22.29 12
-2 -10 -8 199.77 23.8 10
-2 -10 -8 178.09 22.75 15
-2 -10 -9 14.6 6.16 12
-2 -10 -9 14.85 7.05 15
-2 -10 -10 21.84 8.12 12
-2 -10 -11 1.03 4.13 12
-2 -10 -12 26.97 7.62 12
-2 -10 -13 3.1 2.52 12
-2 -11 4 -0.49 2.31 6
-2 -11 3 -0.64 2.65 6
-2 -11 3 2.73 2.35 5
-2 -11 2 73.3 13.03 5
-2 -11 1 141.57 19.62 5
-2 -11 0 541.99 40.11 5
-2 -11 0 503.15 33.94 10
-2 -11 -1 385.17 34.18 5
-2 -11 -1 358.16 30.54 10
-2 -11 -2 281.75 29.31 5
-2 -11 -2 319.8 29.86 10
-2 -11 -3 32.22 10.38 10
-2 -11 -3 28.43 9.32 5
-2 -11 -3 38.77 10.97 15
-2 -11 -4 445.71 36.5 10
-2 -11 -4 428.67 35.97 15
-2 -11 -5 133.35 20.28 15
-2 -11 -6 15.3 7.89 15
-2 -11 -7 58.04 10.79 12
-2 -11 -7 71.04 14.54 10
-2 -11 -7 68.86 14.38 15
-2 -11 -8 11.61 5.39 12
-2 -11 -8 12.72 6.8 10
-2 -11 -8 10.3 6.6 15
-2 -11 -9 58.82 11.22 12
-2 -11 -9 62.35 12.26 15
-2 -11 -10 6.1 4.19 12
-2 -11 -11 3.93 3.28 12
-2 -11 -12 80.28 11.03 12
-2 -11 -13 -0.24 2.01 12
-2 -12 1 -5.06 3.24 6
-2 -12 1 51.86 10 5
-2 -12 0 80.61 13.41 5
-2 -12 -1 79.64 13.72 5
-2 -12 -1 64.31 11.39 10
-2 -12 -2 266.64 24.56 10
-2 -12 -2 206.17 22.68 5
-2 -12 -3 17.52 7.34 5
-2 -12 -3 420.32 32.03 10
-2 -12 -4 188.72 22.21 10
-2 -12 -5 128.31 18.52 10
-2 -12 -5 112.71 17.52 15
-2 -12 -6 9.02 5.92 10
-2 -12 -6 9.92 6.34 15
-2 -12 -7 18.72 7.31 10
-2 -12 -7 16.41 6.3 15
-2 -12 -8 61.04 11.94 10
-2 -12 -8 61.45 9.99 12
-2 -12 -8 75.8 13.33 15
-2 -12 -9 49.36 8.97 12
-2 -12 -9 51.67 10.56 15
-2 -12 -10 47.48 8.51 12
-2 -12 -11 97.13 11.5 12
-2 -12 -12 72.87 8.59 12
-2 -13 -1 8.82 3.61 10
-2 -13 -2 291.02 20.81 10
-2 -13 -3 239.01 20.55 10
-2 -13 -4 48.75 9.98 10
-2 -13 -5 374.77 27.81 10
-2 -13 -6 9.3 5.16 10
-2 -13 -7 18.79 6.26 10
-2 -13 -8 15.72 5.2 10
-2 -13 -9 -3.39 2.62 10
-2 -13 -10 14.81 3.42 12
-2 -14 -4 41.33 6.98 10
-2 -14 -5 32.89 6.7 10
-2 -14 -6 19.51 5.3 10
-2 -14 -7 21.23 5.28 10
3 -13 -9 34.91 6.32 15
3 -13 -8 16.88 4.9 15
3 -13 -7 111.78 12.52 15
3 -13 -7 0.65 1.86 4
3 -13 -6 46.3 8.36 4
3 -13 -6 59.59 9.13 15
3 -13 -5 9.06 4.37 4
3 -13 -5 6.96 3.38 15
3 -13 -4 51.81 9.41 4
3 -13 -3 120.28 13.71 4
3 -13 -2 12.14 4.7 4
3 -12 -10 81.51 10.7 15
3 -12 -9 20.03 6.22 15
3 -12 -8 127.53 15.62 15
3 -12 -7 66.16 11.15 4
3 -12 -7 79.34 13.06 15
3 -12 -6 403.34 29.17 4
3 -12 -6 394.69 28.26 15
3 -12 -5 210.99 21.64 4
3 -12 -5 201.11 19.81 15
3 -12 -4 92.94 14.9 4
3 -12 -4 90.56 12.75 15
3 -12 -3 5.56 3.87 4
3 -12 -2 5.79 4.33 4
3 -12 -1 140.08 16.25 4
3 -12 0 20.42 5.58 4
3 -12 0 14.06 5.29 5
3 -12 1 39.7 7.26 5
3 -11 -11 47.37 8.06 15
3 -11 -11 64.07 9.49 9
3 -11 -10 76.52 11.64 9
3 -11 -9 13.36 5.38 9
3 -11 -8 77.32 12.6 9
3 -11 -7 217.83 22.36 4
3 -11 -7 223.79 21.34 9
3 -11 -6 151.1 19.63 4
3 -11 -5 164.85 20.82 4
3 -11 -4 24.35 8.7 4
3 -11 -3 69.29 14 4
3 -11 -3 61.03 11.19 15
3 -11 -2 435.74 33.36 4
-3 11 1 32.96 8.54 2
3 -11 -1 32.74 9.55 4
-3 11 0 430.4 28.99 2
3 -11 0 415.9 30.15 4
-3 11 -1 211.79 19.42 2
3 -11 1 189.03 18.64 4
-3 11 -2 149.55 15.65 2
3 -11 3 10.41 4.28 5
3 -10 -12 0.36 1.08 12
3 -10 -12 53.27 8.5 9
3 -10 -11 212.63 19.75 9
3 -10 -10 110.36 15.45 9
3 -10 -9 26.68 8.39 9
3 -10 -8 28.46 8.71 9
3 -10 -7 49.1 11.63 4
3 -10 -7 53.26 11.55 9
3 -10 -6 185.75 22.69 4
3 -10 -6 158.87 19.19 9
3 -10 -5 334.52 30.69 4
3 -10 -4 605.04 41.46 4
3 -10 -3 208.34 24.55 4
3 -10 -2 50.32 12.38 4
-3 10 2 54.21 11.27 2
3 -10 -1 418.43 34.24 4
-3 10 1 423.78 32.23 2
3 -10 0 630.14 40.78 4
-3 10 0 660.57 40.57 2
3 -10 1 178.5 20.57 4
-3 10 -1 141.94 18.75 2
-3 10 -2 193.91 21.05 2
3 -10 2 201.53 19.95 4
-3 10 -3 146.5 17.01 2
-3 10 -4 36.44 7.83 2
3 -9 -13 23.57 5.22 9
3 -9 -12 30.74 7.39 9
3 -9 -11 13.84 6.05 9
3 -9 -10 62.85 12.99 9
3 -9 -9 51.49 11.84 9
3 -9 -8 26.39 8.99 9
3 -9 -7 68.05 13.55 9
3 -9 -7 60.3 12.8 4
3 -9 -6 45.83 11.65 4
3 -9 -6 52.85 11.77 9
3 -9 -5 120.51 16.59 9
3 -9 -5 174.99 21.95 4
3 -9 -4 204.79 23.8 4
3 -9 -3 1221.81 58.43 4
3 -9 -2 401.72 33.55 4
-3 9 1 247.63 25.59 2
3 -9 -1 249.12 26.55 4
3 -9 0 309.24 29.48 4
-3 9 0 324.03 29.8 2
3 -9 1 260.27 26.63 4
-3 9 -1 268.26 27.24 2
3 -9 2 517.48 35.42 4
-3 9 -2 496.97 37.03 2
-3 9 -3 146.96 19.48 2
-3 9 -4 143.85 18.38 2
-3 9 -5 57.63 10.79 2
3 -9 6 30.08 6.03 5
3 -8 -13 28.59 6.3 9
3 -8 -12 140.37 16.67 9
3 -8 -11 46.34 10.94 9
3 -8 -10 9.47 5.96 16
3 -8 -9 84.91 15.89 16
3 -8 -8 43.34 11.91 16
3 -8 -7 23.12 7.9 4
3 -8 -7 27.79 10.02 16
-3 8 6 144.52 37.46 19
3 -8 -6 122.33 17.65 4
3 -8 -6 170.98 21.9 16
3 -8 -5 15.91 6.29 4
-3 8 5 17.42 14.87 19
3 -8 -5 14.35 6 9
3 -8 -4 148.44 19.48 4
-3 8 4 147.3 36.31 19
3 -8 -3 10.1 5.76 4
-3 8 3 11.86 12.72 21
-3 8 2 587.57 74.55 21
3 -8 -2 541.71 37.29 4
-3 8 1 511.54 72.16 21
3 -8 -1 672.01 41.71 4
-3 8 0 104.47 33.38 21
3 -8 0 106.98 17.33 4
-3 8 -1 974.79 52.77 2
3 -8 1 912.69 49.73 4
-3 8 -2 33.05 10.73 2
3 -8 2 40.61 10.99 4
-3 8 -3 524.14 39.15 2
-3 8 -4 134.56 19.46 2
-3 8 -5 130.19 17.96 2
-3 8 -6 37.02 9.31 2
-3 8 -6 40.68 8.33 3
-3 8 -7 11.35 4.44 3
3 -7 -13 148.26 14.74 9
3 -7 -12 122.06 16.11 9
3 -7 -12 90.75 13.77 16
3 -7 -11 167.79 21.09 16
3 -7 -10 69.05 14.81 16
3 -7 -9 72.64 15.04 16
3 -7 -8 64.72 13.92 16
3 -7 -7 432.74 31.72 4
3 -7 -7 407.71 34.2 16
3 -7 -6 143.74 19.78 16
3 -7 -6 115.4 32.16 1
3 -7 -6 105.47 15.92 4
3 -7 -5 26.97 8.78 4
3 -7 -5 29.09 16.54 1
3 -7 -5 29 8.76 16
3 -7 -4 426.16 31.72 16
3 -7 -4 449.07 32.05 4
3 -7 -3 1262.48 53.63 4
-3 7 3 1364.64 102.06 21
3 -7 -2 358.01 28.41 4
-3 7 2 397.02 57.3 21
3 -7 -1 237.09 23.14 4
-3 7 1 328.87 54.09 21
-3 7 0 532.35 71.81 21
3 -7 0 413.6 31.42 4
3 -7 1 110.75 16.83 4
-3 7 -1 78.71 30.11 21
-3 7 -2 2048.54 77 2
-3 7 -2 2083.49 152.21 21
-3 7 -3 619.43 42.96 2
-3 7 -4 8.54 6.27 2
-3 7 -5 350.77 31.9 2
-3 7 -6 64.83 13.42 2
-3 7 -7 22.48 6.9 3
-3 7 -7 23.16 7.85 2
-3 7 -8 31.94 7.01 3
3 -6 -13 50.2 8.91 9
3 -6 -12 276.11 24.21 16
3 -6 -11 222.49 24.25 16
3 -6 -10 150.4 21.48 16
3 -6 -9 133.58 20.01 16
3 -6 -8 30.52 18.66 1
3 -6 -8 35.44 11.4 16
3 -6 -7 128.72 34.88 1
3 -6 -7 166.7 21.36 16
3 -6 -6 81.56 13.38 4
3 -6 -6 49.17 11.47 16
3 -6 -6 73.85 25.59 1
3 -6 -5 136.79 33.29 1
3 -6 -4 525.97 59.8 1
-3 6 4 551.29 56.75 21
3 -6 -3 419.47 50.37 1
-3 6 3 457.34 54.19 21
-3 6 2 499.73 59.35 21
-3 6 2 436.36 50.8 19
-3 6 1 2027.47 124.11 21
-3 6 0 856.82 83.32 21
-3 6 -1 546.05 69.79 21
-3 6 -2 260.82 51.09 21
3 -6 2 333.79 27.1 4
-3 6 -2 303.38 25.78 17
-3 6 -3 713.54 44.74 2
-3 6 -3 520.57 75.29 21
-3 6 -4 1791.03 63.92 8
-3 6 -4 2038.67 78.31 2
-3 6 -5 129.93 17.21 8
-3 6 -5 146.48 21.15 2
-3 6 -6 407.54 29.56 8
-3 6 -6 426.18 34.82 2
-3 6 -7 146.07 19.19 2
-3 6 -7 138.66 16.09 8
-3 6 -8 64.12 9.75 8
-3 6 -8 80.73 13.02 3
-3 6 -9 70.22 10.28 3
3 -5 -13 1.29 1.8 9
3 -5 -12 150.94 16.36 18
3 -5 -12 153.94 18.24 16
3 -5 -11 19.89 7.57 18
3 -5 -11 29.51 9.88 16
3 -5 -10 230.06 26.47 16
3 -5 -9 169.36 22.89 16
3 -5 -8 0.69 11.26 1
3 -5 -8 5.59 5.3 16
3 -5 -7 211.23 43.87 1
3 -5 -7 190.1 22.43 16
3 -5 -6 566.56 67.5 1
3 -5 -6 519.29 35.45 16
3 -5 -5 200.69 38.12 1
-3 5 4 1737.66 93.29 21
3 -5 -4 1641.46 101.77 1
-3 5 3 94.94 22.65 21
3 -5 -3 125.43 26.39 1
-3 5 2 9.29 11.14 21
3 -5 -2 6.34 5.5 1
-3 5 1 214.84 36.67 21
-3 5 0 492.2 58.44 21
-3 5 -1 174.82 36.7 21
-3 5 -2 669.81 75.87 21
-3 5 -3 353.18 58.41 21
-3 5 -3 270.92 24.74 17
-3 5 -4 482.47 71.72 21
-3 5 -4 552.85 37.33 17
-3 5 -4 454.32 35.18 2
-3 5 -5 268 25.46 8
-3 5 -5 266.54 56.04 21
-3 5 -5 278.79 28.67 2
-3 5 -6 517.49 35.39 8
-3 5 -6 573.44 40.8 2
-3 5 -7 98.97 15.2 8
-3 5 -7 101.93 17 2
-3 5 -8 2.7 3.5 2
-3 5 -8 5.81 4.32 8
-3 5 -9 55.78 10.98 3
-3 5 -9 55.09 9.23 8
-3 5 -10 88.7 11.17 3
3 -4 -13 0.72 2.78 9
3 -4 -13 3.64 2.68 18
3 -4 -12 36.54 9.05 18
3 -4 -12 28.99 8.02 16
3 -4 -11 64.96 13.25 16
3 -4 -11 76.84 13.61 18
3 -4 -10 691.55 42.54 18
3 -4 -10 741.51 47.39 16
3 -4 -9 136.75 18.64 18
3 -4 -9 137 20.7 16
3 -4 -8 273.2 52.53 1
3 -4 -7 880.12 88.49 1
3 -4 -6 42.39 19.43 1
3 -4 -5 1048.37 83.26 1
3 -4 -4 22.18 12.97 1
-3 4 4 28.56 11.96 21
-3 4 3 154.41 26.37 21
3 -4 -3 185.82 31.04 1
3 -4 -2 2051.01 94.58 1
-3 4 2 2077.09 101.48 21
3 -4 -1 245.11 29.72 1
-3 4 1 227.76 35.05 21
-3 4 0 5080.68 176.44 21
-3 4 -1 2776.55 135.8 21
-3 4 -2 650.47 69.48 21
-3 4 -3 352.36 55.42 21
-3 4 -4 564.3 36.86 13
-3 4 -4 442.89 32.62 2
-3 4 -4 569.17 73.35 21
-3 4 -4 415.01 31.11 17
-3 4 -5 1228.08 111.26 21
-3 4 -5 1231.35 57.23 2
-3 4 -6 439.3 33.06 8
-3 4 -6 382.24 32.5 2
-3 4 -7 463.19 34.42 8
-3 4 -7 337.72 30.98 2
-3 4 -8 121.6 17.57 2
-3 4 -8 158.4 19.66 8
-3 4 -9 85.06 13.59 8
-3 4 -10 115.11 15.03 3
-3 4 -10 98.31 12.58 8
3 -3 -13 79.66 10.8 18
3 -3 -12 2.48 2.08 16
3 -3 -12 80.56 13.15 18
3 -3 -11 49.88 11.83 18
3 -3 -11 29.5 9.16 16
3 -3 -10 162.41 21.57 18
3 -3 -10 152.95 21.61 16
3 -3 -9 1098.16 55.19 18
3 -3 -8 -2.99 12.96 1
3 -3 -8 15.53 6.08 18
3 -3 -7 834.93 85.11 1
3 -3 -6 162.08 35.07 1
3 -3 -5 238.36 38.98 1
3 -3 -4 149.42 28.56 1
3 -3 -3 111.2 22.17 1
-3 3 3 112.04 20.64 21
-3 3 2 1649.81 83.01 21
3 -3 -2 1639.41 79.81 1
-3 3 1 1065.97 69.63 21
3 -3 -1 1089.62 59.2 1
3 -3 0 1724.7 68.04 1
-3 3 0 1693.88 92.92 21
-3 3 -1 673.66 61.51 21
-3 3 -2 2470.97 125.58 21
-3 3 -3 3475.93 159.27 21
-3 3 -4 1810.58 121.54 21
-3 3 -5 178.94 20.95 13
-3 3 -5 137.91 34.95 21
-3 3 -5 177.83 20.61 17
-3 3 -5 177.68 20.39 2
-3 3 -6 606.64 40.78 13
-3 3 -6 536.68 37.04 2
-3 3 -7 843.28 46.76 8
-3 3 -7 714.87 43.23 2
-3 3 -8 511.71 36.2 2
-3 3 -8 512.91 36.87 8
-3 3 -9 78.44 14.08 8
-3 3 -10 36.7 8.88 8
-3 3 -11 3.25 3.68 3
-3 3 -11 2.53 2.96 8
3 -2 -13 74.71 10.32 18
3 -2 -12 14.83 6.29 18
3 -2 -12 -2.49 2.48 16
3 -2 -11 130.77 19.38 18
3 -2 -11 105.08 16.63 16
3 -2 -10 142.39 20.71 18
3 -2 -9 1201.24 59.89 18
3 -2 -8 386.27 62.15 1
3 -2 -7 591.42 72.77 1
3 -2 -6 386.22 54.13 1
3 -2 -5 99.44 24.84 1
3 -2 -4 817.17 66.77 1
3 -2 -3 2056.74 97.47 1
-3 2 3 2169.98 86.68 21
-3 2 2 1201.16 67.11 21
3 -2 -2 1114.39 64.08 1
-3 2 1 2383.11 97.18 21
3 -2 -1 2394.92 84.55 1
-3 2 0 1790.19 87.75 21
3 -2 0 1909.64 66.96 1
-3 2 -1 738.58 59.47 21
-3 2 -2 1029.77 74.81 21
-3 2 -3 474.05 54.26 21
-3 2 -4 2203.09 124.72 21
-3 2 -5 577.52 67.26 21
-3 2 -6 6.96 4.68 13
-3 2 -6 10.72 10 21
-3 2 -6 5.82 4.25 17
-3 2 -7 202.07 23.68 13
-3 2 -7 225.21 23.96 8
-3 2 -8 47.72 12.21 13
-3 2 -8 43.36 11.2 8
-3 2 -9 15.11 7 8
-3 2 -10 80.09 14.09 8
-3 2 -11 67.31 11.69 3
-3 2 -11 62.04 10.88 8
3 -1 -13 86.96 10.41 18
3 -1 -12 227.38 21.56 18
3 -1 -11 70.79 14.29 18
3 -1 -11 54.01 11.39 16
3 -1 -10 170.56 23.04 18
3 -1 -9 19.23 9.48 18
3 -1 -8 344.88 59.17 1
-3 1 8 455.35 36.16 6
-3 1 7 573.54 39.46 6
3 -1 -7 421.56 62.62 1
3 -1 -6 2665.72 144.04 1
3 -1 -5 33.57 15.61 1
3 -1 -4 21.93 11.25 1
3 -1 -3 289.86 37.03 1
-3 1 3 279.67 30.01 21
3 -1 -2 3797.65 121.52 1
-3 1 2 3610.11 113.79 21
3 -1 -1 1944.1 76.98 1
-3 1 1 1887.13 83.1 21
-3 1 0 2093.17 91.39 21
3 -1 0 2117.57 69.13 1
-3 1 -1 543.63 48.19 21
3 -1 1 533.94 25.9 1
-3 1 -2 1286.7 78 21
-3 1 -3 5770.91 180.08 21
-3 1 -4 2093.32 113.24 21
-3 1 -5 1625.19 106.6 21
-3 1 -6 33.48 8.57 13
-3 1 -6 28.25 17.4 21
-3 1 -7 6.19 4.69 13
-3 1 -7 14.66 6.7 8
-3 1 -8 164.19 21.22 13
-3 1 -8 189.75 22.34 8
-3 1 -9 14.6 6.67 13
-3 1 -9 16.21 7.32 8
-3 1 -10 189.82 22.22 8
-3 1 -11 172.42 19.33 3
-3 1 -11 196.18 20.81 8
-3 1 -12 1.83 2.05 3
-3 1 -12 71.42 10.85 8
3 0 -12 18.67 6.09 18
3 0 -11 276.82 26.81 18
3 0 -10 243.69 28.08 18
-3 0 9 89.46 16.68 6
3 0 -9 82.1 17.71 18
-3 0 8 242.81 27.31 6
3 0 -8 178.83 22.97 3
3 0 -8 156.45 40.43 1
-3 0 7 387.88 33.88 6
3 0 -7 478.99 35.99 3
3 0 -7 435.96 64.29 1
3 0 -6 468.4 60.61 1
3 0 -5 201.68 36.57 1
3 0 -4 4061.27 151.92 1
3 0 -3 1770.95 75.63 20
3 0 -3 2009.62 96.88 1
-3 0 2 1642.94 75.69 21
3 0 -2 1554.21 77.04 1
3 0 -1 1357.31 64.79 1
-3 0 1 1277.88 69.23 21
3 0 0 6249.35 130.67 1
-3 0 0 7103.4 169.68 21
3 0 1 10436.91 149.58 1
-3 0 -1 10349.21 218.52 21
-3 0 -2 7986.47 195.57 21
-3 0 -3 940.61 67.68 21
-3 0 -4 2500.58 117.77 21
-3 0 -5 1535.61 97.11 21
-3 0 -6 557.81 60.92 21
-3 0 -6 657.45 70.25 22
-3 0 -7 301.15 26.45 13
-3 0 -7 375.52 28.18 18
-3 0 -7 306.49 25.95 8
-3 0 -7 307.65 26.47 17
-3 0 -8 440.68 33.71 13
-3 0 -8 358.62 29 18
-3 0 -8 459.98 33.68 8
-3 0 -9 359.28 31.04 13
-3 0 -9 422.74 33.59 8
-3 0 -10 111.67 16.67 13
-3 0 -10 143.79 18.39 18
-3 0 -10 167.96 21.06 8
-3 0 -11 124.89 17.12 8
-3 0 -11 -4.24 3.38 18
-3 0 -12 -1.77 2.9 3
-3 0 -12 45.74 9.7 8
3 1 -12 102.42 12.14 18
3 1 -11 136.07 17.73 18
3 1 -10 397.86 33.89 18
-3 -1 9 197.41 24.66 6
3 1 -9 202.59 24.59 3
3 1 -9 215.66 26.15 18
-3 -1 8 103.15 19.33 6
3 1 -8 157.02 22.32 3
3 1 -7 45.59 11.76 3
-3 -1 7 51.44 13.03 6
3 1 -7 37.27 19.21 1
-3 -1 6 436.88 36.2 6
3 1 -6 461.8 34.04 3
3 1 -6 442.24 60.89 1
3 1 -5 55.76 20.87 1
3 1 -4 1674.15 98.7 1
3 1 -3 1285.11 80.55 1
3 1 -3 1129.21 60.95 20
3 1 -2 147.78 26.7 1
3 1 -2 108.61 19.78 20
3 1 -2 144.43 26 19
3 1 -1 846.69 56.17 1
-3 -1 1 693.68 51.93 21
3 1 -1 778.2 54.35 19
-3 -1 0 7258.11 177.4 21
3 1 0 7335.96 167.23 19
3 1 0 7089.12 155.21 1
3 1 1 330.32 31.13 19
3 1 1 311.61 26.65 1
-3 -1 -1 323.5 35.82 21
-3 -1 -2 2272.46 99.7 21
3 1 2 2220.81 56.95 1
-3 -1 -3 854.54 65.22 21
-3 -1 -4 558.19 53.55 21
-3 -1 -5 145.28 28.46 21
-3 -1 -6 1510.93 95.98 21
-3 -1 -6 1907.28 118.22 22
-3 -1 -7 373.7 28.54 13
-3 -1 -7 358.51 26.86 8
-3 -1 -8 132.13 17.96 13
-3 -1 -8 133.07 17.62 8
-3 -1 -8 171.24 18.83 12
-3 -1 -8 141.23 37.04 22
-3 -1 -8 116.19 16.65 18
-3 -1 -9 174.9 21.48 13
-3 -1 -9 218.86 23.69 8
-3 -1 -9 163.36 20.54 18
-3 -1 -10 13.76 6.7 13
-3 -1 -10 18.13 7.86 18
-3 -1 -10 12.32 6.91 8
-3 -1 -11 147.48 18.88 18
-3 -1 -11 192.65 21.59 8
-3 -1 -12 86.47 13.3 8
-3 -1 -12 2.28 2.39 18
3 2 -11 37.2 8.53 18
-3 -2 10 109.3 16.26 6
3 2 -10 150.79 19.55 18
-3 -2 9 358.76 33.79 6
3 2 -9 438.44 35.86 18
-3 -2 8 95.86 18.76 6
3 2 -8 118.12 19.36 3
-3 -2 7 870.15 55.09 6
3 2 -7 849.37 50.16 3
3 2 -7 708.96 85.78 1
3 2 -6 41.23 20.27 1
-3 -2 6 37.96 11.58 6
3 2 -6 45.64 11.62 3
3 2 -5 513.56 61.54 1
3 2 -4 1481.29 100.3 1
3 2 -3 3109.47 136.43 1
3 2 -3 3130.03 132.35 19
3 2 -2 571.23 46.76 20
3 2 -2 664.06 57.36 19
3 2 -1 467.24 43.52 20
3 2 -1 516.67 48.68 19
3 2 0 8843.92 201.45 19
3 2 0 8159.31 192.77 20
3 2 1 3785.5 128.69 20
-3 -2 -1 3809.4 130.59 21
-3 -2 -2 117.68 22.75 21
3 2 2 128.84 21.03 19
-3 -2 -3 3820.12 135.82 21
3 2 3 3852.04 108.55 19
-3 -2 -4 1038.19 72.74 21
-3 -2 -5 447.34 48.87 21
-3 -2 -6 113.09 28.77 22
-3 -2 -6 91.1 23.36 21
3 2 6 95.77 23.58 20
-3 -2 -7 812.21 81.48 22
-3 -2 -8 244.87 24.11 13
-3 -2 -8 215.92 21.32 12
-3 -2 -8 254.56 49.73 22
-3 -2 -8 205.43 22.93 18
-3 -2 -8 215.79 21.47 8
-3 -2 -9 111.71 16.98 13
-3 -2 -9 111.64 15.64 12
-3 -2 -9 107.36 17.26 18
-3 -2 -9 113.91 16.67 8
-3 -2 -10 242.41 24.43 13
-3 -2 -10 270.97 27.7 18
-3 -2 -10 259.27 25.47 8
-3 -2 -10 212.73 23.74 7
-3 -2 -11 9.32 6.1 18
-3 -2 -11 2.91 4.45 8
-3 -2 -11 7.18 5.22 7
-3 -2 -12 1.05 3.19 18
-3 -2 -12 2.35 4.1 8
-3 -2 -12 -0.25 1.56 7
-3 -2 -13 13.03 4.8 18
3 3 -11 14.6 4.47 18
-3 -3 10 10.27 5.25 6
3 3 -10 12.83 6.34 18
-3 -3 9 195.24 24.27 6
3 3 -9 215.1 24.03 18
-3 -3 8 324.29 34.26 6
3 3 -8 351.41 32.48 3
-3 -3 7 100.56 20.59 6
3 3 -7 102.75 18.23 3
-3 -3 6 656.31 48.24 6
3 3 -6 668.64 43.28 3
3 3 -5 424.03 59.34 1
3 3 -5 449.8 33.16 3
3 3 -4 1236.04 95.85 1
3 3 -3 1278.78 90.43 19
3 3 -2 2013.85 108.02 19
3 3 -1 6195.34 187.63 19
3 3 -1 6431.4 173.2 20
3 3 0 855.73 61.35 20
3 3 0 901.25 66.56 19
3 3 1 2326.55 102.56 20
3 3 1 2255.69 98.57 19
3 3 2 3319.8 125.2 20
3 3 2 3316.84 114.22 19
3 3 3 128.13 25.12 20
3 3 3 99.43 19.04 19
3 3 4 207.45 32.28 20
3 3 4 213.4 26.34 19
3 3 5 1994.97 102.42 20
3 3 6 81.16 21.5 20
-3 -3 -6 87.44 24.31 22
-3 -3 -7 147.25 34.32 22
-3 -3 -8 225 22.95 13
-3 -3 -8 196.35 20.6 12
-3 -3 -8 278.24 51.05 22
-3 -3 -8 236.04 24.48 18
-3 -3 -8 289.53 24.01 8
-3 -3 -8 201.11 21.76 7
-3 -3 -9 116.33 16.92 13
-3 -3 -9 103.51 15.62 12
-3 -3 -9 167.51 42.54 22
-3 -3 -9 141.16 20.16 18
-3 -3 -9 111.62 15.73 8
-3 -3 -9 113.22 17.39 7
-3 -3 -10 461.23 33.64 13
-3 -3 -10 430.31 31.53 12
-3 -3 -10 441.16 31.92 8
-3 -3 -10 423.32 34.26 7
-3 -3 -11 394.24 33.67 18
-3 -3 -11 334.59 27.8 8
-3 -3 -11 321.97 29.31 7
-3 -3 -12 147.23 17.19 8
-3 -3 -12 195.08 22.47 18
-3 -3 -12 134.98 17.7 7
-3 -3 -13 70.79 11.94 18
-3 -3 -13 0.76 1.96 7
-3 -4 10 12.51 5.26 6
3 4 -10 5.15 3.11 18
-3 -4 9 118.7 17.92 6
3 4 -9 145.24 17.61 18
-3 -4 8 55.41 13.95 6
3 4 -8 56.91 12.59 18
-3 -4 7 41.64 13.19 6
3 4 -7 41.04 11.16 3
-3 -4 6 1127.17 66.4 6
3 4 -6 967.29 53.45 3
3 4 -5 455.71 65.61 1
3 4 -5 628.16 40.66 3
-3 -4 5 516.24 37.44 5
3 4 -4 262.6 24.83 3
-3 -4 4 375.67 31.02 5
3 4 -4 326.82 50.88 19
3 4 -4 336.35 53.54 1
3 4 -3 426.89 55.61 19
3 4 -2 1952.87 114.8 19
3 4 -1 643.89 65.45 19
3 4 0 1751.09 99.04 19
3 4 0 1808.63 95.41 20
3 4 1 797.24 63.1 20
3 4 1 717.82 59.37 19
3 4 2 1999.24 99.99 20
3 4 2 1847.15 92.27 19
3 4 3 23.99 11.89 19
3 4 3 25.2 11.87 20
3 4 4 66.64 18.9 20
3 4 4 56.86 15.19 19
3 4 5 578.75 55.46 20
3 4 5 466.36 42.5 19
3 4 6 658.7 60.4 20
-3 -4 -7 657.65 36.95 12
-3 -4 -7 729.35 41.33 18
-3 -4 -7 608.4 68.86 22
-3 -4 -8 20.98 7.15 13
-3 -4 -8 20.99 6.8 12
-3 -4 -8 18.93 13.68 22
-3 -4 -8 22.73 7.82 18
-3 -4 -8 27.13 8.59 7
-3 -4 -9 258.15 24.97 13
-3 -4 -9 252.11 24.93 12
-3 -4 -9 288.68 54.52 22
-3 -4 -9 343.07 31.17 18
-3 -4 -9 260.29 26.76 7
-3 -4 -10 102.95 15.64 13
-3 -4 -10 79.94 14.07 12
-3 -4 -10 128.31 19.92 18
-3 -4 -10 134.94 19.51 7
-3 -4 -11 555.19 40.63 18
-3 -4 -11 535.17 39.01 7
-3 -4 -12 396.13 31.51 7
-3 -4 -12 534.37 38.13 18
-3 -4 -13 18.83 6.62 18
-3 -4 -13 20.2 6.44 7
-3 -5 9 85.93 13.57 6
3 5 -9 -0.85 2.76 18
-3 -5 8 57.67 13.7 6
3 5 -8 51.72 10.54 18
3 5 -7 628.89 41.65 3
-3 -5 7 668.61 49.21 6
-3 -5 6 314.35 35.23 6
3 5 -6 304.41 29.66 3
3 5 -5 839.88 47.88 3
-3 -5 5 886.62 51.09 5
3 5 -4 1252.74 55.82 3
-3 -5 4 1299.59 61.83 5
3 5 -4 946.42 91.03 19
3 5 -4 918.11 93.39 1
3 5 -3 263.35 23.78 3
-3 -5 3 183.47 22.61 5
3 5 -3 212.72 42.4 19
3 5 -2 526.13 64.12 19
3 5 -1 2435.73 136.33 19
3 5 0 1333.31 93.25 19
3 5 1 317.17 42.86 19
3 5 2 235.34 36.65 20
3 5 2 257.84 37.68 19
3 5 3 1337.49 87.25 20
3 5 3 1236.3 81.34 19
3 5 4 512.25 54.28 20
3 5 4 467.13 48.67 19
3 5 5 243.95 37.88 20
3 5 5 189.8 30.44 19
3 5 6 23.23 13.08 20
-3 -5 -7 3.4 4.65 13
-3 -5 -7 4.18 4.4 12
-3 -5 -7 3.53 5.34 18
-3 -5 -7 5.88 4.08 7
-3 -5 -8 77.93 13.95 13
-3 -5 -8 70.27 12.95 12
-3 -5 -8 71.48 14.02 18
-3 -5 -8 78.45 14.19 7
-3 -5 -9 82.95 14.14 13
-3 -5 -9 134.82 18.72 12
-3 -5 -9 124.41 19 18
-3 -5 -9 123.56 18.99 7
-3 -5 -10 50.78 10.9 13
-3 -5 -10 62.46 12.51 12
-3 -5 -10 66.16 14.44 18
-3 -5 -10 67.93 14.3 7
-3 -5 -11 3.12 3.6 12
-3 -5 -11 0.22 3.63 18
-3 -5 -11 2.22 4.52 7
-3 -5 -12 110.55 14.6 12
-3 -5 -12 171.33 21.98 18
-3 -5 -12 142.57 19.24 7
-3 -5 -13 502.08 33.57 18
-3 -5 -13 360.67 27.17 7
-3 -6 9 6.04 3.51 6
-3 -6 8 18.86 7.34 6
-3 -6 7 81.57 16.82 6
3 6 -7 -0.01 1.7 18
-3 -6 6 28.03 11.84 6
3 6 -5 183.21 22.42 3
-3 -6 5 174.04 23.1 5
3 6 -4 323.8 28.64 3
-3 -6 4 343.25 32.9 5
3 6 -3 1223.08 53.46 3
3 6 -3 1083.99 99.13 19
3 6 -2 36.13 18.98 19
-3 -6 2 38.12 10.42 5
-3 -6 2 41.29 9.96 10
-3 -6 1 467.66 36.18 5
3 6 -1 484.98 65.1 19
3 6 0 228.68 42.63 19
3 6 1 2298.89 127.64 19
3 6 2 309.25 45.27 19
3 6 3 273.64 41.4 19
3 6 4 1063.27 81.15 19
3 6 5 441.14 50.67 19
-3 -6 -6 9.77 5.47 12
3 6 6 13.04 10.6 19
-3 -6 -6 11.51 6.43 7
-3 -6 -7 111.84 17.09 18
-3 -6 -7 110.07 15.7 12
-3 -6 -7 105.12 16.38 7
-3 -6 -8 616.53 40.2 13
-3 -6 -8 800.39 44.42 12
-3 -6 -8 888.85 49.74 18
-3 -6 -8 695.29 43.79 7
-3 -6 -9 56.66 12.39 13
-3 -6 -9 53.6 11.9 12
-3 -6 -9 71.62 14.1 18
-3 -6 -9 68.35 14.51 7
-3 -6 -10 139.74 18.11 13
-3 -6 -10 156.24 20.26 12
-3 -6 -10 178.94 23.3 18
-3 -6 -10 185.73 23.5 7
-3 -6 -11 135.43 18.08 12
-3 -6 -11 129.45 19.67 7
-3 -6 -11 124.49 19.74 18
-3 -6 -12 11.88 5.38 12
-3 -6 -12 18.46 7.17 18
-3 -6 -12 18.37 7.88 7
-3 -6 -13 2.32 2.22 12
-3 -6 -13 134.28 16.65 7
-3 -7 8 5.79 3.79 6
-3 -7 7 32.75 9.83 6
-3 -7 6 40.8 12.27 6
-3 -7 5 74.8 14.98 5
-3 -7 4 779.47 49.82 5
-3 -7 3 607.72 44.88 5
-3 -7 2 747.8 49.56 5
3 7 -2 631.96 79.17 19
-3 -7 2 739.26 44.29 10
-3 -7 1 94.48 17.33 5
3 7 -1 87.32 29.15 19
-3 -7 1 107.15 17.04 10
-3 -7 0 292.53 27.63 10
-3 -7 0 343.97 32.22 5
3 7 0 364.4 58.17 19
-3 -7 -1 434.63 35.43 5
-3 -7 -1 527.36 36.83 10
-3 -7 -2 240.4 26.05 5
-3 -7 -2 274.13 26.21 10
3 7 2 260.07 44.82 19
-3 -7 -2 239.26 24.5 15
-3 -7 -3 310.62 27.79 10
3 7 3 323.85 49.67 19
-3 -7 -3 322.46 28.01 15
-3 -7 -4 593.06 38.46 10
-3 -7 -4 582.09 37.81 15
-3 -7 -5 37.25 8.87 12
-3 -7 -5 24.5 7.81 10
-3 -7 -5 30.8 8.63 15
-3 -7 -6 240 22.74 12
-3 -7 -6 343.28 28.84 10
3 7 6 256.03 42.42 19
-3 -7 -6 338.37 28.33 15
-3 -7 -7 46.07 10.53 12
-3 -7 -7 48.88 11.86 7
-3 -7 -8 234.92 25.33 13
-3 -7 -8 253.82 25.36 12
-3 -7 -8 315.35 29.97 7
-3 -7 -9 132.44 18.52 13
-3 -7 -9 145.99 19.6 12
-3 -7 -9 166.53 22.12 18
-3 -7 -9 168.17 22.64 7
-3 -7 -10 39.15 9.74 13
-3 -7 -10 42.69 11.01 12
-3 -7 -10 42.56 11.62 18
-3 -7 -10 45.68 11.89 7
-3 -7 -11 76.31 13.78 12
-3 -7 -11 101.71 17.23 18
-3 -7 -11 99.54 17.04 7
-3 -7 -12 80.46 12.89 12
-3 -7 -12 83.4 14.95 7
-3 -7 -13 41.13 7.89 12
-3 -7 -13 48.8 10.17 7
-3 -8 7 17.94 5.78 6
-3 -8 6 145.46 19.34 6
-3 -8 5 56.23 13.53 6
-3 -8 4 133.94 20.08 5
-3 -8 3 100.31 18.47 5
-3 -8 2 481.65 40.24 5
-3 -8 2 489.79 35.64 10
-3 -8 1 1152.55 62.86 5
-3 -8 1 1088.85 55.68 10
-3 -8 0 745.32 49.7 5
-3 -8 0 699.88 45.07 10
3 8 0 766.54 90.02 19
-3 -8 -1 176.46 22.81 10
-3 -8 -1 150.24 22.39 5
3 8 1 117.99 35.66 19
-3 -8 -2 389.56 34.95 5
-3 -8 -2 375.4 32.74 10
3 8 2 347.24 56.22 19
-3 -8 -3 340.97 31.91 5
-3 -8 -3 341.81 31.18 10
3 8 3 383.18 58.28 19
-3 -8 -3 362.31 31.79 15
-3 -8 -4 117.59 18.1 10
3 8 4 129.53 33.71 19
-3 -8 -4 120.41 18.3 15
-3 -8 -5 23.8 7.76 12
-3 -8 -5 23.39 8.15 10
3 8 5 13.91 11.4 19
-3 -8 -5 24.37 8.6 15
-3 -8 -6 400.93 29.52 12
-3 -8 -6 314.12 29.65 10
3 8 6 295.11 48.54 19
-3 -8 -6 334.84 30.18 15
-3 -8 -7 154.8 19.17 12
-3 -8 -7 138.01 19.01 15
-3 -8 -8 576.87 38.61 12
-3 -8 -9 179.65 21.55 13
-3 -8 -9 192.88 22.82 12
-3 -8 -9 240.15 27.05 7
-3 -8 -10 136.57 17.69 13
-3 -8 -10 117.05 17.7 12
-3 -8 -10 156.06 21.52 7
-3 -8 -11 40.3 10.18 12
-3 -8 -11 41.81 10.81 7
-3 -8 -12 13.1 5.52 12
-3 -8 -12 22.18 8.14 7
-3 -8 -13 7.64 3.14 12
-3 -9 6 100.98 12.53 6
-3 -9 5 26.99 8.42 6
-3 -9 4 98.42 17.02 6
-3 -9 3 43.94 11.76 5
-3 -9 2 99.05 18.08 5
-3 -9 1 104.07 19.25 5
-3 -9 1 89.57 15.85 10
-3 -9 0 642.95 46.74 5
-3 -9 0 603.6 42.11 10
-3 -9 -1 73.55 15.02 10
-3 -9 -1 75.17 15.77 5
-3 -9 -2 259.33 29.51 5
-3 -9 -2 298.02 30.05 10
-3 -9 -3 97.81 17.47 10
-3 -9 -3 72.05 14.92 5
-3 -9 -4 226.91 26.64 10
-3 -9 -4 254.49 27.78 15
-3 -9 -5 181.74 23.57 10
-3 -9 -5 204.17 24.8 15
-3 -9 -6 46.9 10.1 12
-3 -9 -6 42.16 11.8 10
-3 -9 -6 46.14 12.02 15
-3 -9 -7 228 23.24 12
-3 -9 -7 208.22 24.31 10
-3 -9 -7 212.02 24.46 15
-3 -9 -8 23.28 8.42 12
-3 -9 -8 23.45 8.44 15
-3 -9 -9 95.69 15.65 13
-3 -9 -9 101.23 16.22 12
-3 -9 -10 0.25 2.37 13
-3 -9 -10 14.7 7.14 12
-3 -9 -11 24.82 7.65 12
-3 -9 -12 217.08 19.89 12
-3 -9 -13 -1.3 2.67 12
-3 -10 5 100.21 11.06 6
-3 -10 4 79.38 12.31 6
-3 -10 3 31.91 9.15 6
-3 -10 2 37.2 9.99 6
-3 -10 2 49.33 11.6 5
-3 -10 1 143.29 18.09 10
-3 -10 1 173.21 22.75 5
-3 -10 0 142.13 21.71 5
-3 -10 0 135.77 19.21 10
-3 -10 -1 587.22 43.85 5
-3 -10 -1 613.85 41.87 10
-3 -10 -2 556.6 42.34 5
-3 -10 -2 612.89 42.77 10
-3 -10 -3 446.64 37.15 10
-3 -10 -4 63.18 14.31 10
-3 -10 -5 48.86 12.38 10
-3 -10 -5 56.43 13.63 15
-3 -10 -6 98.96 17.41 10
-3 -10 -6 102.79 17.64 15
-3 -10 -7 33.44 8.83 12
-3 -10 -7 32.8 9.83 10
-3 -10 -7 32.76 9.75 15
-3 -10 -8 58.05 11.8 12
-3 -10 -8 68.58 13.5 10
-3 -10 -9 13.77 6.32 13
-3 -10 -9 19.55 6.37 12
-3 -10 -10 191.59 20.34 12
-3 -10 -11 98.06 13.64 12
-3 -10 -12 26.84 6.73 12
-3 -10 -13 56.78 7.89 12
-3 -11 3 -1.34 1.82 6
-3 -11 2 1.25 2.02 6
-3 -11 1 0.49 1.83 6
-3 -11 0 13.04 5.9 10
-3 -11 -1 189.19 21.31 10
-3 -11 -2 448.82 34.44 10
-3 -11 -3 533.11 38.88 10
-3 -11 -4 333.84 31.2 10
-3 -11 -5 -0.02 4.27 10
-3 -11 -6 98.93 16.99 10
-3 -11 -7 108.1 17.12 10
-3 -11 -8 109.71 13.97 12
-3 -11 -8 76.86 13.52 10
-3 -11 -9 -0.76 2.29 13
-3 -11 -9 36.06 7.88 12
-3 -11 -10 56.16 9.74 12
-3 -11 -11 339.88 22.51 12
-3 -11 -12 205 15.52 12
-3 -12 0 48.43 7.69 10
-3 -12 -1 79.64 11.51 10
-3 -12 -2 60.19 10.93 10
-3 -12 -3 12.04 5.75 10
-3 -12 -4 243.2 23.98 10
-3 -12 -5 137.13 18.22 10
-3 -12 -6 58.79 12.06 10
-3 -12 -7 65.37 12.24 10
-3 -12 -8 4.14 3.48 10
-3 -12 -9 -0.14 2.19 13
-3 -12 -9 125.07 12.16 12
-3 -12 -10 1.76 2.15 12
-3 -12 -11 55.98 7.25 12
-3 -13 -1 36.26 6.15 14
-3 -13 -2 142.28 12.67 10
-3 -13 -3 59.84 9.46 10
-3 -13 -4 59.78 9.99 10
-3 -13 -5 355.68 24.69 10
-3 -13 -6 142.16 15.85 10
-3 -13 -7 8.87 3.91 10
-3 -13 -8 -0.17 1.84 10
-3 -13 -8 -0.69 1.41 13
4 -13 -5 3.65 2.34 4
4 -13 -4 64.36 8.43 4
4 -12 -9 19.99 4.88 15
4 -12 -8 7.28 3.73 15
4 -12 -7 -0.9 1.68 4
4 -12 -7 26.43 6.49 15
4 -12 -6 84.13 11.78 4
4 -12 -6 93.12 11.94 15
4 -12 -5 30.45 6.6 15
4 -12 -5 30.25 7.55 4
4 -12 -4 20.1 6.34 4
4 -12 -3 40.99 8.64 4
4 -12 -2 53.93 9.24 4
4 -12 -1 -0.38 1.49 5
4 -12 -1 25.07 5.73 4
4 -11 -8 0.45 1.96 4
4 -11 -7 82.26 12.48 4
4 -11 -6 191.28 20.44 4
4 -11 -5 130.63 17.47 4
4 -11 -4 13.84 6.22 4
4 -11 -3 91.42 14.44 4
-4 11 2 54.35 9.68 2
4 -11 -2 55.8 11.35 4
-4 11 1 20.12 6.2 2
4 -11 -1 16.53 5.67 4
4 -11 0 155.44 16.09 4
-4 11 0 162.88 16.14 2
-4 11 -1 35.47 7.31 2
-4 11 -2 78.74 9.61 2
4 -10 -11 8.25 3.55 9
4 -10 -10 32.39 7.31 9
4 -10 -9 9.33 4.45 9
4 -10 -8 -1.27 2.62 4
4 -10 -8 0.48 3.03 9
4 -10 -7 82.39 12.5 9
4 -10 -7 85.99 14.09 4
4 -10 -6 69.18 13.41 4
4 -10 -5 578.88 38.96 4
4 -10 -4 307.23 28.68 4
-4 10 3 466.65 31.94 2
4 -10 -3 487.93 36.32 4
4 -10 -2 9.56 6.5 4
-4 10 2 3.09 3.35 2
4 -10 -1 201.59 22.54 4
-4 10 1 207.86 21.89 2
4 -10 0 220.82 22.32 4
-4 10 0 217.06 22.09 2
4 -10 1 63.27 11.03 4
-4 10 -1 77.18 13.1 2
-4 10 -2 109.98 14.63 2
-4 10 -3 70.48 10.64 2
-4 10 -4 105.81 11.2 2
4 -9 -12 13.94 4.01 9
4 -9 -11 3.5 3.41 9
4 -9 -10 66.5 11.33 9
4 -9 -9 143.34 17.84 9
4 -9 -8 33.13 8.77 4
4 -9 -8 52.87 11.65 9
4 -9 -7 78.88 13.52 9
4 -9 -7 85.62 14.46 4
4 -9 -6 185.93 20.24 9
4 -9 -6 205.98 23.3 4
4 -9 -5 188.92 22.96 4
4 -9 -4 403.49 33.54 4
4 -9 -3 689.8 43.79 4
4 -9 -2 321.65 29.67 4
4 -9 -1 56.96 12.51 4
-4 9 0 129.78 19.19 2
4 -9 0 120.13 18.02 4
4 -9 1 571.24 36.79 4
-4 9 -1 652.68 41.78 2
-4 9 -2 200.43 22.35 2
-4 9 -3 53.23 11.01 2
-4 9 -4 57.33 10.5 2
-4 9 -5 7.37 3.87 2
4 -8 -12 3.33 2.41 9
4 -8 -11 9.86 4.97 9
4 -8 -10 48.95 11.02 16
4 -8 -9 103.28 17.24 16
4 -8 -8 299.71 26.16 4
4 -8 -8 279.42 28.69 16
4 -8 -7 7.86 5.15 4
4 -8 -7 10.48 6.23 16
4 -8 -6 12.72 7.1 4
4 -8 -6 5.76 5.08 16
4 -8 -5 258.48 26.34 4
4 -8 -4 491.3 36.6 4
4 -8 -3 562.94 39.32 4
4 -8 -2 850.96 48.2 4
4 -8 -1 42.03 11.83 4
4 -8 0 90.04 15.68 4
-4 8 -1 86.93 15.96 2
4 -8 1 71.91 13.68 4
4 -8 2 88.17 14.6 4
-4 8 -2 106.17 17.76 2
-4 8 -3 10.31 6.9 2
-4 8 -4 28.28 8.81 2
-4 8 -5 141.41 17.2 2
-4 8 -6 12.71 4.81 2
-4 8 -6 20.64 5.23 3
4 -7 -12 16.58 5.63 9
4 -7 -11 109.12 15.44 16
4 -7 -10 121 18.07 16
4 -7 -9 24.52 9.34 16
4 -7 -8 61.96 13.93 16
4 -7 -7 98.17 15.44 4
4 -7 -7 114.79 18.82 16
4 -7 -6 293.22 27.65 4
4 -7 -6 362.34 32.45 16
4 -7 -5 223.26 44.55 1
4 -7 -5 236.34 24.69 4
4 -7 -5 236.29 25.45 16
4 -7 -4 511.67 36.52 4
4 -7 -4 492.9 35.38 16
4 -7 -3 458.37 34.35 4
-4 7 3 380.02 58.39 21
-4 7 2 3425.37 181.13 21
4 -7 -2 4550.35 111.61 4
-4 7 1 296.12 55.52 21
4 -7 -1 390.74 31.62 4
-4 7 0 224.84 50.3 21
4 -7 0 224.8 23.79 4
4 -7 1 38.7 10.32 4
-4 7 -2 80.93 16.04 2
4 -7 2 85.94 14.76 4
-4 7 -3 147.55 21.04 2
-4 7 -4 384.98 27.67 8
-4 7 -4 413.08 34.38 2
-4 7 -5 57.84 12.66 2
-4 7 -5 50.36 9.51 8
-4 7 -6 170.87 18.95 2
-4 7 -7 86.09 11.11 3
4 -6 -12 30.61 7.46 16
4 -6 -11 235.17 23.11 16
4 -6 -10 166.56 21.24 16
4 -6 -9 113.02 18.41 16
4 -6 -8 134.05 20.4 16
4 -6 -7 417.89 32.13 4
-4 6 7 438.33 34.42 6
-4 6 6 80.48 14.95 6
4 -6 -6 65.28 13.11 4
4 -6 -6 70.91 14.4 16
4 -6 -6 66.74 26.6 1
4 -6 -5 73.78 13.66 4
4 -6 -5 63.21 24.87 1
4 -6 -5 96.87 15.98 16
-4 6 5 117.87 18.05 6
4 -6 -4 271.74 46.34 1
4 -6 -4 298.82 27.17 4
4 -6 -4 258.87 25.34 16
4 -6 -3 244.02 24.36 4
4 -6 -3 323.47 26.83 16
-4 6 3 247.71 43.06 21
-4 6 2 217.79 42.72 21
4 -6 -2 198.52 21.64 4
-4 6 1 538.94 69.51 21
4 -6 -1 346.94 28.37 4
-4 6 0 446.53 66.22 21
4 -6 0 520.75 34.84 4
-4 6 0 542.09 34.31 17
-4 6 -1 386.07 64.33 21
4 -6 1 407.22 30.89 4
-4 6 -1 266.61 25.39 17
-4 6 -2 552.48 78.84 21
4 -6 2 600.76 37.34 4
-4 6 -2 551.48 37.3 17
-4 6 -3 56.43 13.67 2
-4 6 -3 24.42 9.26 17
-4 6 -4 1107.91 58.14 2
-4 6 -5 33.97 10.97 2
-4 6 -5 19.18 7.74 8
-4 6 -6 167.52 18.58 8
-4 6 -6 204.41 22.75 2
-4 6 -7 23.21 7.01 2
-4 6 -7 30.41 7.31 8
-4 6 -8 7.13 3.27 8
4 -5 -12 1.32 2.28 16
4 -5 -11 123.43 17.28 16
4 -5 -10 642.9 42.45 16
4 -5 -9 63.41 14.31 16
4 -5 -8 228.28 26.85 16
-4 5 7 69.33 14.28 6
4 -5 -7 49.92 24.66 1
4 -5 -7 53.38 12.22 4
4 -5 -7 62.41 14.28 16
4 -5 -6 49 22.95 1
4 -5 -6 84.12 15.47 16
4 -5 -6 60.98 12.66 4
-4 5 6 81.48 15.46 6
4 -5 -5 671.02 41.7 16
4 -5 -5 668.73 40.65 4
-4 5 5 782.05 46.39 6
4 -5 -4 250.65 43.17 1
4 -5 -4 227.21 22.78 16
4 -5 -4 164.85 19.66 4
-4 5 4 176.59 21.83 6
-4 5 3 215.23 38.67 21
4 -5 -3 220.32 22.49 4
-4 5 3 229.06 24.78 6
4 -5 -3 221.59 37.55 1
-4 5 2 732.78 73.22 21
-4 5 1 1863.74 121.63 21
-4 5 0 82.08 27.34 21
4 -5 0 81.79 13.54 4
-4 5 -1 192.94 42.39 21
4 -5 1 183.15 19.67 4
-4 5 -1 153.46 18.8 17
-4 5 -2 396.34 63.84 21
-4 5 -2 447.74 33.21 17
-4 5 -3 21.99 16.38 21
-4 5 -3 20.66 7.4 17
-4 5 -4 193.6 24.06 2
-4 5 -4 168.87 21.93 17
-4 5 -5 383.74 33.98 2
-4 5 -6 -0.8 3.93 2
-4 5 -6 5.32 4.89 8
-4 5 -7 22.91 8.22 2
-4 5 -7 31.24 8.66 8
-4 5 -8 -0.49 1.7 2
-4 5 -8 163.57 16.83 8
-4 5 -9 122.33 13.86 3
-4 5 -9 97.74 10.85 8
4 -4 -12 30.44 7.17 16
4 -4 -11 153.88 16.44 18
4 -4 -11 172.32 20.14 16
4 -4 -10 261.81 23.2 18
4 -4 -10 290.99 28.82 16
4 -4 -9 416.4 36.45 16
4 -4 -8 226.32 26.65 16
-4 4 8 170 21.96 6
4 -4 -7 428.62 66.62 1
-4 4 7 584.97 40.55 6
-4 4 6 139.88 19.83 6
4 -4 -6 169.01 40.5 1
-4 4 5 49.19 11.81 6
4 -4 -5 51.54 21.93 1
4 -4 -4 36.14 17.58 1
-4 4 3 449.54 52.33 21
4 -4 -3 419.51 50.78 1
-4 4 2 1612.13 102.89 21
4 -4 -2 1591.74 90.84 1
-4 4 1 49.94 18.09 21
-4 4 0 634.72 69.02 21
-4 4 -1 1190.69 98.47 21
-4 4 -2 269.04 49.8 21
-4 4 -2 228.5 23.23 17
-4 4 -3 1448.94 60.37 13
-4 4 -3 1630.83 128.08 21
-4 4 -3 1432.67 60.94 17
-4 4 -4 463.86 35.58 13
-4 4 -4 495.23 36.81 17
-4 4 -5 647.5 43.48 17
-4 4 -5 544.62 39.34 2
-4 4 -6 184.31 22.37 8
-4 4 -6 145.16 20.55 2
-4 4 -7 366.66 30.8 8
-4 4 -7 311.04 28.59 2
-4 4 -8 27.22 8.34 8
-4 4 -9 26.8 7.47 8
-4 4 -10 56.47 9.03 3
-4 4 -10 45.58 7.48 8
4 -3 -12 66.3 9.95 18
4 -3 -12 62.81 10.12 16
4 -3 -11 50.78 10.04 18
4 -3 -11 50.62 11.18 16
4 -3 -10 413.95 30.98 18
4 -3 -10 411.67 34.14 16
4 -3 -9 537.8 36.6 18
-4 3 8 1283.93 61.44 6
4 -3 -8 1317.5 56.56 18
-4 3 7 422.85 34.89 6
4 -3 -7 309.44 55.61 1
-4 3 6 363.19 32.11 6
4 -3 -6 444.89 63.34 1
4 -3 -5 427.9 58.28 1
4 -3 -4 1040.88 84.08 1
-4 3 3 22.39 13.33 21
4 -3 -3 22.2 10.55 1
-4 3 2 743.96 65.79 21
4 -3 -2 835.17 64.51 1
-4 3 1 572.6 59.8 21
-4 3 0 351.91 48.27 21
-4 3 -1 182.65 36.21 21
-4 3 -2 728.02 76.99 21
-4 3 -3 293.81 51.9 21
-4 3 -3 287.18 26.89 17
-4 3 -4 667.32 41.05 13
-4 3 -4 731.74 85.55 21
-4 3 -4 690.08 42.61 17
-4 3 -5 630.47 40.88 2
-4 3 -5 810.51 47.69 13
-4 3 -5 623.48 82.39 21
-4 3 -5 850.91 48.88 17
-4 3 -6 136.57 20.21 13
-4 3 -6 140.57 20.52 17
-4 3 -6 104.43 16.58 2
-4 3 -7 1059.29 54.07 8
-4 3 -7 1117.04 53.98 2
-4 3 -8 16.92 7.28 8
-4 3 -9 131.93 17.38 8
-4 3 -10 16.25 5.8 8
-4 3 -11 149.28 12.52 8
4 -2 -12 26.49 6.54 18
4 -2 -12 -0.48 1.4 16
4 -2 -11 66.9 12.08 18
4 -2 -11 57.68 11.35 16
4 -2 -10 130.43 17.92 18
-4 2 9 103.69 17.22 6
4 -2 -9 136.92 19.24 18
-4 2 8 475.18 37.79 6
-4 2 7 3543.39 106.59 6
4 -2 -7 3371.96 185.36 1
-4 2 6 63.37 13.69 6
4 -2 -6 92.4 29.69 1
4 -2 -5 541.11 65.64 1
4 -2 -4 2112.52 121.29 1
-4 2 3 1455.43 86.21 21
4 -2 -3 1427.95 91.32 1
-4 2 2 1061.49 75.45 21
4 -2 -2 1052.15 71.65 1
4 -2 -1 3723.61 120.9 1
-4 2 1 3523.13 144.3 21
-4 2 0 539.2 58.3 21
-4 2 -1 3408.9 152.33 21
-4 2 -2 1649.97 109.51 21
-4 2 -3 6.56 6.69 21
-4 2 -4 584.39 36.01 13
-4 2 -4 645.19 76.44 21
-4 2 -4 611.93 38.71 17
-4 2 -5 594.47 38.85 13
-4 2 -5 593.02 39.85 17
-4 2 -5 660.58 81.24 21
-4 2 -6 527.32 38.66 13
-4 2 -6 621.7 80.98 21
-4 2 -6 552.23 39.71 17
-4 2 -7 650.68 44 13
-4 2 -7 645.91 42.21 8
-4 2 -8 1119.14 57.55 13
-4 2 -8 1022.94 53.55 8
-4 2 -9 14.69 6.21 8
-4 2 -10 122.34 16.2 8
-4 2 -11 51.79 8.96 3
-4 2 -11 81.29 11.14 8
4 -1 -12 103.14 11.97 18
4 -1 -12 -4.39 2.58 16
4 -1 -11 8.06 4.66 18
4 -1 -11 9.1 4.85 16
4 -1 -10 172.47 20.78 18
-4 1 9 14.18 7.39 6
4 -1 -9 17.36 7.74 18
-4 1 8 99.5 17.43 6
-4 1 7 500.16 39.4 6
4 -1 -7 491.57 70.95 1
-4 1 6 451.88 36.63 6
4 -1 -6 423.94 62.78 1
4 -1 -5 1457.41 108.93 1
4 -1 -4 5.39 5 1
4 -1 -3 723.1 65.77 1
-4 1 3 751.66 60.42 21
4 -1 -2 1890.32 98.43 1
-4 1 2 1814 97.32 21
4 -1 -1 1.79 4.65 1
-4 1 1 -2.8 5.6 21
-4 1 0 525.57 54.75 21
-4 1 -1 683.9 64.8 21
-4 1 -2 1520.87 100.77 21
-4 1 -3 1701.97 112.53 21
-4 1 -4 432.21 59.68 21
-4 1 -5 137.17 18.15 13
-4 1 -5 123.06 33.45 21
-4 1 -5 106.1 16.35 17
-4 1 -6 769.84 45.18 13
-4 1 -6 774.59 87.57 21
-4 1 -6 760.2 45.53 17
-4 1 -7 701.33 44.81 13
-4 1 -7 640.48 41.74 8
-4 1 -7 670.25 43.85 17
-4 1 -8 677.92 44.74 13
-4 1 -8 675.6 43.61 8
-4 1 -9 153.91 20.77 13
-4 1 -9 153.58 20.64 8
-4 1 -10 110.65 16.34 8
-4 1 -11 104.29 14.08 8
-4 1 -11 90.01 12.65 3
4 0 -12 3.15 2.48 18
4 0 -11 83.35 12.84 18
4 0 -11 49.54 9.32 16
-4 0 10 46.47 10.38 6
4 0 -10 51.93 11.95 18
-4 0 9 241.28 26.62 6
4 0 -9 277.22 28.09 18
-4 0 8 4.91 6.35 6
-4 0 7 284.01 30.3 6
4 0 -7 300.25 55.05 1
-4 0 6 327.02 31.94 6
4 0 -6 220.52 46.92 1
-4 0 5 559.67 40.3 6
4 0 -5 568.28 68.84 1
4 0 -4 443.48 56.18 1
4 0 -3 271.52 41.36 1
4 0 -3 337.74 39.61 20
4 0 -2 2023.93 103.31 1
-4 0 2 2107.27 104.58 21
4 0 -1 1155.79 71.45 1
-4 0 1 1158.39 77.39 21
4 0 0 179.78 25.1 1
-4 0 0 163 29.96 21
-4 0 -1 128.94 28.1 21
-4 0 -2 1057.56 80.69 21
-4 0 -3 792.09 74.18 21
-4 0 -4 579.89 65.76 21
-4 0 -5 910.86 86.82 21
-4 0 -6 1392.66 59.3 13
-4 0 -6 1341.47 58.99 17
-4 0 -7 1102.95 54.7 13
-4 0 -7 819.32 47.31 17
-4 0 -8 816.69 48.71 13
-4 0 -8 800.59 46.68 8
-4 0 -9 130.81 19.36 13
-4 0 -9 138.97 19.5 8
-4 0 -10 241.61 24.54 13
-4 0 -10 245.28 24.86 8
-4 0 -11 104.69 14.67 8
-4 0 -12 27.47 6.57 8
4 1 -11 61.35 10.16 18
4 1 -11 0.19 1.55 16
-4 -1 10 67.25 12.3 6
4 1 -10 73.97 13.2 18
-4 -1 9 374.98 32.81 6
4 1 -9 447.64 34.91 18
-4 -1 8 81.31 16.29 6
-4 -1 7 16.81 8.16 6
-4 -1 6 1158.02 61.86 6
4 1 -6 1060.75 100.95 1
-4 -1 5 248.67 27.57 6
4 1 -5 271.46 48.12 1
4 1 -4 783.82 77.42 1
4 1 -3 67.24 20.82 1
4 1 -3 104.86 22.41 20
4 1 -2 2502.74 113.87 20
4 1 -2 2800.79 125.3 1
4 1 -1 713.62 61.15 20
4 1 -1 644.78 54.42 1
-4 -1 0 512.31 53.64 21
4 1 0 551.04 45.33 1
-4 -1 -1 1510.04 94.81 21
-4 -1 -2 2487.07 122.49 21
-4 -1 -3 343.63 47.43 21
-4 -1 -4 870.5 78.63 21
-4 -1 -5 33.35 16.09 21
-4 -1 -6 487.62 34.05 13
-4 -1 -6 413.86 58.36 21
-4 -1 -6 519.45 34.1 18
-4 -1 -6 524.03 34.98 17
-4 -1 -7 75.87 14.31 13
-4 -1 -7 111.31 18.13 12
-4 -1 -7 62.17 12.18 18
-4 -1 -7 84.55 14.75 17
-4 -1 -8 382.72 31.15 18
-4 -1 -8 428.42 33.26 8
-4 -1 -9 1135.55 56.8 13
-4 -1 -9 1104.03 54.3 8
-4 -1 -10 624.88 40.46 13
-4 -1 -10 673.33 41.3 8
-4 -1 -11 35.99 8.99 8
-4 -1 -12 9.26 4.23 8
4 2 -11 36.45 6.79 18
-4 -2 10 12.23 5 6
4 2 -10 18.4 6.78 18
-4 -2 9 158.3 21.04 6
4 2 -9 177.32 21.21 18
-4 -2 8 121.78 20.3 6
-4 -2 7 183.1 25.61 6
-4 -2 6 292.78 31.95 6
4 2 -6 195.18 43.12 1
-4 -2 5 614.24 45.36 6
4 2 -5 571.72 71.25 1
-4 -2 4 571.83 41.5 6
4 2 -4 496.45 61.48 1
4 2 -3 554.39 62.21 1
4 2 -2 1156 85.35 1
4 2 -2 899.05 68.58 20
4 2 -1 948.83 71.65 1
4 2 -1 1034.84 74.77 20
4 2 -1 965.28 74.28 19
4 2 0 301.99 39.81 19
4 2 0 295.93 37.69 1
4 2 0 311.57 43.69 20
4 2 1 1655.91 80.74 1
4 2 1 1694.62 100.43 20
4 2 1 1620.74 87.45 19
-4 -2 -2 1688.96 103.69 21
4 2 2 1710.51 84.91 19
-4 -2 -3 554.98 60.44 21
-4 -2 -4 379.19 51.28 21
-4 -2 -5 547.24 63.46 21
4 2 5 548.45 62.49 20
-4 -2 -6 1410.34 57.51 13
-4 -2 -6 1282.69 52.25 12
-4 -2 -6 1313.96 103.38 21
4 2 6 1606.03 109.29 20
-4 -2 -6 1088.62 51.28 18
-4 -2 -7 562.92 38.03 13
-4 -2 -7 496.75 33.72 12
-4 -2 -7 507.97 36 18
-4 -2 -7 489.19 32.9 8
-4 -2 -8 422.7 31.96 12
-4 -2 -8 415.93 33.59 18
-4 -2 -8 404.81 31.23 8
-4 -2 -9 312.17 29.45 18
-4 -2 -9 355.23 29.82 8
-4 -2 -10 296.38 27.84 13
-4 -2 -10 262.03 26.47 18
-4 -2 -10 270.51 25.84 8
-4 -2 -11 102.14 14.88 13
-4 -2 -11 105.33 15.65 18
-4 -2 -11 114.92 15.81 8
-4 -2 -12 1.19 1.91 8
-4 -3 10 51.11 9.25 6
4 3 -10 78.72 10.94 18
-4 -3 9 106.48 16.41 6
4 3 -9 124.95 16.37 18
-4 -3 8 9.28 5.83 6
-4 -3 7 53.93 14.09 6
-4 -3 6 524.4 43.64 6
-4 -3 5 45.18 12.97 6
4 3 -5 26.23 15.78 1
-4 -3 4 1139.3 61.89 6
4 3 -4 1122.79 97.81 1
-4 -3 3 953.67 53.82 6
4 3 -3 813.65 79.44 1
4 3 -2 25.21 11.63 20
4 3 -2 36.9 15.81 19
4 3 -2 54.31 19.51 1
4 3 -1 1587.71 96.72 20
4 3 -1 1945.02 111.76 19
4 3 -1 1813.21 105.73 1
4 3 0 1349.72 89.21 20
4 3 0 1300.96 88.26 19
4 3 1 28.87 15.13 20
4 3 1 25.92 12.35 19
4 3 2 1196.85 86.58 20
4 3 2 1219.36 80.25 19
4 3 3 3822.64 160.56 20
4 3 3 3639.68 134.76 19
4 3 4 669.23 67.75 20
4 3 5 2285.19 129.04 20
4 3 6 118.54 30.44 20
-4 -3 -6 121.87 16.96 13
-4 -3 -6 107.16 15.06 12
-4 -3 -6 88.73 15.34 18
-4 -3 -7 110.43 17.11 13
-4 -3 -7 98.92 15.17 12
-4 -3 -7 125.31 18.22 18
-4 -3 -8 18.67 7.59 13
-4 -3 -8 17.34 6.89 12
-4 -3 -8 12.04 6.92 18
-4 -3 -8 16.33 6.26 7
-4 -3 -9 403.19 33.35 13
-4 -3 -9 348.1 29.59 12
-4 -3 -9 377.35 33.04 18
-4 -3 -9 284.85 25.79 8
-4 -3 -9 259.86 25.34 7
-4 -3 -10 209.94 23.5 13
-4 -3 -10 321.25 29.14 12
-4 -3 -10 264.11 27.54 18
-4 -3 -10 285.61 25.27 8
-4 -3 -10 264.51 24.88 7
-4 -3 -11 132.11 17.19 13
-4 -3 -11 160.56 20.34 18
-4 -3 -12 -2.69 2.4 8
-4 -4 9 47.73 10.11 6
4 4 -9 51.08 9.31 18
-4 -4 8 43.88 11.88 6
-4 -4 7 150.64 22.93 6
-4 -4 6 768.37 53.76 6
-4 -4 5 276.15 32.19 6
4 4 -4 318.57 54.71 1
-4 -4 4 346.49 35.12 6
-4 -4 3 1195.16 52.32 14
-4 -4 3 1298.5 65.88 6
4 4 -3 1246.18 103.82 1
4 4 -3 1242.84 101.44 19
-4 -4 2 131.13 17.58 14
-4 -4 2 143.1 21.24 6
-4 -4 2 138.48 18.19 10
4 4 -2 188.87 38.87 19
4 4 -2 124.59 30.79 1
4 4 -1 499.24 60.11 19
4 4 0 275.2 42.12 20
4 4 0 249.3 42.28 19
4 4 1 977 79.86 20
4 4 1 1026.64 83.57 19
4 4 2 562.77 60.52 20
4 4 2 546.75 58.7 19
4 4 3 594.71 63.09 20
4 4 3 551.53 55.97 19
4 4 4 429.24 54.4 20
4 4 5 333.37 48.77 20
-4 -4 -6 202.15 22.54 13
-4 -4 -6 193.3 20.07 12
4 4 6 225.61 40.44 20
-4 -4 -6 221.1 22.33 7
-4 -4 -7 -0.85 4.16 13
-4 -4 -7 0.45 3.66 12
-4 -4 -7 4.66 3.99 18
-4 -4 -7 4.4 4.45 7
-4 -4 -8 163.68 21.62 13
-4 -4 -8 165.5 20.52 12
-4 -4 -8 192.66 23.76 18
-4 -4 -8 132.16 18.51 7
-4 -4 -9 419.77 33.85 13
-4 -4 -9 359.13 30.35 12
-4 -4 -9 428.51 36.04 18
-4 -4 -10 3.31 4.09 13
-4 -4 -10 10.92 6.46 12
-4 -4 -10 6.08 6.28 18
-4 -4 -10 3.53 4.04 7
-4 -4 -11 103.96 15.29 13
-4 -4 -11 139.2 19.48 18
-4 -4 -11 90.7 14.4 7
-4 -4 -12 1.64 2.65 7
-4 -5 9 11.1 4.27 6
4 5 -9 -1.16 1.46 18
-4 -5 8 8.81 5.15 6
4 5 -8 6.1 3.95 18
-4 -5 7 39.35 11.64 6
-4 -5 6 16.16 8.52 6
-4 -5 5 745.53 53.17 6
-4 -5 4 271.24 31.9 6
-4 -5 3 1025.89 50.11 14
-4 -5 3 944.85 57.82 6
4 5 -3 842.08 89.61 1
-4 -5 2 344.08 28.99 14
-4 -5 2 298.1 31.61 6
-4 -5 2 357.9 29.59 10
4 5 -2 277.44 49.09 19
-4 -5 1 540.21 40.24 6
4 5 -1 510.02 64.4 19
-4 -5 0 654.39 39.3 10
4 5 0 799.11 80.06 19
4 5 1 254.81 42.61 20
4 5 1 285.06 46.99 19
4 5 2 226.38 40.57 20
4 5 2 212.44 39.48 19
4 5 3 1832.84 115.69 20
4 5 3 1818.4 110 19
4 5 4 419.01 55.58 20
4 5 4 346.94 46.22 19
-4 -5 -5 46.07 9.64 12
4 5 5 111.26 28.14 20
-4 -5 -6 59.74 11.2 12
4 5 6 64.28 23.18 20
-4 -5 -6 51.43 11.45 7
-4 -5 -7 360.09 31.18 13
-4 -5 -7 415.32 31.25 12
-4 -5 -7 376.68 31.56 7
-4 -5 -8 65.11 13.8 13
-4 -5 -8 67.9 13.47 12
-4 -5 -8 49.48 11.77 7
-4 -5 -9 309.21 29.2 13
-4 -5 -9 271.14 26.44 12
-4 -5 -9 311.7 30.79 18
-4 -5 -9 257.1 26.77 7
-4 -5 -10 82.77 14.7 13
-4 -5 -10 110.58 16.71 12
-4 -5 -10 83.15 14.89 7
-4 -5 -11 206.71 21.28 13
-4 -5 -11 272.85 24.75 12
-4 -5 -11 210.14 22.52 7
-4 -5 -12 -1.26 2.04 7
-4 -6 8 2.76 3.03 6
4 6 -8 -2.17 1.98 18
-4 -6 7 146.04 19.54 6
4 6 -7 103.95 12.95 18
-4 -6 6 171.72 24.19 6
-4 -6 5 33.86 11.83 6
-4 -6 4 552.33 45.43 6
-4 -6 3 85.07 14.73 14
-4 -6 3 102.43 20.29 6
-4 -6 2 409.61 38.18 6
-4 -6 2 513.66 36.76 10
4 6 -2 528.35 70.4 19
-4 -6 1 884.88 53.95 6
4 6 -1 925.71 92.93 19
-4 -6 0 797.59 45.92 10
4 6 0 879.7 90.03 19
-4 -6 -1 820.68 46.27 10
4 6 1 1067.48 97.91 19
-4 -6 -2 1344.96 59.13 10
4 6 2 1536.51 112.48 19
-4 -6 -3 295.47 27.16 10
4 6 3 425 56.83 19
-4 -6 -4 383.73 26.43 12
-4 -6 -4 303.94 27.42 10
4 6 4 387.24 52.42 19
-4 -6 -5 47.76 9.57 12
-4 -6 -5 84.97 14.24 10
-4 -6 -6 36.19 9.26 12
-4 -6 -7 223.56 25.45 13
-4 -6 -7 222.59 22.94 12
-4 -6 -8 7.72 6.33 13
-4 -6 -8 5.52 3.61 12
-4 -6 -8 12.42 7.22 7
-4 -6 -9 365.8 32.68 13
-4 -6 -9 336.44 29.65 12
-4 -6 -9 391.47 33.54 7
-4 -6 -10 105.32 16.36 13
-4 -6 -10 105.51 16.19 12
-4 -6 -10 124.68 18.54 7
-4 -6 -11 0.59 3.26 13
-4 -6 -11 5.35 4.32 12
-4 -6 -11 1.41 3.31 7
-4 -6 -12 243.92 21.94 12
-4 -7 7 41.36 8.71 6
-4 -7 6 51.44 11.83 6
4 7 -6 1.45 1.73 18
-4 -7 5 73.72 15.65 6
-4 -7 4 336.43 34.48 6
-4 -7 3 311.35 27.74 14
-4 -7 3 320.95 34.53 6
-4 -7 2 334.43 34.67 6
-4 -7 2 419.64 33.59 10
-4 -7 1 400.55 36.99 6
-4 -7 1 492.93 36.88 10
-4 -7 0 838.6 48.9 10
4 7 0 881.51 94.74 19
-4 -7 -1 270.12 27.87 10
4 7 1 251.19 50.44 19
-4 -7 -2 294.17 28.86 10
4 7 2 284.46 52.2 19
-4 -7 -3 214.83 24.54 10
4 7 3 237.3 45.88 19
-4 -7 -4 55.8 12.44 10
4 7 4 45.52 19.81 19
-4 -7 -5 274.82 23.67 12
-4 -7 -5 229.55 24.88 10
-4 -7 -6 86.92 13.99 12
-4 -7 -6 66.48 13.34 10
-4 -7 -7 281.11 26.1 12
-4 -7 -8 23.26 8.36 13
-4 -7 -8 32.07 9.1 12
-4 -7 -9 25.99 9.02 13
-4 -7 -9 16.75 7.2 12
-4 -7 -10 471.27 34.35 13
-4 -7 -10 558.64 36.88 12
-4 -7 -11 1.96 2.32 13
-4 -7 -11 53.86 10.82 12
-4 -7 -12 61.08 10.94 12
-4 -8 6 16.22 5.48 6
-4 -8 5 50.21 11.51 6
-4 -8 4 86.94 16.01 6
-4 -8 3 78.33 12.9 14
-4 -8 3 108.64 18.93 6
-4 -8 2 1308.12 58.2 14
-4 -8 2 1170.12 62.94 6
-4 -8 1 322.61 32.55 6
-4 -8 1 436.22 34.77 10
-4 -8 0 1476.73 65.69 10
-4 -8 -1 691.92 45.31 10
-4 -8 -2 522.35 39.44 10
-4 -8 -3 16.66 8.08 10
-4 -8 -4 356.75 32.5 10
4 8 4 341.52 56.12 19
-4 -8 -5 85.64 15.66 10
-4 -8 -6 164.74 18.96 12
-4 -8 -6 146.79 20.22 10
-4 -8 -7 21.74 7.48 12
-4 -8 -8 92.77 17.22 13
-4 -8 -8 85.8 14.74 12
-4 -8 -9 117.44 18.07 13
-4 -8 -9 97.22 15.28 12
-4 -8 -10 151.1 18.6 13
-4 -8 -10 173.4 19.93 12
-4 -8 -11 0.47 2.22 13
-4 -8 -11 121.11 15.63 12
-4 -8 -12 120.01 14.29 12
-4 -9 5 46.38 8.36 6
-4 -9 4 65.97 11.83 6
-4 -9 3 73.66 13.83 6
-4 -9 2 21.11 6.86 14
-4 -9 2 22.53 8.39 6
-4 -9 1 304.42 29.39 6
-4 -9 1 334.37 28.42 10
-4 -9 0 14.75 6.58 10
-4 -9 -1 585.11 41.33 10
-4 -9 -2 421.9 35.65 10
-4 -9 -3 385.22 34.47 10
-4 -9 -4 327.26 31.75 10
-4 -9 -5 58.52 13.89 10
-4 -9 -6 433.35 29.31 12
-4 -9 -6 396.3 33.66 10
-4 -9 -7 87.42 13.86 12
-4 -9 -7 98.49 16.04 10
-4 -9 -8 33.51 10.56 13
-4 -9 -8 33.6 8.69 12
-4 -9 -9 28.4 8.76 13
-4 -9 -9 23.84 7.18 12
-4 -9 -10 189.94 19.98 13
-4 -9 -10 232.72 21.84 12
-4 -9 -11 -0.9 1.65 13
-4 -9 -11 37.64 8.21 12
-4 -9 -12 98.94 12.26 12
-4 -10 3 2.82 2.53 6
-4 -10 2 12.68 4.83 14
-4 -10 2 1.74 2.05 6
-4 -10 1 88.75 13.52 14
-4 -10 0 154 18.74 10
-4 -10 -1 399.81 32.07 10
-4 -10 -2 104.35 16.96 10
-4 -10 -3 193.14 23.63 10
-4 -10 -4 49.45 12.41 10
-4 -10 -5 37.42 11.09 10
-4 -10 -6 162.76 20.85 10
-4 -10 -7 352.32 24.88 12
-4 -10 -7 310.35 27.6 10
-4 -10 -8 99.12 16.29 13
-4 -10 -8 89.98 12.95 12
-4 -10 -9 156.47 18.55 13
-4 -10 -9 178.64 17.92 12
-4 -10 -10 0.09 1.25 13
-4 -10 -10 129.48 14.75 12
-4 -10 -11 40.66 7.66 12
-4 -10 -12 165.91 13.92 12
-4 -11 1 82.17 10.27 14
-4 -11 0 72.18 11.28 14
-4 -11 -1 46.43 9.63 10
-4 -11 -2 41.65 9.7 10
-4 -11 -3 263.33 24.92 10
-4 -11 -4 178.88 21.41 10
-4 -11 -5 260.82 25.45 10
-4 -11 -6 -1.62 4.46 10
-4 -11 -7 3.64 2.05 14
-4 -11 -7 75.9 12.8 10
-4 -11 -8 139.19 17.21 13
-4 -11 -8 2.85 2.71 10
-4 -11 -9 69.1 11.05 13
-4 -11 -9 79.05 10.07 12
-4 -11 -10 0.29 1.55 13
-4 -11 -10 103.11 11.07 12
-4 -11 -11 59.49 8.01 12
-4 -12 0 2.41 2.04 14
-4 -12 -1 21.95 5.66 14
-4 -12 -2 94.49 12.46 14
-4 -12 -2 93.59 11.97 10
-4 -12 -3 7.25 4.47 10
-4 -12 -4 85.84 12.62 10
-4 -12 -5 29.56 7.68 10
-4 -12 -6 18.45 5.8 14
-4 -12 -6 32.22 7.75 10
-4 -12 -7 3.43 2.8 14
-4 -12 -7 21.03 6.21 10
-4 -12 -8 36.02 7.46 13
-4 -12 -8 1.38 2.02 10
-4 -12 -9 2.48 2.06 13
-4 -13 -3 31.03 5.7 14
-4 -13 -4 117.18 11.61 14
-4 -13 -4 118.33 11.55 10
-4 -13 -5 2.59 2.18 14
-4 -13 -5 4.16 2.61 10
-4 -13 -6 5.38 2.54 14
-4 -13 -6 -1.15 1.82 10
-4 -13 -7 -1.24 2.19 13
5 -12 -5 20.54 4.95 4
5 -12 -4 75.84 9.34 4
5 -11 -7 45.12 7.74 4
5 -11 -6 69.21 10.51 4
5 -11 -5 9.46 4.85 4
5 -11 -4 43.37 9.23 4
5 -11 -3 1.85 2.64 4
5 -11 -2 60.16 10.03 4
-5 11 2 41.34 7.48 2
5 -11 -1 126.4 12.91 4
-5 11 1 95.06 10.45 2
-5 11 0 66.01 8.27 2
5 -10 -8 -1.74 2.26 4
5 -10 -7 66.91 10.75 4
5 -10 -6 22.77 7.19 4
5 -10 -5 28.61 8.17 4
5 -10 -4 48.22 10.6 4
-5 10 3 83.32 12.49 2
5 -10 -3 94.2 14.76 4
5 -10 -2 9.78 5.15 4
-5 10 2 9.07 5.32 2
5 -10 -1 84.13 13.06 4
-5 10 1 94.01 13.26 2
-5 10 0 -0.92 2.64 2
5 -10 0 -0.88 3.29 4
-5 10 -1 46.77 8.67 2
-5 10 -2 29.72 6.35 2
5 -9 -10 14.81 4.37 9
5 -9 -9 214.81 17.71 9
5 -9 -8 0.7 1.61 4
5 -9 -8 14.82 5.67 9
5 -9 -7 31.92 8.52 4
5 -9 -6 4.92 4.01 4
5 -9 -5 34.58 9.47 4
5 -9 -4 527.33 37.26 4
5 -9 -3 254.16 25.63 4
5 -9 -2 39.46 10.37 4
5 -9 -1 667.91 40.09 4
5 -9 0 125.19 16.54 4
-5 9 0 110.8 16.26 2
5 -9 1 141.88 15.93 4
-5 9 -1 163.35 18.94 2
-5 9 -2 8.5 5.54 2
-5 9 -3 114.08 13.88 2
-5 9 -4 63.17 8.75 2
5 -8 -11 12.88 3.98 9
5 -8 -10 178.62 16.64 9
5 -8 -9 5.22 3.2 9
5 -8 -8 -3.51 2.9 4
5 -8 -8 36.26 8.86 9
5 -8 -7 80.93 13.11 9
5 -8 -7 72.05 13.05 4
5 -8 -6 82.2 14.48 4
5 -8 -5 99.28 16.14 4
5 -8 -4 221.71 24.94 4
5 -8 -3 603.67 40.51 4
5 -8 -2 196.68 22.9 4
5 -8 -1 346.78 30.35 4
5 -8 0 372.79 30.31 4
5 -8 1 15.09 6.45 4
-5 8 -1 17.55 7.66 2
-5 8 -2 215.13 23.43 2
-5 8 -3 265.11 24.46 2
-5 8 -4 27.61 7.36 2
-5 8 -5 72.62 10.12 2
5 -7 -11 42.86 7.83 9
5 -7 -10 92.97 13.67 16
5 -7 -9 115.43 16.85 16
5 -7 -8 196.56 20.06 4
5 -7 -8 195.61 22.64 16
5 -7 -7 68.19 13.05 4
5 -7 -7 82.53 15.31 16
5 -7 -6 17.16 7.59 4
5 -7 -6 15.02 7.79 16
5 -7 -5 430.74 34.29 4
5 -7 -5 435.13 34.16 16
5 -7 -4 354.22 31.44 4
5 -7 -3 442.99 34.92 4
5 -7 -2 117.65 18.05 4
5 -7 -1 99.54 16.61 4
5 -7 0 1414.65 60.75 4
5 -7 1 14.78 6.51 4
-5 7 -1 10.82 5.55 17
-5 7 -2 70.75 14.67 2
-5 7 -2 55.74 11.25 17
-5 7 -3 142.12 19.58 2
-5 7 -4 14.81 6.72 2
-5 7 -4 15.71 5.98 8
-5 7 -5 124.13 13.17 8
-5 7 -5 140 16.59 2
-5 7 -6 9.82 4.05 2
5 -6 -12 13.48 3.69 9
5 -6 -11 90.55 12.28 16
5 -6 -10 7.51 4.63 16
5 -6 -9 0.55 3.42 16
5 -6 -8 57.09 10.96 4
5 -6 -8 60.09 13.41 16
5 -6 -7 71.94 13.36 4
5 -6 -7 92.22 16.66 16
5 -6 -6 547.88 38.15 4
5 -6 -6 556.32 40.11 16
5 -6 -5 64.69 13.88 4
5 -6 -5 62.25 13.34 16
5 -6 -4 512.98 37.77 4
5 -6 -4 349.08 29.85 16
5 -6 -3 376.64 32.25 4
5 -6 -2 124.83 18.68 4
5 -6 -1 1578.02 64.74 4
-5 6 1 1120.08 52.8 17
5 -6 0 1837.02 69.07 4
-5 6 0 1885.54 69.33 17
5 -6 1 1055.25 51 4
-5 6 -1 1112.62 53.74 17
-5 6 -2 1130.03 54.85 17
-5 6 -3 89.83 17.07 2
-5 6 -3 78.88 14.55 17
-5 6 -4 152.31 20.54 2
-5 6 -5 108.51 14.72 8
-5 6 -5 118.16 17.46 2
-5 6 -6 32.49 7.94 2
-5 6 -6 38.54 7.92 8
-5 6 -7 -0.34 2.09 2
-5 6 -7 34.65 6.49 8
5 -5 -12 15.42 4.16 16
5 -5 -11 2.37 2.64 16
5 -5 -10 63.22 12.09 16
5 -5 -9 19.68 7.73 16
5 -5 -8 108.19 15.32 4
5 -5 -8 124.44 19.04 16
-5 5 8 108.73 16.87 6
5 -5 -7 883.22 51.76 16
-5 5 7 820.52 49.01 6
5 -5 -6 167.45 22.22 16
5 -5 -6 142.46 19.74 4
-5 5 6 147.54 21.33 6
5 -5 -5 280.43 27.88 16
5 -5 -5 297.9 28.71 4
-5 5 5 283.77 29.64 6
5 -5 -4 117.76 17.31 16
5 -5 -4 193.85 22.99 4
-5 5 4 172.33 23.11 6
5 -5 -3 271.3 27.47 4
-5 5 3 301.3 30.77 6
-5 5 2 68.27 24.06 21
5 -5 -2 118.68 17.81 4
5 -5 -1 21.51 7.54 4
-5 5 1 25.98 17.65 21
-5 5 0 63.76 28.3 21
-5 5 0 85.58 15 17
5 -5 0 78.81 14.04 4
5 -5 1 1397.79 58.12 4
-5 5 -1 1412.51 62.45 17
-5 5 -1 1394.37 123.93 21
-5 5 -2 187.33 23.48 17
-5 5 -3 775.3 46.97 17
-5 5 -4 483.35 37.68 2
-5 5 -4 443.73 35.61 17
-5 5 -5 25.62 8.32 2
-5 5 -6 24.84 7.59 2
-5 5 -6 38.64 9.55 8
-5 5 -7 2.25 1.87 2
-5 5 -7 15.96 5.22 8
-5 5 -8 185.18 15.42 8
5 -4 -12 102.16 10.15 16
5 -4 -11 87.94 12.57 16
5 -4 -10 47.46 10.64 16
5 -4 -9 365.35 32.05 16
-5 4 9 386.63 29.75 6
5 -4 -8 239.96 26.89 16
-5 4 8 246.53 26.06 6
5 -4 -7 491.82 38.8 16
-5 4 7 481.37 37.78 6
5 -4 -6 413.85 35.07 16
5 -4 -6 359 31.17 4
-5 4 6 467.96 38.19 6
5 -4 -5 382.84 59.23 1
5 -4 -5 400.04 33.53 16
-5 4 5 408.63 35.63 6
5 -4 -4 307.03 27.95 16
-5 4 4 440.29 36.82 6
-5 4 3 618.69 43.81 6
5 -4 -2 124.11 18.57 4
-5 4 2 136.24 20.57 6
-5 4 1 237.42 46.92 21
5 -4 -1 182.13 21.67 4
-5 4 1 200.96 24.55 6
-5 4 0 1160.08 106.22 21
5 -4 0 1136.12 53.05 4
-5 4 -1 1775.32 136.81 21
5 -4 1 2311.16 74.8 4
-5 4 -2 205.55 22.31 13
-5 4 -2 208.53 48.2 21
-5 4 -2 221.79 25.26 17
-5 4 -3 1836.26 70.11 13
-5 4 -3 1891.49 75.24 17
-5 4 -4 315.27 30.55 17
-5 4 -5 158.15 21.8 17
-5 4 -5 130.2 19.12 2
-5 4 -6 297.1 27.64 8
-5 4 -6 224.23 24.09 2
-5 4 -7 93.49 14.82 8
-5 4 -8 214.79 19.78 8
-5 4 -9 35.27 6.83 8
5 -3 -11 15.05 5.52 16
5 -3 -10 14.98 6.28 16
5 -3 -9 185.15 22.77 16
-5 3 9 169.23 20.37 6
-5 3 8 696.81 44.53 6
-5 3 7 312.14 30.94 6
-5 3 6 291.3 30.35 6
-5 3 5 965.39 55.49 6
5 -3 -5 665.54 78.55 1
5 -3 -4 460.03 61.91 1
-5 3 4 427.81 36.56 6
-5 3 3 573.13 36.3 11
-5 3 3 448.23 36.8 6
-5 3 2 19.77 7.67 6
-5 3 2 17.29 7.19 11
-5 3 2 28.55 12.85 21
-5 3 1 543.66 36.52 11
-5 3 1 657.71 73.93 21
-5 3 1 590.72 41.18 6
-5 3 0 474.4 34.86 11
-5 3 0 448.62 63.43 21
-5 3 0 364.93 32.64 6
-5 3 -1 302.42 28.46 11
-5 3 -1 390.03 60.54 21
5 -3 1 381.34 29.25 4
-5 3 -2 646.03 37.79 13
-5 3 -2 581.97 77.27 21
-5 3 -3 1202.73 54.76 13
-5 3 -3 1074.31 109.36 21
-5 3 -3 1262.06 61.46 17
-5 3 -4 786.52 46.27 13
-5 3 -4 849.87 50.86 17
-5 3 -5 204.97 23.97 2
-5 3 -5 237.28 26.46 13
-5 3 -5 230.31 26.8 17
-5 3 -6 189.36 23.42 13
-5 3 -6 187.59 24.06 17
-5 3 -6 226.82 24.57 2
-5 3 -7 431.92 33.42 8
-5 3 -8 6.83 4.19 8
-5 3 -9 13.65 5.37 8
-5 3 -10 41.21 7.45 3
-5 3 -10 56.42 8.07 8
5 -2 -11 116.08 11.72 18
5 -2 -11 123.27 13.87 16
5 -2 -10 61.41 10.43 18
5 -2 -10 65.83 12.08 16
-5 2 9 55.27 11.74 6
5 -2 -9 54.18 10.95 18
-5 2 8 242.5 26.69 6
-5 2 7 355.07 33.38 6
-5 2 6 23.26 9.55 6
-5 2 5 99.85 18.45 6
5 -2 -5 78.76 28.33 1
-5 2 4 574.25 42.26 6
5 -2 -4 666.7 73.8 1
-5 2 3 184.51 23.33 6
-5 2 3 191.24 20.12 11
5 -2 -3 192.85 36.94 1
-5 2 2 62.53 13.7 6
-5 2 2 59.12 11.52 11
-5 2 2 63.46 22.64 21
-5 2 1 460.39 32.55 11
-5 2 1 459.03 60.1 21
-5 2 1 494.81 37.73 6
-5 2 0 28.28 8.52 11
-5 2 0 17 12.14 21
-5 2 -1 82.06 14.78 11
-5 2 -1 88.75 28.59 21
-5 2 -1 88.73 16.02 6
-5 2 -2 641.05 36.18 13
-5 2 -2 552.73 38.24 11
-5 2 -3 168.02 19.62 13
-5 2 -3 144.93 19.94 11
-5 2 -3 123.94 35.9 21
-5 2 -3 137.22 19.86 17
-5 2 -4 471.35 34.7 13
-5 2 -4 489.44 38.43 17
-5 2 -5 281.09 27.86 13
-5 2 -5 306.22 30.59 17
-5 2 -6 690.48 44.98 13
-5 2 -6 696.82 46.67 17
-5 2 -7 31.07 9.7 13
-5 2 -7 33.16 10.11 8
-5 2 -8 138.31 19.14 8
-5 2 -9 34.41 9.07 8
-5 2 -10 53.42 9.43 8
5 -1 -11 72.59 9.44 18
5 -1 -11 53.19 8.62 16
-5 1 10 48.83 9.39 6
5 -1 -10 52.4 10.01 18
-5 1 9 1001.43 50.4 6
5 -1 -9 1004.38 46.84 18
-5 1 8 1074.93 56.69 6
-5 1 7 6.72 5.85 6
-5 1 6 1417.74 68.65 6
-5 1 5 38.46 11.64 6
5 -1 -5 19.57 12.19 1
-5 1 4 210.96 25.7 6
5 -1 -4 267.28 48.22 1
-5 1 3 199.58 25.39 6
5 -1 -3 195.86 38.31 1
-5 1 2 812.33 48.48 6
-5 1 2 836.91 76.84 21
-5 1 1 86.02 24.89 21
-5 1 0 258.37 45.29 21
-5 1 -1 179.49 38.06 21
-5 1 -2 551.45 37.21 11
-5 1 -2 578.7 71.53 21
-5 1 -3 583.49 35.55 13
-5 1 -3 703.79 42.51 11
-5 1 -3 761.62 85.29 21
-5 1 -4 214.53 22.57 13
-5 1 -4 181.66 22.06 11
-5 1 -4 186.99 43.73 21
-5 1 -4 195 23.86 17
-5 1 -5 751.57 44.83 13
-5 1 -5 639.23 84.57 21
-5 1 -5 873.69 51.22 17
-5 1 -6 1151.72 58.14 13
-5 1 -6 1213.73 61.2 17
-5 1 -7 1126.84 57.78 13
-5 1 -7 1155.56 57.84 8
-5 1 -7 1116.92 58.56 17
-5 1 -8 198.2 24.17 13
-5 1 -8 219.87 24.4 8
-5 1 -9 257.48 25.2 13
-5 1 -9 286.7 26.16 8
-5 1 -10 191.51 19.2 8
-5 1 -11 72.55 9.71 8
5 0 -11 87.8 9.83 18
5 0 -11 88.85 9.82 16
-5 0 10 37.69 8.55 6
5 0 -10 42.29 8.51 18
-5 0 9 232.3 24.07 6
5 0 -9 274.19 24.57 18
-5 0 8 124.13 19.32 6
-5 0 7 950.17 55.66 6
-5 0 6 2455.5 91.88 6
-5 0 5 19.27 9.3 6
5 0 -5 9.87 17.15 1
-5 0 4 843.23 52.16 6
5 0 -4 1201.72 103.48 1
-5 0 3 393.48 34.71 6
-5 0 3 451.42 30.73 11
-5 0 2 103.82 17.37 6
5 0 -2 94.32 24.65 1
5 0 -2 69.99 21.79 20
-5 0 1 299.63 46.86 21
-5 0 0 368.41 52.95 21
-5 0 -1 194.74 38.57 21
-5 0 -2 607.33 71.39 21
-5 0 -3 75.13 13.01 13
-5 0 -3 57.89 12.53 11
-5 0 -3 61.93 24.04 21
-5 0 -4 684.05 39.9 13
-5 0 -4 721.07 43.07 11
-5 0 -5 112.4 16.98 13
-5 0 -5 91.45 15.4 11
-5 0 -5 77.51 27.68 21
-5 0 -5 80.47 15.38 17
-5 0 -6 318.38 29.6 13
-5 0 -6 350.62 60.56 21
-5 0 -6 234.01 26.55 17
-5 0 -7 816.86 48.68 13
-5 0 -7 843.77 49.86 17
-5 0 -8 135.17 20.04 13
-5 0 -8 138.09 19.54 8
-5 0 -9 87.4 15.29 13
-5 0 -9 104.15 16.29 8
-5 0 -10 57.04 11.13 8
-5 0 -11 3.21 2.99 8
-5 -1 10 9.26 4.5 6
5 1 -10 12.71 5.05 18
-5 -1 9 88.22 14.47 6
5 1 -9 100.18 14.57 18
-5 -1 8 92.89 16.32 6
-5 -1 7 71.6 15.64 6
-5 -1 6 784.37 51.58 6
-5 -1 5 849.8 53.73 6
5 1 -5 605.99 78.02 1
-5 -1 4 1591.55 73.05 6
5 1 -4 1473.36 115.57 1
-5 -1 3 149.17 21.98 6
-5 -1 3 190.73 20.26 11
-5 -1 2 189.61 23.55 6
-5 -1 2 207.53 21.19 11
5 1 -2 232 40.41 1
5 1 -2 198.34 36.26 20
-5 -1 2 164.38 18.9 14
5 1 -1 44.26 17.94 20
-5 -1 0 343.35 50.68 21
5 1 0 340.91 49.91 20
-5 -1 -1 735.43 76.28 21
-5 -1 -2 171.76 37.48 21
-5 -1 -3 60.67 12.45 11
-5 -1 -3 80.03 27.84 21
-5 -1 -4 219.89 22.16 13
-5 -1 -4 247.05 24.73 11
-5 -1 -4 273.56 50.25 21
-5 -1 -5 1243.11 55.66 13
-5 -1 -5 1008.3 50.69 11
-5 -1 -5 1161.01 107.49 21
-5 -1 -5 1071.08 55.28 17
-5 -1 -6 38.54 10.48 13
-5 -1 -6 54.94 26.03 21
5 1 6 38.8 19.71 20
-5 -1 -6 25.51 8.47 17
-5 -1 -7 39.06 11 13
-5 -1 -7 28.99 9.08 17
-5 -1 -8 12.07 6.28 13
-5 -1 -8 11.06 5.82 8
-5 -1 -9 211.31 24.09 13
-5 -1 -9 222.84 23.51 8
-5 -1 -10 50.29 10.95 13
-5 -1 -10 42.17 9.85 8
-5 -1 -11 167.14 16.45 8
5 2 -10 21.96 5.39 18
-5 -2 9 60.48 11.44 6
5 2 -9 66.21 10.95 18
-5 -2 8 253.58 26.42 6
-5 -2 7 189.95 24.67 6
-5 -2 6 1525.2 73 6
-5 -2 5 751.89 51.16 6
-5 -2 4 451.15 38.88 6
5 2 -4 324.65 55.82 1
-5 -2 3 533.09 41.41 6
-5 -2 3 629.24 37.99 14
-5 -2 2 670.51 45.15 6
5 2 -2 632.83 65.2 20
-5 -2 2 568.94 35.91 14
-5 -2 1 481.23 37.09 6
5 2 -1 334.24 48.09 20
5 2 -1 412.23 50.87 1
-5 -2 1 377.72 28.94 14
5 2 0 456.69 57.98 20
-5 -2 0 406.04 30.05 14
5 2 1 296.88 47.31 20
5 2 2 23.48 14.86 20
-5 -2 -3 140.21 16.87 13
-5 -2 -3 103.2 16.01 11
-5 -2 -3 158.16 37.31 21
5 2 3 146.58 35.07 20
-5 -2 -4 301.37 26.09 13
-5 -2 -4 347.52 29.36 11
-5 -2 -4 336.03 56 21
5 2 4 435.52 60.99 20
-5 -2 -5 1795.09 67.07 13
-5 -2 -5 1663.05 67.33 17
-5 -2 -6 664.79 42.18 13
5 2 6 645.83 76.87 20
-5 -2 -6 526.87 37.51 17
-5 -2 -7 67.01 13.92 13
-5 -2 -7 55.07 11.92 8
-5 -2 -7 53.23 11.93 17
-5 -2 -8 459.72 36.73 13
-5 -2 -8 359.93 29.88 8
-5 -2 -9 16.94 7.41 13
-5 -2 -9 11.95 5.48 8
-5 -2 -10 41.17 10.08 13
-5 -2 -10 36.1 8.69 8
-5 -2 -11 71.38 11.67 13
-5 -2 -11 0.07 2.16 8
-5 -3 9 60.23 10.44 6
5 3 -9 61.77 9.96 18
-5 -3 8 48.65 11.97 6
-5 -3 7 224.96 26.1 6
-5 -3 6 213.06 27.08 6
-5 -3 5 313.62 34.01 6
-5 -3 4 1307.13 68.57 6
-5 -3 4 1306.55 55.71 14
-5 -3 3 734.31 49.86 6
5 3 -3 641.57 74.76 1
-5 -3 2 14.65 6.38 14
-5 -3 2 18.03 8.21 6
5 3 -2 9.5 7.29 1
-5 -3 1 561.87 40.93 6
5 3 -1 520.67 62.17 20
5 3 -1 568.5 63.58 1
-5 -3 1 439.18 32.47 14
5 3 0 273.11 45.24 20
-5 -3 0 340.12 28.08 14
5 3 1 178.59 37.4 20
5 3 1 152.76 31.71 19
-5 -3 -1 149.68 18.4 14
-5 -3 -2 14.99 6.41 14
5 3 2 27.8 15.61 20
-5 -3 -3 14.52 6.27 14
-5 -3 -3 14.31 6.04 13
5 3 3 20.94 11.21 20
-5 -3 -4 333.92 27.86 13
-5 -3 -4 356.57 27.4 12
-5 -3 -5 589.18 38.57 13
-5 -3 -5 638.47 37.8 12
5 3 5 652.2 76.13 20
-5 -3 -6 284.9 27.68 13
-5 -3 -6 355.3 29.86 12
5 3 6 224.33 45.86 20
-5 -3 -7 404.43 34.27 13
-5 -3 -7 547.34 37.75 12
-5 -3 -8 80.53 14.91 13
-5 -3 -9 99.72 17 13
-5 -3 -10 96.98 15.64 13
-5 -3 -11 89.05 13.25 13
-5 -4 9 54.55 8.35 6
5 4 -9 54.64 7.49 18
-5 -4 8 67.05 11.99 6
5 4 -8 68.14 10.68 18
-5 -4 7 6.47 4.43 6
-5 -4 6 33.64 12.06 6
-5 -4 5 267.09 30.69 6
-5 -4 4 30.88 9.22 14
-5 -4 4 25.92 11.5 6
-5 -4 3 424.03 38.51 6
-5 -4 3 400.03 31.42 14
-5 -4 2 363.44 34.6 6
5 4 -2 323.87 53.08 1
-5 -4 2 426.7 32.87 14
-5 -4 1 105.17 16.55 14
5 4 -1 78.3 25.18 1
-5 -4 1 81.53 16.2 6
5 4 -1 94.35 28.32 19
-5 -4 0 666.84 41.03 14
5 4 0 783.36 79.29 20
-5 -4 -1 92.18 14.97 14
5 4 1 96.5 27.73 20
5 4 1 107.27 28.62 19
-5 -4 -2 103.9 15.95 14
5 4 2 94.12 27.63 20
5 4 2 118.56 28.45 19
5 4 3 286.86 49.46 20
-5 -4 -3 275.56 25.59 14
-5 -4 -4 104.89 16.18 13
-5 -4 -4 137.66 17.39 12
5 4 4 74.67 24.78 20
-5 -4 -4 74.23 13.34 14
-5 -4 -5 127.65 18.38 13
-5 -4 -5 123.21 16.89 12
5 4 5 93.4 29.47 20
-5 -4 -6 321.88 30.26 13
-5 -4 -6 328.31 27.99 12
-5 -4 -6 360.25 30.44 11
5 4 6 356.89 56.89 20
-5 -4 -7 1392.05 63.14 13
-5 -4 -7 1220.07 55.63 12
-5 -4 -8 104.86 17.44 13
-5 -4 -8 164.87 23.81 12
-5 -4 -9 79.29 14.92 13
-5 -4 -10 14.15 6.34 13
-5 -4 -11 52.98 10.31 13
-5 -4 -12 1.12 1.93 13
-5 -5 8 84.13 11.46 6
5 5 -8 81.75 9.63 18
-5 -5 7 59.56 11.67 6
-5 -5 6 81.19 15.93 6
-5 -5 5 17.42 8.11 6
-5 -5 4 43.04 10.1 14
-5 -5 4 66.62 15.7 6
-5 -5 3 788.63 52.37 6
-5 -5 3 740.79 42.93 14
-5 -5 2 185.86 25.28 6
-5 -5 2 207.42 23.34 14
-5 -5 1 600.05 39.86 14
-5 -5 1 532.78 41.58 6
5 5 -1 657.41 75.95 1
5 5 -1 450.1 63.58 19
-5 -5 0 36.98 10.28 14
5 5 0 57.87 23.71 1
-5 -5 0 37.27 9.71 10
5 5 0 20.11 15.7 19
-5 -5 -1 837.49 47.36 14
-5 -5 -1 876.89 48.15 10
5 5 1 1046.93 94.66 20
5 5 1 873.02 85.23 19
-5 -5 -2 995.01 51.17 14
-5 -5 -2 1003.07 51.14 10
5 5 2 1177.5 101.31 20
5 5 2 1038.59 90.22 19
-5 -5 -3 435.83 33.33 14
-5 -5 -3 404.32 32.12 10
5 5 3 462.69 63.95 20
-5 -5 -4 93.99 15.21 14
-5 -5 -4 133.19 16.68 12
-5 -5 -4 83.1 14.21 10
5 5 4 97.46 30.24 20
-5 -5 -5 435.96 34.9 13
-5 -5 -5 385.46 29.21 12
5 5 5 327.91 55.15 20
-5 -5 -6 516.52 38.23 13
-5 -5 -6 508.71 34.61 12
-5 -5 -6 405.2 32.7 11
-5 -5 -7 1010.54 54.74 13
-5 -5 -7 889.98 47.42 12
-5 -5 -8 518.27 38.65 13
-5 -5 -8 504.01 35.6 12
-5 -5 -9 365.27 31.64 13
-5 -5 -9 405.64 32.34 12
-5 -5 -10 228.54 23.76 13
-5 -5 -11 86.12 13.02 13
-5 -5 -12 -0.55 1.69 13
-5 -6 7 14.62 5.29 6
5 6 -7 20.9 4.86 18
-5 -6 6 24.81 8.14 6
-5 -6 5 39.93 11.08 6
-5 -6 4 345.48 33.35 6
-5 -6 3 53.88 11.66 14
-5 -6 3 59.34 14.45 6
-5 -6 2 492.31 35.96 14
-5 -6 2 434.32 38.02 6
-5 -6 1 1335.8 60.82 14
-5 -6 1 1203.29 62.74 6
-5 -6 0 417.96 34.11 14
-5 -6 0 426.4 34.43 10
-5 -6 -1 32.18 10.07 14
-5 -6 -1 32.04 10.05 10
5 6 1 36 18.54 19
-5 -6 -2 572.52 39.92 14
-5 -6 -2 612.35 41.27 10
5 6 2 697.25 77.59 19
-5 -6 -3 570.39 39.36 14
-5 -6 -3 575.33 39.66 10
-5 -6 -4 306.95 28.5 14
-5 -6 -4 300.75 24.6 12
-5 -6 -4 315.2 28.68 10
-5 -6 -5 163.18 20.24 14
-5 -6 -5 202.09 21.31 12
-5 -6 -5 149 19.46 10
-5 -6 -6 8.13 4.47 13
-5 -6 -6 5.05 4.21 12
-5 -6 -7 477.33 37.8 13
-5 -6 -7 445.92 33.16 12
-5 -6 -8 77.14 15.01 13
-5 -6 -8 73.74 13.7 12
-5 -6 -9 187.61 22.65 13
-5 -6 -9 178.54 20.97 12
-5 -6 -10 200.57 21.83 13
-5 -6 -10 280.32 27.26 12
-5 -6 -11 9.1 4.66 13
-5 -7 6 20.69 6.1 6
5 7 -6 -2.33 1.81 18
-5 -7 5 99.33 15.1 6
-5 -7 4 67.99 13.94 6
-5 -7 3 171.4 22.62 6
-5 -7 3 156.61 18.4 14
-5 -7 2 32.07 9.29 14
-5 -7 2 28.82 9.63 6
-5 -7 1 295.28 28.47 14
-5 -7 1 215.74 25.79 6
-5 -7 0 105.66 17.59 14
-5 -7 0 121.26 18.77 10
-5 -7 -1 2.26 4.11 14
-5 -7 -1 7.91 5.98 10
-5 -7 -2 54.3 12.94 14
-5 -7 -2 52.67 12.15 10
-5 -7 -3 439.73 35.52 14
-5 -7 -3 434.29 35.38 10
-5 -7 -4 498.57 37.1 14
-5 -7 -4 541.71 38.9 10
-5 -7 -5 380.19 31.69 14
-5 -7 -5 367.54 31.26 10
-5 -7 -6 315.95 30.61 13
-5 -7 -6 286.47 25.18 12
-5 -7 -6 300.43 26.97 10
-5 -7 -7 82.93 16.45 13
-5 -7 -7 78.15 13.41 12
-5 -7 -8 5.55 5.03 13
-5 -7 -8 2 3.28 12
-5 -7 -9 66.79 13.39 13
-5 -7 -9 77.61 13.29 12
-5 -7 -10 429.26 30.89 13
-5 -7 -10 464.34 31.2 12
-5 -7 -11 50.52 9.24 13
-5 -8 5 102.99 12.28 6
-5 -8 4 35.33 8.67 6
-5 -8 3 15.18 5.2 14
-5 -8 3 11.5 6.12 6
-5 -8 2 50.02 11.31 6
-5 -8 2 68.39 12.03 14
-5 -8 1 43.52 10.98 14
-5 -8 1 35.58 10.4 6
-5 -8 0 42.54 11.11 14
-5 -8 0 36.53 10.5 10
-5 -8 -1 34.49 10.68 14
-5 -8 -1 31.96 10.03 10
-5 -8 -2 196.49 24.25 14
-5 -8 -2 215.73 24.76 10
-5 -8 -3 1.13 3.79 14
-5 -8 -3 2.6 4.36 10
-5 -8 -4 19.09 8.23 14
-5 -8 -4 20.17 8.28 10
-5 -8 -5 194.66 22.86 14
-5 -8 -5 214.01 24.1 10
-5 -8 -6 16.97 7.64 14
-5 -8 -6 8.87 5.28 12
-5 -8 -6 9.35 5.63 10
-5 -8 -7 38.18 11.04 13
-5 -8 -7 33.39 8.78 12
-5 -8 -8 70.68 13.77 13
-5 -8 -8 56.25 10.8 12
-5 -8 -9 185.85 21.36 13
-5 -8 -9 172.09 18.95 12
-5 -8 -10 414.44 28.81 13
-5 -8 -10 457.4 28.96 12
-5 -8 -11 0.16 1.75 13
-5 -9 3 4.14 2.47 6
-5 -9 2 3.81 2.97 6
-5 -9 2 92.22 11.95 14
-5 -9 1 44.04 9.59 14
-5 -9 0 34.68 9.23 14
-5 -9 -1 26.67 8.5 14
-5 -9 -1 31.27 9.01 10
-5 -9 -2 43.1 10.86 14
-5 -9 -2 37.08 10.71 10
-5 -9 -3 110.04 17.36 14
-5 -9 -3 112.23 17.42 10
-5 -9 -4 39.88 10.85 14
-5 -9 -4 59.19 12.8 10
-5 -9 -5 322.3 28.54 14
-5 -9 -5 397.21 31.94 10
-5 -9 -6 281.47 25.31 14
-5 -9 -6 262.03 24.87 10
-5 -9 -7 43.52 11.29 13
-5 -9 -7 51.91 10 12
-5 -9 -8 94.26 15.04 13
-5 -9 -8 94.02 13.25 12
-5 -9 -9 60.57 11.53 13
-5 -9 -9 96.55 13.48 12
-5 -9 -10 113.28 13.81 13
-5 -9 -10 260.15 21.08 12
-5 -9 -11 0.95 1.66 13
-5 -10 1 150.3 14.45 14
-5 -10 0 5.62 3.61 14
-5 -10 -1 33.07 8.8 14
-5 -10 -2 51.84 11.36 14
-5 -10 -2 56.42 11.47 10
-5 -10 -3 14.39 6.46 14
-5 -10 -3 18.73 7.39 10
-5 -10 -4 23.55 7.78 14
-5 -10 -4 26.52 7.93 10
-5 -10 -5 187.2 20.46 14
-5 -10 -5 202.31 21.49 10
-5 -10 -6 103.32 14.28 14
-5 -10 -6 127.36 16.4 10
-5 -10 -7 116.04 16.39 13
-5 -10 -8 210.2 20.74 13
-5 -10 -8 333.53 21.18 12
-5 -10 -9 46.42 9.14 13
-5 -10 -10 1.86 2.09 13
-5 -11 0 23.8 5.31 14
-5 -11 -1 179.34 15.89 14
-5 -11 -2 53.8 9.77 14
-5 -11 -3 58.77 10.54 14
-5 -11 -4 33.13 7.91 14
-5 -11 -4 39.5 8.67 10
-5 -11 -5 63.99 10.82 14
-5 -11 -5 66.48 10.98 10
-5 -11 -6 1.06 1.86 14
-5 -11 -6 13.94 5.68 13
-5 -11 -7 31.58 7.76 13
-5 -11 -8 3.34 3.22 13
-5 -11 -9 9.84 3.68 13
-5 -12 -2 74.63 8.43 14
-5 -12 -3 11.16 3.72 14
-5 -12 -4 7.41 3.24 14
-5 -12 -5 24.51 5.42 14
-5 -12 -5 23.14 5.53 13
-5 -12 -6 46.66 7.74 13
-5 -12 -7 18.08 4.67 13
6 -10 -6 23.27 5.74 4
6 -10 -5 30.49 7.15 4
6 -10 -4 8.86 4.18 4
-6 10 4 8.87 3.26 2
6 -10 -3 241.29 19.18 4
-6 10 3 198.75 15.28 2
6 -10 -2 282.03 19.7 4
-6 10 2 266.25 17.75 2
-6 10 1 16.67 4.71 2
6 -10 -1 8.9 3.23 4
-6 10 0 32.59 5.85 2
6 -9 -7 33.76 7.02 4
6 -9 -6 63.48 10.55 4
6 -9 -5 89.06 12.95 4
6 -9 -4 118.77 15.57 4
6 -9 -3 4.19 3.21 4
6 -9 -2 223.6 20.76 4
-6 9 1 170.23 17.43 2
6 -9 -1 179.11 17.46 4
6 -9 0 77.19 10.3 4
-6 9 0 98.55 12.94 2
-6 9 -1 79.91 10.99 2
-6 9 -2 210.4 15.73 2
6 -8 -8 1.58 2.32 4
6 -8 -7 27.68 7 4
6 -8 -6 73.45 12.23 4
6 -8 -5 102 15.15 4
6 -8 -4 44.69 10.75 4
6 -8 -3 131.05 17.36 4
6 -8 -2 215.12 22.23 4
6 -8 -1 339.79 26.96 4
6 -8 0 9.41 5.11 4
-6 8 -1 238.92 22.18 2
-6 8 -2 110.52 14.01 2
-6 8 -3 19.71 5.44 2
6 -7 -9 33.88 6.7 9
6 -7 -8 -0.14 1.66 4
6 -7 -8 8.63 3.76 9
6 -7 -7 154.25 17.04 4
6 -7 -6 94.3 14.72 4
6 -7 -5 108.39 16.38 4
6 -7 -4 76.16 14.08 4
6 -7 -3 1.93 4.69 4
6 -7 -2 132.79 18.28 4
6 -7 -1 498.49 34.49 4
6 -7 0 133 17.13 4
-6 7 0 137.29 16.16 17
6 -7 1 385.39 27.07 4
-6 7 -1 379.78 26.7 17
-6 7 -2 19.45 7.77 2
-6 7 -3 56.04 9.36 8
-6 7 -3 56.28 10.99 2
-6 7 -4 6.41 4.01 2
-6 7 -4 10.57 4.03 8
6 -6 -10 25.24 5.82 16
6 -6 -9 16.19 5.48 16
6 -6 -8 3.73 2.68 4
6 -6 -8 21.96 7.43 16
6 -6 -7 197.35 19.9 4
6 -6 -7 260.06 24.3 16
6 -6 -6 160.76 19.64 4
6 -6 -6 169.38 19.77 16
6 -6 -5 94.78 15.74 4
6 -6 -4 364.15 31.57 4
6 -6 -3 226.15 25.25 4
6 -6 -2 58.67 12.71 4
-6 6 2 54.86 11.24 17
6 -6 -1 49.16 11.58 4
-6 6 1 39.6 9.77 17
6 -6 0 32.95 9.17 4
-6 6 0 37.14 9.84 17
6 -6 1 44.27 10.44 4
-6 6 -1 41.87 10.09 17
-6 6 -2 184.92 20.47 17
-6 6 -3 21.07 7.87 2
-6 6 -3 14.85 6.3 17
-6 6 -4 89.58 12.5 8
-6 6 -4 102.59 14.57 2
-6 6 -5 22.88 6.07 2
-6 6 -5 33.37 7.18 8
-6 6 -6 76.2 8.7 8
6 -5 -10 13.12 4.64 16
6 -5 -9 12.56 5.47 16
6 -5 -8 0.45 1.6 4
6 -5 -8 52.02 11.09 16
6 -5 -7 117.34 15.91 4
6 -5 -7 166.1 20.34 16
-6 5 7 162.94 20.48 6
6 -5 -6 14.8 6.86 4
-6 5 6 10.84 6.53 6
6 -5 -6 14.83 6.99 16
6 -5 -5 32.36 9.29 4
-6 5 5 33.93 10.06 6
6 -5 -5 37.12 9.63 16
6 -5 -4 57.09 12.96 4
6 -5 -3 44.96 11.84 4
6 -5 -2 242.28 26.23 4
6 -5 -1 952.12 51.64 4
6 -5 0 204.66 22.66 4
-6 5 0 215.86 24.38 17
6 -5 1 780.78 42.52 4
-6 5 -1 763.07 45.77 17
-6 5 -2 345.08 30.51 17
-6 5 -3 5.68 4.07 17
-6 5 -4 52.83 11.35 2
-6 5 -4 66.81 12.72 17
-6 5 -5 87.91 13.17 8
-6 5 -5 67.29 11.66 2
-6 5 -6 15.77 5.27 8
-6 5 -7 16 4.58 8
6 -4 -10 29.79 6.83 16
6 -4 -9 58.26 11.04 16
-6 4 9 52.84 9.6 6
-6 4 8 55.78 11.36 6
6 -4 -8 48.86 10.92 16
6 -4 -7 42.09 9.78 4
-6 4 7 50.02 11.42 6
6 -4 -7 38.67 10.21 16
6 -4 -6 180.15 22.11 16
6 -4 -6 165.32 20.98 4
-6 4 6 164.83 22.51 6
6 -4 -5 75.09 13.88 16
6 -4 -5 93.55 16.34 4
-6 4 5 92.81 17.07 6
6 -4 -4 1296.45 62.48 4
-6 4 4 1246.49 64.06 6
6 -4 -3 373.35 33.3 4
-6 4 3 357.36 34.71 6
6 -4 -2 197.19 24.16 4
-6 4 2 185.84 24.9 6
6 -4 -1 495.55 37.98 4
6 -4 0 893.19 49.12 4
-6 4 -1 282.74 29.61 17
6 -4 1 286.85 26.48 4
-6 4 -2 1298.7 62.49 17
-6 4 -3 179.12 22.96 17
-6 4 -4 242.96 25.16 2
-6 4 -4 287.48 28.65 17
-6 4 -5 93.07 15.82 17
-6 4 -5 80.42 13.51 2
-6 4 -6 55.66 11.01 8
-6 4 -7 22.8 6.25 8
-6 4 -8 19.42 4.91 8
6 -3 -10 170.13 15.81 16
-6 3 9 -0.37 2.81 6
6 -3 -9 -0.35 3.48 16
6 -3 -8 91.46 14.99 16
-6 3 8 86.3 14.28 6
6 -3 -7 10.4 4.82 4
-6 3 7 9.03 6.04 6
6 -3 -7 6.18 5 16
6 -3 -6 81.27 14.86 16
-6 3 6 82.14 15.82 6
-6 3 5 30.19 11.15 6
6 -3 -5 28.22 8.99 16
6 -3 -4 864.64 46.94 16
-6 3 4 925.96 55.33 6
-6 3 3 685.22 47.7 6
-6 3 2 158.15 20.67 11
-6 3 2 167.18 23.52 6
-6 3 1 242.65 26.72 11
-6 3 1 274.37 29.75 6
6 -3 0 696.07 44.01 4
6 -3 1 1076.33 52.65 4
-6 3 -2 883.33 53.19 17
-6 3 -3 163.94 19.84 13
-6 3 -3 167.14 22.94 17
-6 3 -4 129.33 18.32 13
-6 3 -4 137.68 20.65 17
-6 3 -5 563.49 40.3 17
-6 3 -5 540.09 35.95 2
-6 3 -6 32.27 9.24 17
-6 3 -6 30.82 8.57 8
-6 3 -7 5.2 4.83 8
-6 3 -8 135.25 14.7 8
-6 3 -9 29.64 5.53 8
6 -2 -10 135.86 13.68 16
6 -2 -9 135.39 16.17 16
-6 2 9 141.1 16.17 6
6 -2 -8 288.8 26.03 16
-6 2 8 268.46 25.39 6
-6 2 7 122.72 19 6
-6 2 6 79.26 16.08 6
-6 2 5 151.09 22.07 6
-6 2 4 251.48 28.95 6
-6 2 3 106.71 16.57 11
-6 2 3 98.75 18.24 6
-6 2 2 1130.24 54.76 11
-6 2 2 1185.11 62.94 6
-6 2 1 137.99 19.83 11
-6 2 1 129.93 35.61 21
-6 2 1 104.26 18.32 6
-6 2 0 54.65 13.3 6
-6 2 0 65.94 14.14 11
-6 2 0 30.94 19.4 21
-6 2 -1 490.69 38.64 11
-6 2 -2 648.73 44.52 11
-6 2 -3 142.65 18.26 13
-6 2 -3 164.52 23.08 17
-6 2 -4 1012.72 50.94 13
-6 2 -4 1074.52 58.56 17
-6 2 -5 17.83 8.42 13
-6 2 -5 21.65 8.81 17
-6 2 -6 174.12 21.1 13
-6 2 -6 181.29 22.75 17
-6 2 -7 108.19 15.86 8
-6 2 -8 7.58 4.14 8
-6 2 -9 13.33 4.77 8
6 -1 -10 70.37 9.21 16
6 -1 -9 131.77 13.09 18
6 -1 -9 155.16 16.74 16
-6 1 9 147.6 16.31 6
-6 1 8 216.53 22.87 6
6 -1 -8 222.32 19.2 18
-6 1 7 166.8 21.82 6
-6 1 6 21.09 9.21 6
-6 1 5 906.52 55.26 6
-6 1 4 485.9 40.72 6
-6 1 3 194.97 25.7 6
-6 1 3 209.11 22.3 11
-6 1 2 214.19 23.37 11
-6 1 2 218.24 26.84 6
-6 1 1 288.64 27.88 11
-6 1 1 286.51 51.67 21
-6 1 1 271.2 29.42 6
-6 1 0 454.53 35.94 11
-6 1 0 333.31 57.44 21
-6 1 0 377.06 34.5 6
-6 1 -1 679.94 44.44 11
-6 1 -1 518.06 72.48 21
-6 1 -1 581.07 41.67 6
-6 1 -2 1328.08 62.99 11
-6 1 -2 1346.28 119.99 21
-6 1 -3 492.86 33.63 13
-6 1 -3 554.66 41.08 11
-6 1 -4 1232.26 57.27 13
-6 1 -4 1436.73 65.54 11
-6 1 -4 1322.54 65.76 17
-6 1 -5 469.97 35.26 13
-6 1 -5 490.03 39.22 17
-6 1 -6 124.64 18.4 13
-6 1 -6 123.72 19.55 17
-6 1 -7 72.09 13.68 13
-6 1 -7 86.95 15.42 8
-6 1 -7 81.69 14.86 17
-6 1 -8 8.43 5.28 13
-6 1 -8 5.77 3.96 8
-6 1 -9 7.8 4.09 8
-6 1 -10 12.14 4.12 8
6 0 -10 37.2 6.22 16
6 0 -9 153.48 14.09 18
-6 0 9 176.86 17.21 6
-6 0 8 6.04 4.15 6
6 0 -8 4.65 3.37 18
-6 0 7 179.79 22.35 6
-6 0 6 44.97 12.15 6
-6 0 5 213.75 26.77 6
-6 0 4 839.31 53.55 6
-6 0 3 847.92 53.51 6
-6 0 3 762.44 42.6 11
-6 0 2 86.65 16.81 6
-6 0 2 104.1 16.27 11
-6 0 1 568.33 42.61 6
-6 0 1 633.49 40.63 11
6 0 -1 530.43 67.63 20
-6 0 0 1237.44 110.26 21
-6 0 0 1370.84 65.58 6
-6 0 -1 530.73 38.55 11
-6 0 -1 406.43 63.96 21
-6 0 -1 504.3 38 6
-6 0 -2 417.85 34.6 11
-6 0 -2 386.82 63.52 21
-6 0 -3 370.63 28.87 13
-6 0 -3 414.47 35.16 11
-6 0 -4 1706.56 65.82 13
-6 0 -4 1862.92 74.57 11
-6 0 -4 1908.11 79.59 17
-6 0 -5 695.21 42.7 13
-6 0 -5 629.96 42.12 11
-6 0 -6 278.4 27.46 13
-6 0 -6 315.37 30.84 17
-6 0 -7 17.17 7.8 13
-6 0 -7 12.62 6.9 8
-6 0 -7 16.26 6.92 17
-6 0 -8 9.03 5.88 13
-6 0 -8 6.9 4.86 8
-6 0 -9 97.3 13.96 13
-6 0 -9 81.78 12.58 8
-6 0 -10 42.09 7.43 8
-6 -1 9 138.83 14.31 6
6 1 -9 119.63 11.95 18
-6 -1 8 48.07 10.35 6
-6 -1 7 382.41 32.2 6
-6 -1 6 90.85 17.05 6
-6 -1 5 923.85 55.68 6
-6 -1 4 602.29 44.95 6
-6 -1 3 939.22 56.62 6
-6 -1 3 863.89 45.36 11
-6 -1 2 544.11 42.41 6
-6 -1 2 574.02 38.07 11
-6 -1 1 916.65 54.18 6
-6 -1 1 966.46 50.62 11
6 1 -1 1063.6 94.42 20
-6 -1 0 24.89 10.11 6
-6 -1 0 19.06 10.03 11
6 1 0 -2.49 11.61 20
-6 -1 -1 1086.65 55.28 11
6 1 1 820.73 86.99 20
-6 -1 -2 79.21 15.37 11
6 1 2 74.02 28.63 20
-6 -1 -3 120.56 16.33 13
-6 -1 -3 139.98 20.19 11
-6 -1 -3 127.95 38.5 21
6 1 3 110.14 32.17 20
-6 -1 -4 123.53 17.56 13
-6 -1 -4 111.86 18.17 11
-6 -1 -5 213.07 23.53 13
-6 -1 -5 174.22 21.94 11
-6 -1 -5 187.97 23.97 17
-6 -1 -6 256.86 26.52 13
-6 -1 -6 322.65 28.66 11
-6 -1 -6 236.07 26.21 17
-6 -1 -7 201.33 23.42 13
-6 -1 -7 152.74 19.55 8
-6 -1 -7 160.84 20.75 17
-6 -1 -8 290.26 27.08 13
-6 -1 -8 242.03 23.57 8
-6 -1 -9 94.02 14.61 13
-6 -1 -9 78.5 12.27 8
-6 -1 -10 148.54 15.86 13
-6 -1 -10 -6.38 3.15 8
-6 -2 9 171.3 14.13 6
6 2 -9 183.89 13.35 18
-6 -2 8 20.1 6.51 6
6 2 -8 20.51 6.38 18
-6 -2 7 32.27 9.2 6
-6 -2 6 17.3 9.19 6
-6 -2 5 117.36 19.78 6
-6 -2 4 801.33 52.33 6
-6 -2 3 623.27 45.88 6
-6 -2 3 536.5 35.4 11
-6 -2 2 402.72 36.74 6
-6 -2 2 424.51 32.88 11
-6 -2 1 511.23 40.83 6
-6 -2 1 522.94 37.51 11
6 2 -1 549.62 67.72 20
-6 -2 0 82.71 16.56 6
-6 -2 0 83.03 15.58 11
6 2 0 61.02 25.62 20
-6 -2 -1 265.84 27.18 11
6 2 1 232.27 45.61 20
-6 -2 -2 354.75 26.7 13
-6 -2 -2 355.42 32.34 11
6 2 2 375.07 59.35 20
-6 -2 -3 691.76 39.28 13
-6 -2 -3 776.19 47.02 11
-6 -2 -4 718.24 42.28 13
-6 -2 -4 810.24 48.29 11
-6 -2 -5 1307.33 58.41 13
-6 -2 -5 1169.53 57.93 11
-6 -2 -5 1215.26 60.24 17
-6 -2 -6 148.05 20.15 13
-6 -2 -6 137.38 18.91 11
-6 -2 -6 140.22 19.59 17
-6 -2 -7 92.15 15.78 13
-6 -2 -7 105.77 15.65 8
-6 -2 -7 102.8 16.3 17
-6 -2 -8 25.83 8.12 13
-6 -2 -8 20.13 6.42 8
-6 -2 -9 224.72 22.53 13
-6 -2 -9 -0.32 2.51 8
-6 -2 -10 154.24 16.83 13
-6 -3 8 2.25 2.93 6
6 3 -8 1.82 2.98 18
-6 -3 7 143.25 17.89 6
-6 -3 6 56.23 12.72 6
-6 -3 5 118.89 19.27 6
-6 -3 4 370.17 34.93 6
-6 -3 3 414.59 37.16 6
-6 -3 3 333.92 27.88 11
-6 -3 2 54.31 13.63 6
-6 -3 2 49.12 11.52 11
-6 -3 2 64.46 13.63 14
-6 -3 1 613.75 44.08 6
-6 -3 1 671.67 42.05 14
-6 -3 0 391.33 34.42 6
-6 -3 0 445.57 34.19 14
6 3 1 160.66 38.39 20
-6 -3 -1 140.71 19.27 14
-6 -3 -2 103.38 15.12 13
-6 -3 -2 150.09 21.31 11
-6 -3 -2 162.91 21.04 14
-6 -3 -3 1297.66 55.24 13
-6 -3 -3 1320.8 62.45 11
-6 -3 -4 745.99 43.06 13
-6 -3 -4 866.19 49.92 11
-6 -3 -5 27.85 8.38 13
-6 -3 -5 18.59 7.25 11
-6 -3 -6 579.89 40.22 13
-6 -3 -6 464.74 34.93 11
-6 -3 -7 221.56 24.85 13
-6 -3 -8 0.39 3.3 13
-6 -3 -9 52.4 11.13 13
-6 -3 -10 60.55 10.9 13
-6 -3 -11 25.94 5.94 13
-6 -4 7 11.9 5.14 6
-6 -4 6 14.54 6.44 6
-6 -4 5 21.09 8.32 6
-6 -4 4 269.53 28.92 6
-6 -4 3 180.44 24.29 6
-6 -4 3 173.68 19.46 11
-6 -4 2 618.83 44.72 6
-6 -4 2 719.18 43.25 14
-6 -4 1 1271.09 63.15 6
-6 -4 1 1375.03 60.82 14
-6 -4 0 1293.9 59.54 14
-6 -4 -1 182.27 22.33 14
-6 -4 -2 589.07 35.82 13
-6 -4 -2 638.18 41.5 14
-6 -4 -3 83.01 14.81 13
-6 -4 -3 81.81 17.12 11
-6 -4 -3 60.82 13.63 14
-6 -4 -4 81.1 14.76 13
-6 -4 -4 97.68 17.06 11
-6 -4 -4 88.18 14.91 14
-6 -4 -5 253.78 26.1 13
-6 -4 -5 212.83 24.4 11
-6 -4 -6 205.72 23.42 13
-6 -4 -6 173.75 21.12 11
-6 -4 -7 33.17 10.02 13
-6 -4 -8 33.87 9.11 13
-6 -4 -9 12.09 6.24 13
-6 -4 -10 20.95 6.49 13
-6 -4 -11 8.29 3.23 13
-6 -5 7 122.63 12.51 6
6 5 -7 111.77 10.34 18
-6 -5 6 9.63 4.63 6
-6 -5 5 92.01 14.88 6
-6 -5 4 34.7 10.04 6
-6 -5 3 149.49 21.19 6
-6 -5 3 133.73 16.56 11
-6 -5 2 82.28 16.07 6
-6 -5 2 96.34 15.7 14
-6 -5 1 164.85 22.13 6
-6 -5 1 181.79 22.15 14
-6 -5 0 515.4 37.47 14
-6 -5 -1 97.06 16.96 14
-6 -5 -2 881.93 44.45 13
-6 -5 -2 987.72 52.08 14
-6 -5 -3 70.54 13.22 13
-6 -5 -3 96.72 16.11 14
-6 -5 -4 17.3 7.25 14
-6 -5 -4 26.11 8.95 13
-6 -5 -5 50.03 11.94 13
-6 -5 -5 56.65 12.97 11
-6 -5 -6 32.98 10.29 13
-6 -5 -6 40.28 10.25 11
-6 -5 -7 287.6 27.78 13
-6 -5 -8 285.74 26.41 13
-6 -5 -9 24.05 8.06 13
-6 -5 -10 59.31 10.5 13
-6 -5 -11 59.66 8.89 13
-6 -6 6 21.08 5.43 6
-6 -6 5 2.3 2.74 6
-6 -6 4 6.43 4.31 6
-6 -6 3 10.87 5.92 6
-6 -6 2 106.22 16.83 6
-6 -6 2 116.16 16.24 14
-6 -6 1 50.5 11.46 14
-6 -6 1 34.38 9.81 6
-6 -6 0 273.06 27.31 14
-6 -6 -1 203.25 23.66 14
-6 -6 -2 70 14.14 14
-6 -6 -3 484.69 34.22 13
-6 -6 -3 511.78 37.1 14
-6 -6 -4 61.99 13.05 13
-6 -6 -4 68.48 13.61 14
-6 -6 -5 7.96 5.16 14
-6 -6 -5 13.74 7.09 13
-6 -6 -5 12 6.67 11
-6 -6 -6 238.35 25.05 13
-6 -6 -6 196.35 22.52 11
-6 -6 -7 328.7 28.75 13
-6 -6 -8 60.96 13 13
-6 -6 -9 40.04 9.45 13
-6 -6 -10 39.22 8.42 13
-6 -6 -11 4.62 2.62 13
-6 -7 4 39.97 7.91 6
-6 -7 3 0.5 2.66 6
-6 -7 2 -2.14 2.6 6
-6 -7 2 53.45 10.25 14
-6 -7 1 5.18 4.6 14
-6 -7 0 4.92 3.92 14
-6 -7 -1 122.82 17.77 14
-6 -7 -2 142.06 19.27 14
-6 -7 -3 222.53 24.55 14
-6 -7 -4 5.11 4.34 14
-6 -7 -4 1.33 2.64 13
-6 -7 -5 94.61 15.75 13
-6 -7 -5 76.88 13.25 14
-6 -7 -6 139.87 18.87 13
-6 -7 -6 98.18 15.77 11
-6 -7 -7 22.07 7.28 13
-6 -7 -8 117.57 16.28 13
-6 -7 -9 134.42 16.22 13
-6 -7 -10 102.05 12.82 13
-6 -8 3 -2.42 2.79 6
-6 -8 2 -1.95 2.93 11
-6 -8 2 -0.48 2.25 14
-6 -8 1 44.39 9.22 14
-6 -8 0 76.49 12.77 14
-6 -8 -1 266.28 25.07 14
-6 -8 -2 38.82 10.28 14
-6 -8 -3 26.48 7.97 14
-6 -8 -4 16.47 6.91 14
-6 -8 -4 16.51 6.47 13
-6 -8 -5 210.04 21.94 13
-6 -8 -5 157.6 18.36 14
-6 -8 -6 252.24 23.92 13
-6 -8 -6 199.86 20.91 11
-6 -8 -7 80.21 13.55 13
-6 -8 -8 7.77 4.3 13
-6 -8 -9 3.92 2.4 13
-6 -8 -10 41.27 7.54 13
-6 -9 1 6.06 2.31 14
-6 -9 0 2.69 2.51 14
-6 -9 -1 82.98 12.73 14
-6 -9 -2 168.28 18.31 14
-6 -9 -3 98.19 14.29 14
-6 -9 -4 23.86 7.3 14
-6 -9 -4 20.14 6.58 13
-6 -9 -5 5.83 4.1 14
-6 -9 -5 7.83 3.91 13
-6 -9 -6 31.15 8.22 13
-6 -9 -6 23.18 6.66 11
-6 -9 -7 46.46 9.68 13
-6 -9 -8 22.85 6.44 13
-6 -9 -9 14.89 4.86 13
-6 -10 0 3.64 1.93 14
-6 -10 -1 46.1 7.93 14
-6 -10 -2 25.92 5.44 13
-6 -10 -2 42.24 7.98 14
-6 -10 -3 9.35 4.27 14
-6 -10 -3 7.05 3.49 13
-6 -10 -4 36.4 7.68 14
-6 -10 -4 36.56 7.66 13
-6 -10 -5 41.34 7.76 14
-6 -10 -5 55.19 9.31 13
-6 -10 -6 -0.47 1.46 11
-6 -10 -6 -0.71 2.28 14
-6 -10 -7 57.78 9.4 13
-6 -10 -8 19.39 5.22 13
-6 -11 -3 41.19 6.42 14
-6 -11 -4 4.42 2.28 14
-6 -11 -4 -0.01 1.05 13
-6 -11 -5 5.33 2.46 13
-6 -11 -5 6.11 2.66 11
-6 -11 -6 4 2.74 13
-6 -11 -7 17.14 3.93 13
7 -9 -4 48.14 7.32 4
7 -9 -3 53.01 7.59 4
7 -8 -6 10.07 3.95 4
7 -8 -5 27.54 6.55 4
7 -8 -4 310.05 21.7 4
7 -8 -3 17.28 5.57 4
7 -8 -2 13.79 4.75 4
-7 8 1 91.09 11.27 2
7 -8 -1 62.69 8.79 4
-7 8 0 55.66 8.5 2
-7 8 -1 20.59 5 2
7 -7 -7 4.52 2.54 4
7 -7 -6 0.77 2.34 4
7 -7 -5 29.63 7.6 4
7 -7 -4 251.02 21.61 4
7 -7 -3 175.49 18.37 4
7 -7 -2 139.26 15.98 4
7 -7 -1 287.62 21.82 4
7 -7 0 51.22 8.43 4
-7 7 -1 3.84 3.58 2
-7 7 -2 4.03 3.18 2
-7 7 -2 5.35 2.91 8
7 -6 -7 4.78 3.27 4
7 -6 -6 603.23 31.5 4
7 -6 -5 3.47 3.78 4
7 -6 -4 383.93 28.42 4
7 -6 -3 130.56 16.77 4
7 -6 -2 488.99 32.16 4
-7 6 2 430.32 26.69 17
7 -6 -1 89.97 13.41 4
-7 6 1 95.05 12.71 17
7 -6 0 132.21 15.25 4
-7 6 0 137.2 15.36 17
-7 6 -1 95.51 12.61 17
-7 6 -2 46.45 9.21 2
-7 6 -2 38.38 7.78 17
-7 6 -3 25.04 6.31 2
-7 6 -3 26.48 5.95 8
-7 6 -4 48.67 6.93 8
7 -5 -8 87.33 9.69 16
7 -5 -7 8.71 3.58 4
7 -5 -7 6.75 3.26 16
7 -5 -6 9.38 5.3 4
7 -5 -5 126.16 16.53 4
7 -5 -4 165.47 19.77 4
7 -5 -3 15.41 7.18 4
7 -5 -2 56.92 11.87 4
-7 5 2 40.77 9.97 17
7 -5 -1 191.04 20.78 4
-7 5 1 183.37 20.46 17
7 -5 0 251.83 22.42 4
-7 5 0 268.86 25.01 17
7 -5 1 42.31 8.55 4
-7 5 -1 33.31 8.87 17
-7 5 -2 111.18 15 17
-7 5 -3 66.43 11.31 17
-7 5 -3 54.69 9.89 2
-7 5 -4 0.18 1.55 2
-7 5 -4 36.86 7.53 8
-7 5 -5 14.92 4.4 8
7 -4 -8 266.72 18.03 16
7 -4 -7 98.16 12.1 4
7 -4 -7 144.25 14.58 16
7 -4 -6 291.82 23.81 4
-7 4 6 310.23 26.2 6
7 -4 -5 120.24 16.59 4
-7 4 5 110.99 16.56 6
7 -4 -4 73.39 13.74 4
7 -4 -3 190.48 22.55 4
7 -4 -2 298.37 27.75 4
7 -4 -1 385.14 30.79 4
7 -4 0 147.22 18.27 4
-7 4 0 132.56 18.74 17
7 -4 1 31.51 7.97 4
-7 4 -1 36.42 9.73 17
-7 4 -2 138.84 18.47 17
-7 4 -3 72.65 13 17
-7 4 -4 1 2.17 2
-7 4 -4 106.23 14.8 17
-7 4 -5 6.58 3.85 8
-7 4 -6 14.76 4.63 8
7 -3 -8 41.49 7.57 16
-7 3 8 49.24 8.62 6
7 -3 -7 124.83 14.24 16
7 -3 -7 88.48 11.77 4
-7 3 7 120.78 15.34 6
7 -3 -6 236.92 20.59 16
7 -3 -6 248.72 22.29 4
-7 3 6 248.29 24.27 6
7 -3 -5 111.61 16.19 4
-7 3 5 102.49 16.43 6
7 -3 -4 186.26 22.05 4
-7 3 4 179.93 22.78 6
7 -3 -3 173.31 21.71 4
-7 3 3 186.45 23.66 6
7 -3 -2 225.67 24.88 4
7 -3 -1 406 33.04 4
7 -3 0 135.79 18.13 4
-7 3 -1 203.15 24.23 17
7 -3 1 192.45 20.36 4
-7 3 -2 164.81 21.27 17
-7 3 -3 129.96 18.36 17
-7 3 -4 54.04 11.72 17
-7 3 -5 13.34 5.47 17
-7 3 -6 59.92 9.8 8
-7 3 -7 62.49 8.57 8
-7 2 8 25.58 6.18 6
7 -2 -8 20.88 5.36 16
7 -2 -7 85.51 12.11 16
7 -2 -7 70.15 10.23 4
-7 2 7 100.79 14.12 6
7 -2 -6 409.83 27.89 16
7 -2 -6 432.3 29.29 4
-7 2 6 404.6 31.4 6
7 -2 -5 210.82 20.31 16
-7 2 5 211.06 24.05 6
-7 2 4 140.35 20.4 6
-7 2 3 224.53 26.24 6
-7 2 2 297.03 30.11 6
-7 2 1 329.8 29.96 11
-7 2 1 374.32 34.05 6
7 -2 0 314.28 28.93 4
7 -2 1 59.51 12.48 4
-7 2 -2 73.76 15.45 17
-7 2 -3 293.93 28.76 17
-7 2 -4 199.7 19.44 13
-7 2 -4 220.8 24.62 17
-7 2 -5 183.7 20.94 17
-7 2 -6 14.02 5.5 17
-7 2 -6 12.78 4.57 8
-7 2 -7 35.03 7.34 8
-7 1 8 41.84 7.95 6
7 -1 -8 39.16 7.23 16
7 -1 -7 300.72 22.08 16
-7 1 7 300.34 24.12 6
7 -1 -6 65.85 11.28 16
-7 1 6 80.2 13.74 6
7 -1 -5 257.05 22.93 16
-7 1 5 252.88 26.42 6
-7 1 4 170.95 22.54 6
-7 1 3 196.14 20.98 11
-7 1 3 225.93 26.28 6
-7 1 2 384.37 30.98 11
-7 1 2 499.94 39.02 6
-7 1 1 427.57 34 11
-7 1 1 500.88 38.77 6
-7 1 0 721.95 44.97 11
-7 1 0 572.56 41.62 6
-7 1 -1 312.38 30.02 11
-7 1 -2 762.6 47.2 11
-7 1 -3 48.72 12.89 17
-7 1 -4 100.86 14.51 13
-7 1 -4 116.83 18.51 17
-7 1 -5 427.6 29.54 13
-7 1 -5 485.93 35.24 17
-7 1 -6 210.75 20.04 13
-7 1 -6 209.77 20.6 8
-7 1 -6 228.65 22.61 17
-7 1 -7 67.81 10.96 8
-7 1 -8 55.73 8.3 8
-7 0 8 32.62 6.62 6
7 0 -8 26.66 5.66 16
7 0 -7 39.3 6.73 18
7 0 -7 46.81 8.76 16
-7 0 7 50.55 10.08 6
-7 0 6 111.79 16.37 6
-7 0 5 49.87 12.51 6
-7 0 4 166.42 21.99 6
-7 0 3 36.29 11.23 6
-7 0 3 30.99 8.51 11
-7 0 2 505.07 35.22 11
-7 0 2 587.68 42.3 6
-7 0 1 576.08 39.11 11
-7 0 1 490.72 38.46 6
-7 0 0 70.48 14.09 6
-7 0 0 86.35 15.61 11
-7 0 -1 479.79 37.32 11
-7 0 -2 152.83 21.33 11
-7 0 -3 126.49 19.17 11
-7 0 -3 112.18 18.96 17
-7 0 -4 26.59 8.63 13
-7 0 -4 21.87 8.26 11
-7 0 -4 14.06 6.37 17
-7 0 -5 78.56 12.83 13
-7 0 -5 81.41 15.16 17
-7 0 -6 31.67 8.64 13
-7 0 -6 43.83 10.68 17
-7 0 -7 224.38 20.59 13
-7 0 -7 179.52 18.04 8
-7 0 -8 0.35 1.99 8
-7 -1 8 3.68 2.56 6
7 1 -8 2.32 1.63 16
-7 -1 7 0.96 2.47 6
7 1 -7 11.04 3.86 18
-7 -1 6 73.39 12.79 6
-7 -1 5 91.08 15.35 6
-7 -1 4 92.31 15.95 6
-7 -1 3 224.16 25.9 6
-7 -1 3 208.81 20.91 11
-7 -1 2 350.27 28.88 11
-7 -1 2 366.12 32.99 6
-7 -1 1 12.79 8.44 6
-7 -1 1 18.54 8.15 11
-7 -1 0 357.36 31.28 11
-7 -1 0 349.5 31.47 6
-7 -1 -1 70.48 14.42 11
-7 -1 -2 98.07 16.98 11
-7 -1 -3 295.04 29.12 11
-7 -1 -4 291.92 24.6 13
-7 -1 -4 321.45 29.84 11
-7 -1 -4 345.83 31.49 17
-7 -1 -5 51.27 10.78 13
-7 -1 -5 47.82 11.25 11
-7 -1 -5 53.39 11.92 17
-7 -1 -6 166.93 18.9 13
-7 -1 -6 147.74 18.46 17
-7 -1 -7 0.21 2.68 17
-7 -1 -7 -3.88 2.85 8
-7 -1 -8 167.84 16.78 13
-7 -1 -8 2.21 2.51 8
-7 -2 7 39.98 7.57 6
7 2 -7 35.66 6.03 18
-7 -2 6 3.06 4.03 6
-7 -2 5 48.48 11 6
-7 -2 4 99.44 16.58 6
-7 -2 3 20.03 7.98 6
-7 -2 3 17.03 5.78 11
-7 -2 2 105.43 17.8 6
-7 -2 2 138.73 17.98 11
-7 -2 1 404.24 32.21 11
-7 -2 1 332.82 30.95 6
-7 -2 0 164.61 21.3 11
-7 -2 0 171.75 21.66 6
-7 -2 -1 134.07 19.6 11
-7 -2 -2 74.59 14.59 11
-7 -2 -3 515.2 31.72 13
-7 -2 -3 599.67 41.05 11
-7 -2 -4 371.2 27.8 13
-7 -2 -4 407.05 33.57 11
-7 -2 -4 328.42 30.49 17
-7 -2 -5 91.65 13.97 13
-7 -2 -5 90.26 15 11
-7 -2 -5 88.77 15.23 17
-7 -2 -6 138.52 17.33 13
-7 -2 -6 110.27 15.48 11
-7 -2 -7 24.69 7.84 13
-7 -2 -8 242.67 20.81 13
-7 -2 -9 11.79 4.4 13
-7 -3 6 25.7 6.69 6
-7 -3 5 45.78 9.89 6
-7 -3 4 30.12 9.18 6
-7 -3 3 100.39 16.16 6
-7 -3 3 70.58 11.44 11
-7 -3 2 141.58 19.58 6
-7 -3 2 144.46 17.84 11
-7 -3 1 142.63 19.56 6
-7 -3 1 140.93 18.68 11
-7 -3 0 216 23.72 11
-7 -3 -1 626.04 41.55 11
-7 -3 -2 500.65 37.77 11
-7 -3 -3 240.93 21.4 13
-7 -3 -3 269.86 27.42 11
-7 -3 -4 19.9 6.9 13
-7 -3 -4 27.42 8.96 11
-7 -3 -4 25.49 8.27 17
-7 -3 -5 84.3 13.58 13
-7 -3 -5 91.84 15.27 11
-7 -3 -6 266.61 23.98 13
-7 -3 -6 250.67 23.48 11
-7 -3 -7 56.12 10.46 13
-7 -3 -8 257.42 21.6 13
-7 -3 -9 48.54 8.85 13
-7 -4 6 61.84 8.62 6
-7 -4 5 17.92 5.73 6
-7 -4 4 69.82 12.09 6
-7 -4 3 53.75 11.23 6
-7 -4 2 319.16 27.76 6
-7 -4 2 349.14 26.26 11
-7 -4 1 31.55 9.51 6
-7 -4 1 78.28 13.3 11
-7 -4 0 10.26 5.9 11
-7 -4 -1 211.87 24.07 11
-7 -4 -2 199.86 23.51 11
-7 -4 -3 45.36 9.41 13
-7 -4 -3 57.72 12.89 11
-7 -4 -4 7.33 4.89 13
-7 -4 -4 22.06 8 11
-7 -4 -5 39.42 9.35 13
-7 -4 -5 45.8 10.62 11
-7 -4 -6 30.9 8.2 13
-7 -4 -6 23.66 6.97 11
-7 -4 -7 80.45 12.56 13
-7 -4 -8 85.5 12.46 13
-7 -4 -9 185.57 16.54 13
-7 -5 5 3.57 2.32 6
-7 -5 4 1.08 2.07 6
-7 -5 3 8.43 4.43 6
-7 -5 2 2.24 1.82 6
-7 -5 2 38.04 8.34 11
-7 -5 1 150.51 17.74 11
-7 -5 0 81.63 13.82 11
-7 -5 -1 70.37 13.33 11
-7 -5 -2 104.03 16.51 11
-7 -5 -3 131.21 15.44 13
-7 -5 -3 139.81 19.08 11
-7 -5 -4 60.85 11.09 13
-7 -5 -4 71.12 13.33 11
-7 -5 -5 110.24 15.16 13
-7 -5 -5 112.03 16.38 11
-7 -5 -6 4.28 3.61 13
-7 -5 -6 3.63 3.17 11
-7 -5 -7 60.33 10.84 13
-7 -5 -8 216.17 19.15 13
-7 -5 -9 52.24 8.68 13
-7 -6 3 -1.53 2.72 6
-7 -6 2 0.8 2.13 11
-7 -6 1 200.63 18.8 11
-7 -6 0 32.07 8.08 11
-7 -6 -1 127.12 16.97 11
-7 -6 -2 229.07 23.17 11
-7 -6 -3 315.41 22.92 13
-7 -6 -3 374.66 29.8 11
-7 -6 -4 28.64 7.48 13
-7 -6 -4 35.77 9.48 11
-7 -6 -5 28.09 7.33 13
-7 -6 -5 30.81 8.34 11
-7 -6 -6 100.59 13.84 13
-7 -6 -6 27.87 7.6 11
-7 -6 -7 52.75 9.66 13
-7 -6 -8 69.4 10.63 13
-7 -6 -9 26.03 5.78 13
-7 -7 1 128.36 13.11 11
-7 -7 0 137.22 15.09 11
-7 -7 -1 351.37 25.97 11
-7 -7 -2 65.5 11.67 11
-7 -7 -3 27.48 6.51 13
-7 -7 -3 33.23 8.58 11
-7 -7 -4 11.12 4.99 13
-7 -7 -4 18.01 6.72 11
-7 -7 -5 32.78 7.31 13
-7 -7 -5 33.47 8.25 11
-7 -7 -6 8.46 4.42 13
-7 -7 -6 3.36 2.54 11
-7 -7 -7 15.95 5.39 13
-7 -7 -8 13.36 4.48 13
-7 -7 -9 44.05 6.95 13
-7 -8 0 4.43 2.92 11
-7 -8 -1 52.06 8.83 11
-7 -8 -2 69.17 10.77 11
-7 -8 -3 161.28 13.46 13
-7 -8 -3 214.85 19.52 11
-7 -8 -4 43.94 7.71 13
-7 -8 -4 47.93 9.28 11
-7 -8 -5 122.94 12.93 13
-7 -8 -5 113.66 13.46 11
-7 -8 -6 75.09 10.26 13
-7 -8 -6 -1.09 1.54 11
-7 -8 -7 9.29 3.59 13
-7 -8 -8 12.89 3.94 13
-7 -9 -1 154.12 12.31 11
-7 -9 -2 43.69 7.2 11
-7 -9 -3 11.6 3.91 11
-7 -9 -4 106.67 9.74 13
-7 -9 -4 90.27 10.9 11
-7 -9 -5 19.54 4.54 13
-7 -9 -5 23.22 5.4 11
-7 -9 -6 29.25 5.49 13
8 -6 -4 73.88 8.85 4
8 -6 -3 3.15 2.6 4
8 -6 -2 7.69 3.24 4
-8 6 0 102.26 10.26 2
8 -5 -5 46.67 7.31 4
8 -5 -4 81.99 10.36 4
8 -5 -3 45.18 8.06 4
-8 5 3 35.67 6.24 17
8 -5 -2 15.99 5.08 4
-8 5 2 12.04 3.91 17
8 -5 -1 122.03 12.32 4
-8 5 1 113.13 11.66 17
-8 5 0 152.88 13.48 17
-8 5 -1 29.51 6.17 2
-8 5 -1 30.46 6.07 17
8 -4 -6 59.08 7.48 4
8 -4 -5 20.53 5.17 4
-8 4 5 19.11 4.47 17
8 -4 -4 11.22 4.05 4
-8 4 4 12.3 4.23 17
8 -4 -3 231.85 19.37 4
-8 4 3 201.88 16.97 17
8 -4 -2 228.62 19.13 4
-8 4 2 221.92 18.55 17
8 -4 -1 54.5 9.32 4
-8 4 1 51.3 9.11 17
8 -4 0 5.61 2.42 4
-8 4 0 6.44 3.46 17
-8 4 -1 479.34 27.33 17
-8 4 -2 -0.06 1.6 2
-8 4 -2 88.88 11.24 17
-8 4 -3 31.97 6.29 17
8 -3 -6 9.95 3.36 4
8 -3 -5 135.48 13.56 4
8 -3 -4 237.67 19.71 4
8 -3 -3 117.94 14.68 4
8 -3 -2 436.19 28.32 4
8 -3 -1 29.24 7.25 4
-8 3 1 27.69 7.95 17
8 -3 0 136.58 14.21 4
-8 3 0 139.65 16.59 17
-8 3 -1 77.79 12.16 17
-8 3 -2 13.72 5.2 17
-8 3 -3 10.59 4.56 17
-8 3 -4 45.81 7.35 8
-8 3 -4 47.82 8.12 17
8 -2 -6 26.09 5.17 4
8 -2 -5 83.84 10.83 4
8 -2 -4 20.8 7.06 4
8 -2 -3 232.54 21.18 4
8 -2 -2 -0.18 3.14 4
8 -2 -1 15.65 6 4
-8 2 0 99.33 15.3 17
8 -2 0 95.51 12.77 4
8 -2 1 30.6 6.54 4
-8 2 -1 39.74 9.28 17
-8 2 -2 25.05 7.5 17
-8 2 -3 42.7 9.05 17
-8 2 -4 17.26 5.54 17
-8 2 -5 -0.03 1.76 8
8 -1 -6 8.09 2.99 4
-8 1 6 10.52 3.72 6
8 -1 -5 164.78 15.16 4
-8 1 5 199.04 17.72 6
8 -1 -4 29.52 7.26 4
-8 1 4 29.96 7.96 6
8 -1 -3 72.6 11.83 4
-8 1 3 76.67 12.34 6
8 -1 -2 84.5 12.89 4
8 -1 -1 452.82 30.2 4
8 -1 0 105.4 13.88 4
-8 1 -1 69.44 12.67 17
8 -1 1 69.66 10.51 4
-8 1 -2 169.21 19.17 17
-8 1 -3 33.97 8.74 17
-8 1 -4 49.42 9.5 17
-8 1 -5 21 5.52 8
-8 1 -5 16.23 5.31 17
-8 0 6 119.67 11.59 6
8 0 -5 88.03 10.78 4
-8 0 5 96.22 12.03 6
-8 0 4 35.53 7.94 6
-8 0 3 184.53 18.85 6
-8 0 2 173.58 18.69 6
-8 0 1 7.21 4.52 11
-8 0 0 116.79 15.89 11
8 0 0 120.49 14.97 4
-8 0 -1 119.18 16.22 11
8 0 1 110.51 13.24 4
-8 0 -2 47.41 10.67 17
-8 0 -3 60.12 11.44 17
-8 0 -4 8.53 4.68 17
-8 0 -5 -0.71 1.46 8
-8 0 -5 33.32 7.46 17
-8 -1 5 26.41 6 6
-8 -1 4 315.23 22.68 6
-8 -1 3 21.87 6.49 6
-8 -1 2 12 5.18 6
-8 -1 2 14.77 5.07 11
-8 -1 1 23.72 7.07 11
-8 -1 1 -1.12 2.95 6
-8 -1 0 6.07 4.77 11
-8 -1 -1 15.26 5.99 11
-8 -1 -2 37.61 9.57 11
-8 -1 -2 33.65 9.15 17
-8 -1 -3 38.5 9.21 11
-8 -1 -3 41.22 9.18 17
-8 -1 -4 65.33 11.03 17
-8 -1 -5 1.78 2.21 17
-8 -1 -6 165.11 12.95 13
-8 -2 5 1.79 1.69 6
-8 -2 4 49.8 8.35 6
-8 -2 3 6.5 3.57 6
-8 -2 2 0.23 1.59 6
-8 -2 2 36.22 7.54 11
-8 -2 1 94.75 13.08 11
-8 -2 0 13.85 5.7 11
-8 -2 -1 207.52 20.97 11
-8 -2 -2 499.85 32.56 11
-8 -2 -3 2.67 4.9 11
-8 -2 -3 7.81 4.49 17
-8 -2 -4 5.81 4.6 11
-8 -2 -4 -0.38 1.58 17
-8 -2 -5 0.8 1.44 17
-8 -2 -6 24.78 5.34 13
-8 -3 3 -0.15 1.83 6
-8 -3 2 -0.8 1.94 6
-8 -3 2 5.09 2.91 11
-8 -3 1 50.02 9.08 11
-8 -3 0 21.72 6.81 11
-8 -3 -1 60.44 11.04 11
-8 -3 -2 73.31 12.21 11
-8 -3 -2 -3.89 2.91 17
-8 -3 -3 122.86 15.76 11
-8 -3 -3 1.43 2.03 17
-8 -3 -4 0.82 2.99 11
-8 -3 -5 45.15 7.24 13
-8 -3 -5 42.09 8.36 11
-8 -3 -6 115.11 11.16 13
-8 -3 -7 32.96 5.7 13
-8 -4 2 11.58 3.97 11
-8 -4 1 5.91 3.15 11
-8 -4 0 9.45 4.57 11
-8 -4 -1 62.21 10.74 11
-8 -4 -2 45.75 9.57 11
-8 -4 -3 27.7 7.57 11
-8 -4 -4 60.62 10.22 11
-8 -4 -5 90.58 9.9 13
-8 -4 -5 86.41 11.51 11
-8 -4 -6 7.99 3.29 13
-8 -5 1 1.73 1.83 11
-8 -5 0 0.74 2.08 11
-8 -5 -1 23.71 6.22 11
-8 -5 -2 17.44 5.63 11
-8 -5 -3 1.45 2.57 11
-8 -5 -4 144.76 15.12 11
-8 -5 -5 41.09 7.63 11
-8 -5 -6 97.84 9.55 13
-8 -6 0 18.16 4.36 11
-8 -6 -1 77.07 9.87 11
-8 -6 -2 24.1 5.95 11
-8 -6 -3 75.27 10.34 11
-8 -6 -4 7.06 3.62 11
-8 -6 -5 153.44 13.22 11
-8 -7 -2 61.47 7.96 11
-8 -7 -3 8.74 3.42 11
-8 -7 -4 48 7.12 11
-9 1 1 103.2 10.01 17
-9 1 0 18.65 4.5 17
-9 1 -1 43.19 6.45 17
-9 0 1 29.9 5.42 17
-9 0 0 1.62 1.37 17
-9 0 -1 49.11 6.94 17
0 0 -1 548.15 18.23 1
0 0 -1 626.92 13.84 21
0 0 -2 721.56 29.47 1
0 0 -2 678.36 20.42 21
0 0 -3 2799.69 54.74 21
0 0 -3 3660.42 82.86 1
0 0 -4 1373 40.09 21
0 0 -4 1863.05 69.63 1
0 0 -5 1542.52 72.88 1
0 0 -6 398.12 41.99 1
0 0 -7 84.77 21.99 1
0 0 -8 372.04 30.97 18
0 0 -8 514 64.78 22
0 0 -8 446.61 30.06 8
0 0 -9 75.27 28.01 22
0 0 -9 77.1 15.11 18
0 0 -9 77.45 14.1 3
0 0 -9 100.26 15.47 8
0 0 -10 385.98 32.27 3
0 0 -10 495.11 39.45 18
0 0 -10 441.17 33.67 8
0 0 -11 425.42 33.55 3
0 0 -11 519.53 39.65 18
0 0 -12 45.11 11.32 18
0 0 -12 27.77 8.13 3
0 0 -13 59.62 10.21 18
0 0 -13 -1.39 1.92 3
0 1 -12 15.47 6.25 3
0 1 -12 11.64 5.09 18
0 1 -11 508.81 36.84 18
0 1 -11 591.8 39.44 3
0 1 -10 640.23 40.51 8
0 1 -10 652.75 44.06 18
0 1 -10 688.18 44.11 3
0 1 -9 788.6 46.27 3
0 1 -9 847.31 90.01 22
0 1 -9 733.31 42.66 8
0 1 -8 69.7 12.71 8
0 1 -8 80.41 14.75 18
0 1 -8 86.97 28.22 22
0 1 -7 362.35 49.17 22
0 1 -6 310.23 39.22 1
0 1 -5 415.97 39.38 1
0 1 -4 337.81 27.08 21
0 1 -4 486.04 40.95 1
0 1 -3 2079.84 61.24 21
0 1 -2 1155.68 41.25 19
0 1 -1 1848.22 42.77 19
0 1 0 548.56 18.92 19
0 -1 -1 203.7 12.93 1
0 -1 -2 113.29 11.37 1
0 -1 -3 3807.75 85.59 1
0 -1 -4 134.05 18.16 1
0 -1 -5 2754.22 95.75 1
0 -1 -6 596.09 49.88 1
0 -1 -7 120.74 25.88 1
0 -1 -8 705.29 75.17 22
0 -1 -9 260.37 27.55 18
0 -1 -9 246.16 23.75 8
0 -1 -9 243.56 23.84 3
0 -1 -9 307.02 54.76 22
0 -1 -10 132.38 18.41 8
0 -1 -10 136.9 21.12 18
0 -1 -10 98.92 15.66 3
0 -1 -11 166.27 23.17 18
0 -1 -11 125.91 18.08 3
0 -1 -12 1.55 2.82 3
0 -1 -12 244.15 26.4 18
0 -1 -13 426.51 30.23 18
0 -1 -14 63.5 8.8 18
0 -1 -14 64.05 8.99 7
0 2 -12 112.62 14.33 3
0 2 -12 -2.67 2.42 18
0 2 -11 65.18 12.89 3
0 2 -11 43.94 9.95 18
0 2 -10 126.17 18.25 18
0 2 -10 172.83 22.26 3
0 2 -9 1209.08 59.14 3
0 2 -9 1100.74 52.7 8
0 2 -8 754.74 44.65 18
0 2 -8 794.44 45.82 3
0 2 -7 167.24 18.24 8
0 2 -7 226.58 40.34 22
0 2 -6 1069.45 77.42 1
0 2 -6 1106.27 78.82 22
0 2 -5 3390.98 128.62 1
0 2 -5 3926.1 133.35 22
0 2 -4 524.07 40.42 21
0 2 -3 6641.03 136.98 19
0 2 -2 12467.49 183.71 19
0 2 -1 1592.22 38.2 22
0 2 -1 1719.03 51.12 19
0 2 0 737.33 30.79 19
0 -2 -1 95.49 11.7 1
0 -2 -2 613.55 31.6 1
0 -2 -3 6588.73 122.95 1
0 -2 -4 5395.73 121.72 1
0 -2 -5 951.5 54.91 1
0 -2 -6 431.92 41.41 1
0 -2 -7 98.68 22.52 1
0 -2 -8 1222.64 86.39 1
0 -2 -9 599.76 41.13 18
0 -2 -9 533.07 34.51 8
0 -2 -10 48.96 24.48 22
0 -2 -10 48.02 12.67 18
0 -2 -11 140.93 21.55 18
0 -2 -12 397.28 35.26 18
0 -2 -13 43.04 10.52 18
0 -2 -14 74.21 10.79 18
0 3 -12 36.82 7.21 3
0 3 -11 201.35 21.08 3
0 3 -10 1.52 3.03 18
0 3 -10 19.01 7.06 3
0 3 -9 274.64 28.65 3
0 3 -9 185.36 21.27 18
0 3 -9 239.59 23.81 8
0 3 -8 3.81 4.23 18
0 3 -8 16.72 8.57 3
0 3 -8 19.73 7.11 8
0 3 -7 56.56 10.75 8
0 3 -7 45.4 10.54 18
0 3 -6 608.11 58.79 22
0 3 -5 392.59 42.89 22
0 3 -5 341.5 44.4 1
0 3 -4 566.64 44.02 22
0 3 -4 476.22 44.51 21
0 3 -3 1246.23 56.28 22
0 3 -3 1198.98 64.38 19
0 3 -2 10941.3 160.82 22
0 3 -2 12831.28 202.06 19
0 3 -1 5149.07 79.39 22
0 3 -1 5600.8 116.33 19
0 3 0 2981.33 79.59 19
0 3 1 3773.14 92.36 19
0 -3 -2 8412.45 150.31 1
0 -3 -3 99999 912.05 1
0 -3 -4 4352.72 116.25 1
0 -3 -5 505.47 42.43 1
0 -3 -6 470.48 44.83 1
0 -3 -7 380.22 44.57 1
0 -3 -8 211.57 36.24 1
0 -3 -9 154.57 20.5 18
0 -3 -9 179.41 40.86 22
0 -3 -9 137.35 17.43 8
0 -3 -10 117.51 19.15 18
0 -3 -10 108.22 34.42 22
0 -3 -11 40 11.88 18
0 -3 -12 475.28 38.55 18
0 -3 -13 908.87 48.91 18
0 -3 -14 227.99 20.33 18
0 -3 -14 241.66 21.05 7
0 4 -11 12.37 5.02 3
0 4 -10 52.89 11.6 3
0 4 -9 25.53 9.47 3
0 4 -8 254.12 27.24 3
0 4 -8 239.61 23.23 8
0 4 -7 4017.73 107.57 3
0 4 -7 3381.42 88.92 8
0 4 -6 1506.23 53.87 8
0 4 -6 1203.06 55.3 2
0 4 -5 127.84 29.84 1
0 4 -4 1797.62 99.35 21
0 4 -3 346.32 40.1 19
0 4 -2 802.35 53.09 19
0 4 -1 3379.98 103.7 19
0 4 0 949.92 53.29 19
0 4 1 270.1 27.49 19
0 4 2 5067.52 127.62 19
0 -4 -3 3754.37 111.71 1
0 -4 -4 1710.27 77.34 1
0 -4 -5 42.57 13.9 1
0 -4 -6 334.14 39.53 1
0 -4 -7 726.22 63.45 1
0 -4 -8 167.97 32.97 1
0 -4 -9 133.74 32.53 1
0 -4 -9 97.23 15.69 18
0 -4 -9 131.27 34.45 22
0 -4 -10 66.59 14.21 18
0 -4 -10 56.18 24.54 22
0 -4 -11 100.66 17.97 18
0 -4 -12 40.39 11.84 18
0 -4 -13 160.14 20.72 18
0 -4 -14 12.81 6.44 18
0 -4 -14 16.43 6 7
0 5 -11 135 12.54 3
0 5 -10 38.7 8.87 3
0 5 -9 83.84 15.04 3
0 5 -8 467.65 36.9 3
0 5 -7 4.29 5.11 3
0 5 -6 851.04 48.15 3
0 5 -6 830.49 48.57 2
0 5 -5 3744.27 98.97 2
0 5 -4 264.23 43.16 21
0 5 -3 795.74 66.99 19
0 5 -2 4001.64 137.28 19
0 5 -1 738.26 54.68 19
0 5 0 226.6 30.01 19
0 5 1 3940.06 123.09 19
0 5 2 994.07 61.33 19
0 5 3 1008.71 63.22 19
0 -5 -4 104.23 20.92 1
0 -5 -5 393.02 42.31 1
0 -5 -6 753.7 62.92 1
0 -5 -7 969.23 75.92 1
0 -5 -8 11.5 7.03 1
0 -5 -9 120.56 30.84 1
0 -5 -9 135.1 18.31 18
0 -5 -9 163.35 38.19 22
0 -5 -10 433.08 67.72 22
0 -5 -10 558.24 39.57 18
0 -5 -11 741.66 47.37 18
0 -5 -12 23.16 9.02 18
0 -5 -13 23.28 8.53 18
0 -5 -14 38.86 8.72 7
0 -5 -14 45.86 9.46 18
0 6 -10 62.28 9.08 3
0 6 -9 301.83 24.62 3
0 6 -8 272.89 26.46 3
0 6 -7 40.48 11.29 3
0 6 -6 216.5 24.57 3
0 -6 6 224.21 25.45 5
0 6 -5 3114.66 90.85 3
0 6 -5 2894.1 91.82 2
0 6 -4 874.41 85.8 21
0 6 -4 820.35 45.19 2
0 6 -3 77.77 24.95 21
0 6 -2 1403.33 90.72 19
0 6 -1 675.23 59.47 19
0 6 0 473.06 47.76 19
0 6 1 2110.41 100.7 19
0 6 2 236.02 34.03 19
0 6 3 1226.18 77.7 19
0 6 4 120.21 26.07 19
0 6 5 1263.03 84.28 19
0 6 6 1525.69 96.02 19
0 -6 -6 1421.65 91.01 1
0 -6 -7 496.07 52.38 22
0 -6 -7 620.89 63.42 1
0 6 7 582.39 62.06 19
0 6 8 306.13 46.95 19
0 -6 -8 234.95 41.78 1
0 -6 -8 235.22 40.61 22
0 -6 -9 169.12 37.74 22
0 -6 -9 168.16 20.68 9
0 -6 -9 172.21 37.33 1
0 6 9 144.82 33.11 19
0 -6 -9 149.02 18.74 18
0 -6 -10 107.02 16.96 18
0 -6 -10 88.08 15.66 9
0 -6 -10 122.57 34.17 22
0 -6 -11 51.38 11.22 12
0 -6 -11 57.08 13.14 18
0 -6 -11 54.13 12.47 9
0 -6 -12 50.23 11.99 18
0 -6 -12 53.38 12.72 7
0 -6 -13 25.61 8.38 18
0 -6 -13 19.3 7.1 7
0 -6 -14 5.65 3.44 18
0 -6 -14 2.36 2.97 7
0 7 -9 105.43 11.63 3
0 7 -8 23.43 7.17 3
0 7 -7 37.43 9.62 3
0 -7 6 60.55 13.23 5
0 7 -6 74.94 14.25 3
0 7 -5 15.02 7.36 2
0 7 -5 21.08 11.37 3
0 -7 5 14.79 7.25 5
0 7 -4 1520.57 61.2 3
0 7 -4 2067.91 76.03 2
0 -7 3 151.44 20.88 4
0 7 -3 93.98 30.42 21
0 7 -3 157.97 19.79 2
0 7 -2 23.34 7.43 2
0 -7 2 38.26 10.2 4
0 7 -1 195.16 36.22 19
0 7 0 428.17 50.73 19
0 7 1 597.65 59.2 19
0 7 2 619.43 60.29 19
0 7 3 662.73 62.59 19
0 7 4 675.6 65.29 19
0 7 5 755.71 70.71 19
0 7 6 376.55 51.49 19
0 -7 -7 337.56 27.56 9
0 7 7 393.4 55 19
0 7 8 220.91 41.78 19
0 -7 -8 192.44 20.75 7
0 -7 -8 200.87 22.18 9
0 7 9 150.02 36.73 19
0 -7 -9 205.16 22.76 7
0 -7 -9 166.39 21.15 9
0 -7 -10 219.48 23.21 18
0 -7 -10 192.49 23.08 7
0 -7 -10 163.16 21.37 9
0 -7 -11 91.37 15.96 9
0 -7 -11 83.34 15.07 12
0 -7 -11 103.29 17.46 7
0 -7 -11 112.22 17.16 18
0 -7 -12 60.51 12.93 7
0 -7 -12 49.66 10.86 12
0 -7 -12 67.29 12.88 18
0 -7 -12 67.06 12.81 9
0 -7 -13 7.83 4.63 7
0 -7 -13 4.35 3.29 18
0 -7 -14 23.71 6.46 7
0 -7 -14 24.06 6.27 18
0 -8 8 461.19 26.05 6
0 8 -7 73.43 11.23 3
0 8 -6 430.4 30.29 3
0 -8 6 451.59 33.61 5
0 8 -5 296.31 26.72 3
0 -8 5 307.85 29.95 5
0 -8 4 111.3 18.81 5
0 8 -4 117.35 18.64 2
0 8 -3 294.08 28.25 2
0 -8 2 1298.02 63.06 4
0 8 -2 1317.8 57.2 2
0 8 -1 149.07 18 2
0 -8 1 188.26 22.97 4
0 8 0 254.51 43.69 19
0 -8 0 318.72 28.75 4
0 8 1 944.74 82.82 19
0 -8 -1 1173.8 53.8 4
0 8 2 830.61 77.13 19
0 8 3 56.94 21.04 19
0 8 4 294.39 46.59 19
0 8 5 93.03 27.05 19
0 8 6 296.32 48.63 19
0 -8 -6 337.78 28.01 9
0 8 7 103.58 30.25 19
0 -8 -7 109.19 16.72 9
0 -8 -7 149.66 18.34 7
0 -8 -8 13.09 6.22 9
0 8 8 2.97 8.43 19
0 -8 -8 18.01 8.67 7
0 -8 -9 433.48 33.02 7
0 8 9 394.43 60.09 19
0 -8 -9 395.32 33.22 9
0 -8 -10 253.86 26.19 7
0 -8 -10 272.1 28.13 9
0 -8 -11 44.95 11.32 9
0 -8 -11 63.83 13.38 7
0 -8 -12 23.29 7.76 7
0 -8 -12 16.57 6.02 18
0 -8 -12 15.39 6.4 9
0 -8 -12 15.06 6.43 12
0 -8 -13 4.86 3.7 7
0 -8 -13 1.49 2.52 18
0 -8 -13 -0.51 1.51 12
0 -8 -14 52.63 8.62 7
0 -9 6 77.52 12.21 5
0 -9 5 55.7 12.4 5
0 -9 4 41.79 11.28 5
0 9 -3 216.78 24.28 2
0 -9 3 212.42 25.97 5
0 9 -2 2238.55 77.6 2
0 -9 1 433.55 36.69 4
0 9 -1 418.83 31.59 2
0 -9 0 38.73 11.28 4
0 9 1 60.46 24.59 19
0 -9 -1 118.63 17.36 15
0 -9 -1 77.79 15.29 4
0 9 2 381.85 57.35 19
0 -9 -2 467.92 34.36 15
0 -9 -2 356.46 31.41 4
0 -9 -3 221.83 23.76 15
0 -9 -3 248.29 25.71 4
0 9 3 259.95 47.18 19
0 -9 -4 150.68 19.91 4
0 9 4 137.68 34.67 19
0 -9 -5 74.19 13.55 9
0 9 5 81.57 28.79 19
0 -9 -5 82.73 14.59 4
0 -9 -6 156.36 20.06 9
0 9 6 143.97 37.2 19
0 9 7 114.04 33.4 19
0 -9 -7 167.36 21.13 9
0 -9 -8 236.47 24.02 7
0 -9 -8 301.91 28.91 9
0 -9 -9 47.32 11.9 9
0 -9 -9 65.31 12.9 7
0 -9 -10 272.99 28.15 9
0 -9 -10 287.89 26.91 7
0 -9 -10 296.79 28.32 15
0 -9 -11 68.02 13.88 9
0 -9 -11 72.1 13.41 7
0 -9 -12 51.46 10.9 9
0 -9 -12 66.97 12.3 12
0 -9 -12 63.99 11.82 7
0 -9 -13 37.98 8.14 7
0 -9 -13 34.95 7.63 12
0 -10 5 37.48 8.17 5
0 -10 4 104.1 16.07 5
0 -10 3 45.88 11.48 5
0 -10 2 476.28 37.26 5
0 -10 1 241.19 27.28 5
0 10 -1 224.71 23.36 2
0 -10 0 298.07 31.01 4
0 -10 -1 32 10.06 15
0 -10 -1 50.44 12.88 4
0 -10 -2 17.89 8 15
0 -10 -2 13.03 6.34 4
0 -10 -3 118.47 18.3 5
0 -10 -3 137.04 19.57 15
0 -10 -3 135.4 20.39 4
0 10 3 119.63 34.95 19
0 -10 -4 121.91 18.87 4
0 10 4 150.68 38.73 19
0 -10 -4 151.96 20.85 15
0 -10 -5 287.15 28.92 15
0 -10 -5 247.89 26.84 4
0 -10 -6 76.93 15.04 4
0 -10 -6 101.76 17.48 15
0 -10 -7 350.73 30.99 9
0 -10 -7 372.09 33.31 15
0 -10 -8 214.65 25.76 15
0 -10 -8 188.82 23.29 9
0 -10 -9 154.63 21.15 9
0 -10 -9 121.04 19.07 15
0 -10 -10 10.22 5.47 15
0 -10 -10 18.18 7.83 9
0 -10 -11 40.22 10.37 12
0 -10 -11 48.63 11.26 9
0 -10 -12 48.47 9.92 12
0 -10 -13 3.2 2.88 12
0 -11 4 21.95 6.31 5
0 -11 3 225.66 21.89 5
0 -11 2 158.88 20.06 5
0 -11 1 109.89 17.46 5
0 -11 0 575.68 40.31 5
0 -11 0 488.11 33.43 10
0 -11 -1 417.41 35.53 4
0 -11 -1 432.59 35.27 5
0 -11 -1 424.91 32.06 15
0 -11 -2 213.31 25.72 4
0 -11 -2 223.78 24.36 15
0 -11 -2 182.52 22.95 5
0 -11 -3 87.32 15.8 15
0 -11 -3 84.79 16.26 4
0 -11 -3 93.04 16.63 5
0 -11 -4 75.4 15.23 4
0 -11 -4 71.09 14.83 15
0 -11 -5 840.85 49.44 15
0 -11 -5 766.88 47.85 4
0 -11 -6 74.56 14.93 4
0 -11 -6 101.79 17.33 15
0 -11 -7 150 21.34 15
0 -11 -8 42.43 11.41 15
0 -11 -9 41.34 11.28 15
0 -11 -10 3.42 4.41 15
0 -11 -11 48.31 10.32 12
0 -11 -12 25.33 6.94 12
0 -11 -13 14.74 4.42 12
0 -12 3 30.65 6.26 5
0 -12 2 85.35 12.17 5
0 -12 1 13.92 6.59 5
0 -12 0 106.74 16.03 5
0 -12 -1 317.89 28.05 5
0 -12 -1 291.52 24.34 10
0 -12 -2 141.87 19.14 5
0 -12 -2 159.04 18.83 15
0 -12 -3 332.88 30.66 4
0 -12 -3 309.29 27.63 15
0 -12 -4 38.53 11.09 4
0 -12 -4 33.18 10.06 15
0 -12 -5 81.32 15.14 4
0 -12 -5 86.18 15.24 15
0 -12 -6 32.28 9.32 4
0 -12 -6 38.49 10.73 15
0 -12 -7 53.93 12.67 15
0 -12 -8 2.51 4.13 15
0 -12 -9 75.2 13.89 15
0 -12 -10 13.01 5.22 12
0 -12 -10 16.92 6.27 15
0 -12 -11 0.37 1.86 15
0 -12 -11 77.76 11.32 12
0 -12 -12 58.3 8.72 12
0 -13 1 42.63 7.1 5
0 -13 0 67.75 10.17 5
0 -13 -1 219.95 19.24 5
0 -13 -2 -2.52 2.58 5
0 -13 -2 44.19 8.59 10
0 -13 -3 231.77 20.71 15
0 -13 -3 223.03 20.67 10
0 -13 -4 169.12 18.41 15
0 -13 -5 15.15 6.54 15
0 -13 -6 21.83 7.45 15
0 -13 -7 19.73 7.06 15
0 -13 -8 18.85 6.38 15
0 -13 -8 14.52 4.66 12
0 -13 -9 34.53 6.78 12
0 -13 -9 43.76 9.28 15
0 -13 -10 10.91 3.96 12
0 -13 -10 13.64 5.13 15
0 -13 -11 10.29 3.48 12
0 -14 -3 58.92 8.09 10
0 -14 -4 5.07 3.36 10
0 -14 -5 6.31 3.41 10
0 -14 -6 3.13 3.27 10
0 -14 -6 4.65 3.08 15
0 -14 -7 34.59 7.49 15
0 -14 -7 28.18 6.82 10
0 -14 -8 64.05 9.39 10
0 -14 -8 64.45 9.62 15
0 -14 -9 13.84 4.42 15
1 -14 -9 0.15 1.55 15
1 -14 -8 7.56 3.22 15
1 -14 -7 50.23 8.32 15
1 -14 -6 103.13 11.77 15
1 -14 -5 159.12 14.13 15
1 -14 -4 131.78 12.87 10
1 -13 -11 16.03 4.13 12
1 -13 -10 49.61 8.72 15
1 -13 -10 57.65 8.45 12
1 -13 -9 19.77 5.78 15
1 -13 -8 38.04 8.98 15
1 -13 -7 61.6 11.38 15
1 -13 -6 1.37 2.66 4
1 -13 -6 -0.65 2.9 15
1 -13 -5 106.03 15.37 4
1 -13 -5 102.63 14.54 15
1 -13 -4 184.48 20.18 4
1 -13 -4 197.13 18.95 15
1 -13 -3 17.62 6.49 4
1 -13 -3 19.96 5.78 15
1 -13 -2 46.78 8.44 10
1 -13 -2 1.1 1.96 5
1 -13 -1 4.34 3.3 5
1 -13 0 41.63 7.86 5
1 -13 1 14.44 4.19 5
1 -12 -12 28.95 5.85 12
1 -12 -11 63.65 10.13 12
1 -12 -11 -0.14 1.56 15
1 -12 -10 20.37 6.59 15
1 -12 -9 8.48 5.04 15
1 -12 -8 84.84 14.77 15
1 -12 -7 79.39 13.89 4
1 -12 -7 93.65 15.9 15
1 -12 -6 146.72 19.41 4
1 -12 -6 173.8 21.28 15
1 -12 -5 56.87 12.42 15
1 -12 -5 50.11 12.08 4
1 -12 -4 6.26 5.71 4
1 -12 -4 4.22 3.76 15
1 -12 -3 35.02 10.41 4
1 -12 -3 30.09 8.78 15
1 -12 -2 198.99 21.72 5
1 -12 -2 254.18 26.07 4
1 -12 -2 239.08 21.59 15
1 -12 -1 264.59 24.69 5
1 -12 -1 329.91 28.59 4
1 -12 0 118.3 15.82 5
1 -12 1 24.44 7.12 5
1 -12 2 2.68 2.57 5
1 -12 3 28.59 5.9 5
1 -11 -13 8.22 3.27 12
1 -11 -12 92.92 12.15 12
1 -11 -11 -7.35 3.96 15
1 -11 -10 34.94 9.67 9
1 -11 -10 27.24 8.74 15
1 -11 -9 56.66 12.43 15
1 -11 -9 52.74 11.79 9
1 -11 -8 74.28 14.62 15
1 -11 -8 60.89 12.95 9
1 -11 -7 48.15 12.37 15
1 -11 -7 37.84 10.29 4
1 -11 -6 141.72 20 4
1 -11 -6 171.09 22.23 15
1 -11 -5 75 14.77 15
1 -11 -5 81.24 15.28 4
1 -11 -4 67.99 14.13 15
1 -11 -4 64.1 13.75 4
1 -11 -3 677.52 44.72 4
1 -11 -3 689.53 42.64 15
1 -11 -2 27.4 9.51 4
1 -11 -2 27.69 8.39 15
1 -11 -1 300.98 29.7 4
1 -11 0 357.86 31.5 4
-1 11 -1 370.17 27.67 2
1 -11 1 388.11 31.48 5
1 -11 2 46.5 10.6 5
1 -11 3 59.96 10.98 5
1 -11 4 27.63 6.83 5
1 -10 -13 54.55 8.21 12
1 -10 -12 35.77 8.25 12
1 -10 -12 33.98 8.95 9
1 -10 -11 -0.01 2.52 15
1 -10 -11 38.27 9.65 9
1 -10 -10 21.73 8.78 9
1 -10 -9 43.79 11.49 9
1 -10 -8 125.03 18.86 9
1 -10 -7 16.95 6.91 9
1 -10 -6 92.99 16.06 4
1 -10 -6 105.07 16.84 9
1 -10 -5 85.83 15.67 4
1 -10 -4 0.13 3.09 4
1 -10 -3 241.21 25.42 15
1 -10 -3 266.83 27.9 4
1 -10 -2 181.82 21.78 15
1 -10 -2 218.34 25.47 4
1 -10 -1 383.06 33.69 4
1 -10 -1 288.61 26.74 15
-1 10 0 98.29 15.49 2
1 -10 0 99.71 17.59 4
-1 10 -1 95.02 15.57 2
1 -10 1 102.1 17.84 4
-1 10 -2 242.54 24.53 2
1 -10 3 46.76 11.32 5
-1 10 -3 40.35 10.01 2
1 -10 4 43.83 10.11 5
1 -10 5 231.37 20.12 5
1 -9 -13 -0.79 2.1 9
1 -9 -13 2.19 1.33 12
1 -9 -12 2.77 4.28 12
1 -9 -12 2.29 2.91 9
1 -9 -11 7.68 6.47 9
1 -9 -10 25.78 9.42 9
1 -9 -9 1199.78 58.94 9
1 -9 -8 1300.23 60.34 9
1 -9 -7 140.83 19.26 9
-1 9 7 136.4 37.55 19
-1 9 6 139.31 37.11 19
1 -9 -6 160.46 20.34 9
1 -9 -6 130.54 18.46 4
1 -9 -5 41.48 10.7 4
1 -9 -5 59.52 12.22 9
-1 9 5 53.76 24.37 19
-1 9 4 406.13 55.36 21
1 -9 -4 370.28 31.2 4
1 -9 -4 364.29 28.96 9
-1 9 4 372.29 57.08 19
-1 9 3 197.44 40.49 21
1 -9 -3 184.95 22.29 4
-1 9 3 163.29 38.09 19
-1 9 2 507.83 66.77 21
-1 9 2 455.89 60.61 19
1 -9 -2 591.37 37.94 15
1 -9 -2 460.1 35.32 4
-1 9 1 20.26 15 21
1 -9 -1 54.87 12.96 4
1 -9 -1 46.05 10.71 15
-1 9 0 31.05 17.43 21
-1 9 0 44.24 10.51 2
1 -9 0 45.73 11.77 4
1 -9 1 59.53 13.44 4
-1 9 -1 56.22 12.21 2
-1 9 -2 250.26 25.86 2
1 -9 2 251.79 27.41 4
-1 9 -3 20.99 8.58 2
-1 9 -4 119.31 18.04 2
1 -9 5 155.37 19.12 5
1 -9 6 79.3 12.08 5
1 -8 -13 26.58 6.61 7
1 -8 -13 -0.58 1.55 9
1 -8 -12 70.09 13.32 9
1 -8 -12 69.77 12.21 7
1 -8 -12 63.12 11.76 12
1 -8 -11 36.21 10.34 9
1 -8 -11 34.88 8.88 7
1 -8 -10 176.62 23.03 9
1 -8 -10 175.77 20.59 7
1 -8 -9 1624.75 69.15 9
-1 8 8 84.05 29.66 19
1 -8 -8 117.11 17.93 9
1 -8 -7 224.3 23.77 9
-1 8 7 211.65 44.53 19
1 -8 -6 424.96 31.27 9
-1 8 6 487.22 64.81 19
-1 8 5 17.38 8.04 21
-1 8 5 26.53 15.76 19
1 -8 -5 10.45 4.95 9
-1 8 4 26.81 15.13 19
-1 8 4 20.58 13.16 21
-1 8 3 109.68 27.19 21
-1 8 3 139.29 31.54 19
-1 8 2 1943.95 118.01 21
-1 8 2 1557.99 105.65 19
-1 8 1 572.02 66.32 21
1 -8 -1 590.92 37.82 4
-1 8 1 444.96 55.3 19
-1 8 0 375.95 28.45 2
1 -8 0 271.45 26.42 4
-1 8 0 363.64 56.24 21
-1 8 -1 57.97 11.76 2
1 -8 1 63.99 13.58 4
-1 8 -1 57.15 24.65 21
-1 8 -2 114.73 34.57 21
1 -8 2 172.7 22.54 4
-1 8 -2 179.39 21.63 2
-1 8 -3 965.97 52.05 2
1 -8 3 753.24 46.2 4
-1 8 -4 408.27 34.35 2
-1 8 -5 223.98 22.41 3
-1 8 -5 209.24 24.35 2
-1 8 -6 48.01 10.1 3
1 -8 6 69.72 12.82 5
-1 8 -7 272.4 21.37 3
1 -7 -14 45.04 7.79 7
1 -7 -13 50.14 9.83 7
1 -7 -13 45.87 8.99 18
1 -7 -12 66.71 11.92 18
1 -7 -12 40.28 9.55 12
1 -7 -12 62.02 12.84 9
1 -7 -12 59.95 11.8 7
1 -7 -11 27.7 10.13 9
1 -7 -11 27.42 8.69 7
1 -7 -10 117.06 17.11 7
1 -7 -10 91.41 16.18 16
1 -7 -9 128.93 36.39 1
1 -7 -9 141.71 18.27 7
1 -7 -9 147.59 20.12 16
1 -7 -8 173.8 39.62 1
1 -7 -8 176.76 21.32 16
1 -7 -7 16.92 6.58 16
1 -7 -7 19.53 10.81 1
1 -7 -6 234.18 41.66 1
-1 7 5 2597.96 110.74 21
-1 7 5 2898.83 144.52 19
-1 7 4 1083.38 85.05 19
-1 7 3 418.63 50.88 19
-1 7 2 145.93 29.13 19
-1 7 1 267.94 39.23 19
-1 7 0 400.18 52.54 21
-1 7 0 301.54 41.57 19
-1 7 -1 117.37 30.86 21
-1 7 -2 388.41 58.66 21
-1 7 -2 391.44 30.46 2
1 -7 3 32.23 10.16 4
-1 7 -3 26.55 8.51 2
-1 7 -3 12.35 14.05 21
-1 7 -4 473.23 36.52 2
-1 7 -4 556.98 78.75 21
-1 7 -5 253.9 27.2 2
-1 7 -6 7.88 5.72 3
-1 7 -6 6.99 4.9 2
-1 7 -7 206.01 21.79 3
1 -7 7 175.46 20.09 5
-1 7 -8 13.12 5.28 3
-1 7 -9 12.89 4.35 3
1 -6 -14 63.59 9.92 7
1 -6 -14 58.2 9.2 18
1 -6 -13 17.44 6.46 7
1 -6 -13 2.32 2.95 18
1 -6 -12 105.04 16.46 9
1 -6 -12 131.38 18.1 18
1 -6 -11 429.27 33.57 18
1 -6 -10 158.26 20.66 16
1 -6 -10 182.38 21.64 18
1 -6 -9 172.45 40.62 1
1 -6 -9 230.6 22.61 18
1 -6 -9 186.1 22.07 16
1 -6 -8 154.1 36.18 1
1 -6 -8 127.81 17.45 16
1 -6 -7 543.01 63.03 1
1 -6 -6 5089.88 183.25 1
1 -6 -5 11322.2 268.44 1
-1 6 5 11180.2 213.8 21
1 -6 -4 1104.18 76.05 1
-1 6 3 656.32 58.5 19
-1 6 2 139.64 26.53 19
-1 6 1 1733.07 89.3 19
-1 6 0 507.93 48.21 19
-1 6 -1 847.62 62.83 19
-1 6 -1 787.99 70.43 21
-1 6 -2 157.76 33.63 21
-1 6 -3 296.46 26.03 2
-1 6 -3 267.51 47.07 21
-1 6 -4 251.16 49.11 21
-1 6 -4 195.19 22.24 2
-1 6 -5 4279.23 112.95 2
-1 6 -6 208.97 24.83 2
-1 6 -7 57.43 12.63 3
-1 6 -8 170.52 21.22 3
-1 6 -9 56.27 10.8 3
-1 6 -10 41.08 7.31 3
1 -5 -14 72.7 10.91 7
1 -5 -14 75.64 11.16 18
1 -5 -13 52.42 11.08 18
1 -5 -12 91.97 15.07 9
1 -5 -12 105.55 17.46 18
1 -5 -11 120.65 19.06 18
1 -5 -10 29.96 9.14 16
1 -5 -10 42.11 10.87 18
1 -5 -10 60.16 27.63 1
1 -5 -9 104.52 16.69 16
1 -5 -9 100.73 15.65 18
1 -5 -9 104.88 30.69 1
1 -5 -8 112.25 29.77 1
1 -5 -7 3477.71 155.78 1
1 -5 -6 11857.49 277.65 1
1 -5 -5 2222.32 107.13 1
1 -5 -4 302.17 37.27 1
1 -5 -3 771.05 57.55 1
-1 5 2 130.44 22.41 19
-1 5 1 472.75 41.6 19
-1 5 0 157.37 23.48 19
-1 5 -1 4975.43 160.75 21
-1 5 -1 4282.31 127.4 19
-1 5 -2 244.03 38.54 21
-1 5 -3 23.62 12.6 21
-1 5 -4 469.19 61.62 21
-1 5 -5 348.58 25.4 8
-1 5 -5 266.74 25.72 2
-1 5 -6 1347.72 54.19 8
-1 5 -6 2045.88 75.32 2
-1 5 -7 59.56 13.49 2
-1 5 -7 60.07 11.72 8
-1 5 -8 313.46 25.59 8
-1 5 -8 346.58 31.09 3
-1 5 -9 10.68 5.75 3
-1 5 -10 67.35 11.42 3
1 -4 -14 107.98 13.49 7
1 -4 -14 111.91 13.79 18
1 -4 -13 166.11 20.48 18
1 -4 -12 26.48 10.22 18
1 -4 -11 34.34 10.82 18
1 -4 -10 40.83 10.97 18
1 -4 -10 29.87 19.02 1
1 -4 -9 203.23 42.63 1
1 -4 -9 264.21 25.45 16
1 -4 -9 209.01 23.43 18
1 -4 -8 189.35 38.09 1
1 -4 -7 563.56 60.37 1
1 -4 -6 1104.8 77.3 1
1 -4 -5 697.4 56.44 1
-1 4 4 5715.82 116.44 21
1 -4 -4 5881.62 157.06 1
1 -4 -3 79.46 18.32 1
1 -4 -2 5989.27 143.9 1
-1 4 1 2456.01 85.62 19
-1 4 0 4737.76 116.64 19
-1 4 -1 2545.83 83.45 19
-1 4 -1 3016.31 109.71 21
-1 4 -2 2580.85 86.38 19
-1 4 -2 3080.07 120.07 21
-1 4 -3 1245.19 82.88 21
-1 4 -4 59.93 20.44 21
-1 4 -5 160.29 34.75 21
-1 4 -6 219.22 23.19 2
-1 4 -6 178.46 19.07 8
-1 4 -7 2772.56 80.66 8
-1 4 -7 2367.01 82.48 2
-1 4 -8 232.46 23.35 8
-1 4 -9 3.64 5.96 3
-1 4 -9 3.08 3.35 8
-1 4 -10 38.54 10.16 3
-1 4 -11 9.35 5 3
1 -3 -14 20.62 6.09 18
1 -3 -13 154.08 19.39 18
1 -3 -12 7.25 5.68 18
1 -3 -11 969.61 56.34 18
1 -3 -10 126.55 20.16 18
1 -3 -9 140.11 35.34 1
1 -3 -9 144.37 20.13 18
1 -3 -8 356.77 51.43 1
1 -3 -7 1098.44 81.87 1
1 -3 -6 1316.33 82.1 1
1 -3 -5 1111 68.4 1
1 -3 -4 713.1 49.04 1
-1 3 4 585.12 26.74 21
-1 3 3 22631.3 255.07 21
1 -3 -3 21800.7 305.23 1
1 -3 -2 21968.9 286.81 1
1 -3 -1 1607.89 61.13 1
-1 3 0 76.19 12.29 19
-1 3 -1 337.54 24.33 19
-1 3 -1 391.89 34.67 21
-1 3 -2 3672.09 97.46 22
-1 3 -2 3725.04 116.96 21
-1 3 -3 4207.14 118.22 22
-1 3 -3 4629.44 143.51 21
-1 3 -4 584.77 47.16 22
-1 3 -4 548.4 53.22 21
-1 3 -5 279.69 41.42 21
-1 3 -5 240.44 35.24 22
-1 3 -6 105.41 26.39 22
-1 3 -7 757.82 40.66 8
-1 3 -7 599.71 38.69 2
-1 3 -8 6179.09 129.24 8
-1 3 -9 131.89 19.63 3
-1 3 -9 114.19 16.99 8
-1 3 -10 46.93 10.29 8
-1 3 -10 53.63 12.78 3
-1 3 -11 77.2 13.26 3
-1 3 -12 59.45 9.11 3
1 -2 -14 23.29 5.94 18
1 -2 -13 123.61 17.31 18
1 -2 -12 81.82 16.36 18
1 -2 -11 8.66 7.17 18
1 -2 -10 58.94 14.61 18
1 -2 -9 124.82 33.31 1
1 -2 -9 151.77 21.07 18
1 -2 -8 1728.45 113.88 1
1 -2 -7 430.21 51.4 1
1 -2 -6 338.9 41.31 1
1 -2 -5 104.32 21.74 1
1 -2 -4 7397.89 165.25 1
-1 2 3 22438.9 223.57 21
1 -2 -3 22713.1 295.21 1
1 -2 -2 36411.17 382.06 1
-1 2 2 35809.18 347.49 21
1 -2 -1 4015.32 85.73 1
-1 2 1 3867.56 82.13 21
1 -2 0 2284.96 59.12 1
-1 2 0 2075.57 63.91 21
-1 2 -1 926.74 30.92 19
-1 2 -1 1216.73 52.47 21
-1 2 -2 2425.91 82.23 21
-1 2 -2 2280 71.55 22
-1 2 -3 446.37 38.91 21
-1 2 -3 396.2 34.36 22
-1 2 -4 4273.51 112.01 1
-1 2 -4 4487.57 138.99 21
-1 2 -5 1711.29 90.69 21
-1 2 -5 1563.8 86.2 22
-1 2 -6 246.84 38.16 22
-1 2 -7 1664.98 110.07 22
-1 2 -7 1587.52 58.45 2
-1 2 -8 396.02 59.1 22
-1 2 -8 347.29 28.33 8
-1 2 -8 311.03 27.08 18
-1 2 -9 125.84 17.73 18
-1 2 -9 149.47 19.72 8
-1 2 -10 167.87 19.77 18
-1 2 -10 191.25 21.72 8
-1 2 -10 183.32 22.47 3
-1 2 -11 467.9 33.83 3
-1 2 -12 53.38 9.96 3
1 -1 -13 182.84 19.5 18
1 -1 -12 457.64 35.82 18
1 -1 -12 0.12 2.43 3
1 -1 -11 228.64 24.31 3
1 -1 -11 327.43 32.66 18
1 -1 -10 342.12 30.17 3
1 -1 -10 426.41 37.65 18
1 -1 -9 43.26 22.79 1
1 -1 -9 45.1 12.68 18
1 -1 -9 36.27 9.76 3
1 -1 -8 507.08 36.32 18
1 -1 -8 396.99 55.54 1
1 -1 -7 447.41 55.15 1
1 -1 -6 1325.07 84.32 1
1 -1 -5 197.18 29.75 1
1 -1 -4 2396.37 89.54 1
1 -1 -3 2926.65 87.52 1
1 -1 -2 3431.47 82.14 1
-1 1 2 3401.95 58.17 21
-1 1 1 17453.44 189.81 21
1 -1 -1 17324.24 197.49 1
1 -1 0 9978.44 116.36 1
-1 1 0 9603.83 135.99 21
-1 1 -1 980.07 39.41 22
-1 1 -1 929.49 39.58 21
-1 1 -2 1575.16 56.7 22
-1 1 -2 1685.17 60.28 21
-1 1 -3 3923.19 103.82 21
-1 1 -3 3463.73 97.72 22
-1 1 -4 998.96 43.56 1
-1 1 -4 1096.85 58.51 21
-1 1 -5 1277.73 68.54 21
-1 1 -5 1488.1 82.34 22
-1 1 -6 590.52 57.91 22
-1 1 -7 932.16 80.8 22
-1 1 -8 24.35 8.2 8
-1 1 -8 21.84 7.32 18
-1 1 -8 29.15 18.53 22
-1 1 -9 475.3 34.15 8
-1 1 -9 374.95 31.75 18
-1 1 -10 1750.74 67.97 8
-1 1 -10 1900.89 72.94 3
-1 1 -11 169.1 20.84 3
-1 1 -11 117.49 17.01 18
-1 1 -11 148.11 19.14 8
-1 1 -12 42.23 9.37 3
-1 1 -12 1.19 1.58 18
1 0 -13 23.76 6.44 18
1 0 -12 88.66 14.99 18
1 0 -12 53.51 10.99 3
1 0 -11 59.7 14.83 18
1 0 -11 35.26 10.13 3
1 0 -10 372.78 32.29 3
1 0 -10 465.29 39.05 18
1 0 -9 8.34 6.01 3
1 0 -9 10.08 17.04 22
1 0 -9 6.66 5.83 18
1 0 -8 367.88 55.87 1
1 0 -8 432.7 30.64 8
1 0 -8 483.84 36.28 18
1 0 -8 340.39 28.45 3
1 0 -7 266.68 43.42 1
1 0 -6 815.27 68 1
1 0 -5 77.3 18.69 1
1 0 -4 5326.38 136.38 1
1 0 -4 3219.69 46.76 21
1 0 -3 528.14 37.23 1
1 0 -2 2798.31 76.11 1
1 0 -2 2385.48 47.34 20
1 0 -1 11106.5 147.78 1
1 0 -1 10967.6 146.59 19
-1 0 1 10813.1 133.8 21
1 0 0 87.42 8.19 1
-1 0 0 103.08 10.79 21
1 0 0 121.44 10.32 19
-1 0 -1 7661.36 115.28 22
-1 0 -1 7195.75 108.54 21
-1 0 -2 5570.34 98.42 21
-1 0 -2 5440.37 102.13 22
-1 0 -3 772.94 39.35 21
-1 0 -3 718.61 25.82 1
-1 0 -4 2453.11 63.7 1
-1 0 -4 2482.67 77.28 21
-1 0 -5 3449.59 90.5 1
-1 0 -5 3619.83 101.19 21
-1 0 -6 135.1 27.55 22
-1 0 -7 861.86 76.29 22
-1 0 -8 28.24 8.55 18
-1 0 -8 47.74 20.5 22
-1 0 -8 33.91 8.56 8
-1 0 -9 9.31 13.03 22
-1 0 -9 7.99 5.57 8
-1 0 -9 4.78 4.6 18
-1 0 -10 1691.11 70.79 18
-1 0 -10 1671.79 66.04 8
-1 0 -11 1188.45 55.14 8
-1 0 -11 1226.82 58.68 18
-1 0 -12 79.43 13.21 3
-1 0 -12 86.32 14.04 18
-1 0 -13 1.01 1.45 18
1 1 -13 10.66 3.51 18
1 1 -12 35.37 8.67 18
1 1 -12 28.32 7.84 3
1 1 -11 287.21 28.41 18
1 1 -11 266.21 26.26 3
1 1 -10 223.02 26.66 18
1 1 -10 217.88 25.2 3
1 1 -9 174.21 22.26 3
1 1 -9 151.27 21.95 18
1 1 -8 55.85 13.01 18
1 1 -8 67.28 24.86 1
1 1 -8 44.34 9.94 8
1 1 -8 43.85 10.73 3
1 1 -7 81.57 24.66 1
1 1 -6 1375.45 90.51 1
1 1 -5 7546.19 195.86 1
1 1 -4 5329.83 149.06 1
1 1 -3 1377.9 63.5 19
1 1 -2 1232.01 55.24 19
1 1 -1 549.23 32.43 19
1 1 -1 404.83 22.46 20
1 1 0 7562.83 114.43 19
1 1 0 7495.09 115.01 20
-1 -1 -1 9891.15 140.37 21
1 1 1 9892.7 121.92 19
-1 -1 -2 7260.74 119.15 21
-1 -1 -2 6989.92 120.32 22
1 1 2 6934.83 96.27 19
-1 -1 -3 278.65 25.3 22
-1 -1 -3 232.37 15.9 1
-1 -1 -3 238.54 20.45 21
-1 -1 -4 234.1 19.18 1
-1 -1 -4 239.6 21.84 21
-1 -1 -5 2212.79 70.58 21
-1 -1 -5 2172.78 70.24 1
-1 -1 -6 2250.22 80.92 1
-1 -1 -6 2140.31 106.03 22
-1 -1 -7 662.89 65.68 22
-1 -1 -8 677.82 73.8 22
-1 -1 -9 268.71 24.51 8
-1 -1 -9 297.53 53.86 22
-1 -1 -9 280.7 27.76 18
-1 -1 -10 735.16 47.52 18
-1 -1 -10 751.23 43.19 8
-1 -1 -11 23.75 8.5 8
-1 -1 -11 20.86 8.67 18
-1 -1 -11 26.01 8.21 3
-1 -1 -12 121.99 18.12 18
-1 -1 -12 0.58 3.33 3
-1 -1 -13 84.75 13.02 18
1 2 -12 27.17 7.17 3
1 2 -12 4.18 2.15 18
1 2 -11 45.11 10.05 18
1 2 -11 69.24 12.86 3
1 2 -10 413.5 34.22 18
1 2 -10 444.36 35.7 3
1 2 -9 137.26 20.47 3
1 2 -9 160.12 22.07 18
1 2 -8 203.06 24.06 18
1 2 -8 272.95 27.31 3
1 2 -7 314.71 25.35 8
1 2 -7 358.74 54.74 1
1 2 -6 22.1 13.41 1
1 2 -5 1116.52 80.71 1
1 2 -4 4090.93 132.74 19
1 2 -3 1025.17 59.69 19
1 2 -2 1355.95 64.57 19
1 2 -1 1654.38 61.69 19
1 2 0 4736.35 99.44 19
1 2 0 4765.64 96.98 20
1 2 1 7563.08 126.67 20
1 2 1 7380.44 122.95 19
1 2 2 5813.97 109.59 20
-1 -2 -2 5884.27 106.31 22
1 2 2 5952.09 106.28 19
-1 -2 -3 23387.69 261.76 1
-1 -2 -3 22680 283.78 22
1 2 3 23453.79 270.41 20
1 2 3 23227.99 267 19
1 2 4 414.01 27.62 20
-1 -2 -4 393.67 33.8 22
-1 -2 -5 1737 81.79 22
1 2 5 1767.15 57.03 20
-1 -2 -6 418.93 44.98 22
-1 -2 -6 322.88 31.34 1
-1 -2 -7 61.33 20.91 22
-1 -2 -8 1507.69 109.48 22
-1 -2 -9 107.73 17.05 18
-1 -2 -9 89.06 28.55 22
-1 -2 -9 96.59 14.44 8
-1 -2 -10 400.75 35.02 18
-1 -2 -10 399.3 31.18 8
-1 -2 -11 113.87 19.09 18
-1 -2 -11 113.03 17 8
-1 -2 -12 225.93 25.92 18
-1 -2 -13 161.49 19.61 18
-1 -2 -14 162.76 15.51 18
-1 -2 -14 173.02 15.84 7
1 3 -11 51.37 10.76 3
1 3 -11 0.67 1.62 18
1 3 -10 14.01 6.45 18
1 3 -10 33.95 10.35 3
1 3 -9 41.86 11.84 3
1 3 -9 38.41 10.44 18
1 3 -8 559.95 40.95 3
1 3 -8 426.82 34.75 18
1 3 -7 205.13 23.45 3
1 3 -7 234.57 22.02 8
1 3 -7 182.26 21.74 18
1 3 -7 234.81 46.25 1
1 3 -6 112.21 30.3 1
1 3 -6 120.93 16.76 3
1 3 -5 45.42 18.19 1
1 3 -4 1339.81 80.41 19
1 3 -3 5675.17 161.66 19
1 3 -2 2232.91 90.66 19
1 3 -1 4979.59 125.86 19
1 3 0 740.71 43.42 19
1 3 1 105.63 16.6 19
1 3 2 18811.83 241.34 19
1 3 2 18007.24 236.5 20
-1 -3 -3 65594.51 623.09 22
1 3 3 65729.31 638.1 19
1 3 3 65516.31 628.22 20
-1 -3 -4 1206.39 55.14 1
-1 -3 -4 1214.75 58.49 22
1 3 4 1196.43 51.26 20
1 3 4 1169.4 55.43 19
1 3 5 1347.04 53.96 20
-1 -3 -5 1450.84 73.48 22
-1 -3 -6 544.48 50.84 22
-1 -3 -6 400 37.19 1
-1 -3 -7 37.69 15.35 22
-1 -3 -7 41.49 12.68 1
-1 -3 -8 232.38 41.9 22
-1 -3 -9 79.06 12.87 8
-1 -3 -9 84.28 15.08 18
-1 -3 -9 88.83 29.49 22
-1 -3 -10 53.8 13.24 18
-1 -3 -10 34.68 9.27 8
-1 -3 -10 50.01 23.67 22
-1 -3 -11 29.14 10.85 18
-1 -3 -12 140.09 20.89 18
-1 -3 -13 325.66 28.95 18
-1 -3 -14 190.91 18.28 18
-1 -3 -14 160.74 16.96 7
1 4 -11 161.92 16.26 3
1 4 -10 28.34 8.8 3
1 4 -9 175.34 20.01 18
1 4 -9 188.61 23.38 3
-1 -4 9 150.65 22.15 6
1 4 -8 638.33 40.24 18
1 4 -8 859.38 50.96 3
1 4 -7 1152.44 54.64 18
1 4 -7 1520.75 66.15 3
1 4 -6 135.29 34.73 1
1 4 -6 143.17 19.28 3
1 4 -5 650.71 70.86 1
1 4 -4 246.54 37.6 19
1 4 -3 326.46 42.3 19
1 4 -2 3938.47 135.26 19
1 4 -1 1270.8 69.75 19
1 4 0 1577.4 73.71 19
1 4 1 341.29 32.46 19
1 4 2 215.3 28.16 19
1 4 3 860.15 52.07 19
-1 -4 -3 606.11 34.78 22
1 4 4 175.73 25.53 19
-1 -4 -4 128.17 19.17 22
-1 -4 -5 456.31 40.4 1
1 4 5 476.86 41.61 19
-1 -4 -5 482.96 41.66 22
1 4 6 1926.91 87.06 19
-1 -4 -6 2169.03 100.62 22
1 4 7 43.59 14.31 19
-1 -4 -7 47.85 15.2 1
-1 -4 -7 60.26 19.41 22
-1 -4 -8 1227.42 95.87 22
-1 -4 -9 185.02 19.79 12
-1 -4 -9 149.12 36.95 22
-1 -4 -9 154.49 20.01 18
-1 -4 -9 201.97 20.15 8
-1 -4 -10 85.12 14.02 8
-1 -4 -10 72.25 12.91 12
-1 -4 -10 92.48 32.34 22
-1 -4 -10 113.76 18.65 18
-1 -4 -11 154.18 22.21 18
-1 -4 -12 237.82 27.1 18
-1 -4 -13 134.46 19.17 7
-1 -4 -13 132.76 18.82 18
-1 -4 -14 20.72 6.77 7
-1 -4 -14 14.81 5.55 18
1 5 -10 134.65 16 3
-1 -5 9 217.54 24.65 6
1 5 -9 258.01 25.26 3
1 5 -8 265.07 27.72 3
1 5 -7 27.44 10.43 3
-1 -5 6 2805.02 90.52 5
1 5 -6 3082.61 93.77 3
1 5 -5 178.89 21 3
-1 -5 5 176.57 21.47 5
1 5 -5 165.57 38.69 1
1 5 -4 67.35 21.54 19
1 5 -3 201.84 36.71 19
1 5 -2 1996.7 105.13 19
1 5 -1 2064.74 100.82 19
1 5 0 2415.49 103.57 19
1 5 1 2350.45 97.9 19
1 5 2 1520.11 77.99 19
1 5 3 633.61 50.38 19
-1 -5 -3 431.87 27.06 22
1 5 4 942.77 62.41 19
-1 -5 -4 762.21 44.27 22
1 5 5 63.47 16.72 19
-1 -5 -5 43.93 12.96 22
-1 -5 -6 3586.76 130.96 22
1 5 6 4398.15 146.28 19
1 5 7 128.99 25.91 19
-1 -5 -7 146.72 29.21 22
-1 -5 -8 1003.89 85.38 22
1 5 8 1047.84 74.89 19
-1 -5 -9 308.82 26.78 12
-1 -5 -9 342.45 54.27 22
-1 -5 -9 315.88 28.28 18
-1 -5 -10 34.28 10.33 18
-1 -5 -10 39.8 21.54 22
-1 -5 -10 26.07 8.38 12
-1 -5 -11 4.29 3.63 12
-1 -5 -11 3.78 4.2 18
-1 -5 -12 175.65 23.2 18
-1 -5 -13 146.37 20.1 7
-1 -5 -13 140.82 19.47 18
-1 -5 -14 66.5 11.47 18
-1 -5 -14 66.62 11.87 7
-1 -6 9 109.86 14.96 6
1 6 -9 113.99 14.86 3
1 6 -8 79.78 14.48 3
1 6 -7 63.25 13.4 3
1 6 -6 220.57 25.26 3
-1 -6 6 235.15 26.18 5
1 6 -5 2793.58 87.57 3
-1 -6 5 2820.3 92.41 5
1 6 -5 2851.84 168.47 1
1 6 -4 195.49 21.11 3
-1 -6 4 290.73 28.44 5
1 6 -3 247.34 23.42 2
1 6 -3 246.77 43.31 19
1 6 -2 23.98 12.9 19
1 6 -1 936.12 74.64 19
1 6 0 120.8 25.53 19
1 6 1 2502.11 114.07 19
1 6 2 210.72 32.5 19
1 6 3 613.18 55.18 19
1 6 4 1349.36 82.49 19
1 6 5 2412.54 114.72 19
1 6 6 5411.15 177.47 19
-1 -6 -6 5751.65 160.47 22
-1 -6 -7 733.26 63.58 22
1 6 7 886.21 72.35 19
-1 -6 -8 26.96 7.97 7
1 6 8 37.11 15.88 19
-1 -6 -8 28.24 8.42 9
-1 -6 -8 24.43 7.4 18
-1 -6 -8 29.77 15.35 22
-1 -6 -9 176.86 39.21 22
-1 -6 -9 234.35 24.15 18
-1 -6 -9 261.39 24.84 9
-1 -6 -9 254.37 25.89 7
-1 -6 -10 76.49 14.38 7
-1 -6 -10 67.89 13.4 12
-1 -6 -10 89.94 31.33 22
-1 -6 -10 87.43 15.46 18
-1 -6 -11 15.37 5.92 12
-1 -6 -11 31.56 10.28 18
-1 -6 -11 20.65 7.23 7
-1 -6 -12 140.03 20.16 18
-1 -6 -12 118.49 16.15 12
-1 -6 -12 123.55 19.23 7
-1 -6 -13 5.7 5.04 18
-1 -6 -13 8.03 5.08 7
-1 -6 -14 34.12 8.2 7
-1 -6 -14 27.76 7.73 18
-1 -7 8 149.78 19.27 6
1 7 -8 147.59 16.68 3
1 7 -7 75.86 13.54 3
-1 -7 6 9.31 6.26 5
1 7 -6 9.02 6.51 3
1 7 -5 81.75 15.27 3
-1 -7 5 82.8 16.71 5
1 7 -4 3561.25 98.25 3
-1 -7 4 5052.81 127.88 5
1 7 -3 1136.15 53.61 2
-1 -7 3 1200.86 59.18 5
1 7 -2 803.33 82.05 19
1 7 -2 688.94 39.04 2
1 7 -1 617.7 67.3 19
1 7 0 640.89 65.93 19
1 7 1 1157.85 85.38 19
1 7 2 620.13 61.74 19
1 7 3 120.98 27.85 19
1 7 4 265.24 41.07 19
1 7 5 373.83 48.81 19
1 7 6 414.56 52.13 19
-1 -7 -7 154.18 18.56 9
-1 -7 -7 175.15 19.71 7
1 7 7 163.46 33.84 19
-1 -7 -8 254.86 23.37 18
-1 -7 -8 206.6 22.46 7
1 7 8 278.76 45.04 19
-1 -7 -8 199.69 22.1 9
-1 -7 -9 130.25 17.83 18
-1 -7 -9 154.66 20.44 7
-1 -7 -9 105.93 16.41 9
-1 -7 -10 286.53 27.59 9
-1 -7 -10 375.57 32.6 12
-1 -7 -10 365.33 30.61 18
-1 -7 -10 386.2 33.03 7
-1 -7 -11 158 20.46 18
-1 -7 -11 151.35 21.23 7
-1 -7 -11 162.61 20.98 12
-1 -7 -12 332.37 30.62 7
-1 -7 -12 244.49 23.74 12
-1 -7 -12 316.2 28.7 18
-1 -7 -13 1.72 2.14 12
-1 -7 -13 24.45 8.26 7
-1 -7 -13 14.52 6.63 18
-1 -7 -14 4.39 3.33 18
-1 -7 -14 5.42 3.55 7
-1 -8 8 58.1 9.3 6
1 8 -7 -0.73 2.31 3
1 8 -6 214.55 20.66 3
-1 -8 6 191.96 21.83 5
-1 -8 5 384.93 33.72 5
-1 -8 4 255.22 28.77 5
-1 -8 3 3155.06 102.21 5
-1 -8 2 453.55 37.08 5
1 8 -1 19.47 12.97 19
-1 -8 1 21.45 8.54 5
-1 -8 1 30.12 10.29 4
1 8 -1 29.48 8.5 2
-1 -8 0 20.28 7.91 5
1 8 0 19.77 14.64 19
-1 -8 0 37.3 10.19 15
-1 -8 0 25.22 8.99 4
-1 -8 -1 893.8 48.28 4
-1 -8 -1 941.45 49.49 5
1 8 2 1456.28 105.44 19
1 8 3 302.29 46.93 19
1 8 4 1037.78 88.85 19
-1 -8 -5 441.62 31.97 9
-1 -8 -5 489.05 34.33 15
1 8 5 484.81 61.26 19
1 8 6 27.83 13.51 19
-1 -8 -6 29.15 8.96 15
-1 -8 -6 39.54 10.26 9
-1 -8 -6 42.23 10.12 7
-1 -8 -7 439.55 32.68 7
-1 -8 -7 390.33 31.59 15
-1 -8 -7 365.63 30.34 9
-1 -8 -8 117.59 17.61 9
1 8 8 87.74 26.48 19
-1 -8 -8 96.4 16.06 15
-1 -8 -8 145.77 19.51 7
-1 -8 -9 414.18 30.87 18
-1 -8 -9 464.31 35.36 7
-1 -8 -10 186.45 22.58 9
-1 -8 -10 253.78 26.98 12
-1 -8 -10 269.2 25.45 18
-1 -8 -10 255.67 26.87 7
-1 -8 -11 41.7 11.65 7
-1 -8 -11 39.14 10.99 12
-1 -8 -11 42.98 10.49 9
-1 -8 -11 36.38 9.86 18
-1 -8 -12 207.42 22.1 12
-1 -8 -12 209.64 21.95 18
-1 -8 -12 212.44 23.63 7
-1 -8 -13 92.05 12.65 12
-1 -8 -13 114.57 15 18
-1 -8 -13 119.94 16.22 7
-1 -8 -14 0.69 2.59 7
-1 -9 7 15.02 5.08 6
-1 -9 6 134.57 15.28 5
-1 -9 5 9.06 5.44 5
-1 -9 4 77.15 15.32 5
-1 -9 3 405.4 36.04 5
-1 -9 2 927.69 54.83 5
-1 -9 1 1099.53 53.9 10
-1 -9 1 1166.84 60.58 5
1 9 0 182.48 41.99 19
-1 -9 0 280.97 27.67 15
-1 -9 0 244.56 27.85 4
-1 -9 0 278.48 29.04 5
1 9 1 406.28 61.74 19
-1 -9 -1 435.31 35.86 4
-1 -9 -1 418.07 35.15 5
-1 -9 -1 526.51 38 15
-1 -9 -2 6.86 5.47 5
1 9 2 9.24 10.49 19
-1 -9 -2 6.53 6.15 4
-1 -9 -2 12.6 5.99 15
-1 -9 -3 220.04 24.62 5
1 9 3 143.84 35.89 19
-1 -9 -3 127.99 19.06 4
-1 -9 -3 144.87 19.73 15
1 9 4 71.69 25.51 19
-1 -9 -4 64.37 13.52 4
-1 -9 -4 62.09 13.17 15
1 9 5 344.26 55.83 19
-1 -9 -5 347.21 30.96 15
-1 -9 -5 421.83 33.22 4
1 9 6 481.97 65.38 19
-1 -9 -6 558.64 39.34 15
-1 -9 -7 158.83 20.67 9
1 9 7 122.46 33.78 19
-1 -9 -7 128.12 19.13 15
-1 -9 -8 343.18 31.03 9
-1 -9 -8 352.34 30.89 7
-1 -9 -8 294.15 29.02 15
-1 -9 -9 437.07 34.65 7
-1 -9 -9 373.19 32.14 15
-1 -9 -9 457.05 36.14 9
-1 -9 -10 58.9 13.64 12
-1 -9 -10 54.96 12.77 7
-1 -9 -11 93.07 15.9 12
-1 -9 -11 100.33 16.26 7
-1 -9 -12 17.06 6.17 12
-1 -9 -12 19.75 7.49 7
-1 -9 -13 11.74 5.14 12
-1 -9 -13 8.4 4.24 7
-1 -10 6 4.31 3.04 6
-1 -10 5 11.94 4.74 5
-1 -10 4 13.99 5.86 5
-1 -10 3 201.55 23.93 5
-1 -10 2 13.75 8.55 5
-1 -10 1 1896.12 78.54 5
-1 -10 0 388.85 32.65 10
-1 -10 0 416.56 36.57 5
-1 -10 -1 361.42 34.16 5
-1 -10 -1 391.07 33.46 15
-1 -10 -2 203.73 25.28 4
-1 -10 -2 204.3 24.22 15
-1 -10 -2 175.92 23.4 5
-1 -10 -3 250.9 27.71 5
-1 -10 -3 281.68 29.6 4
-1 -10 -3 289.13 29.09 15
-1 -10 -4 48.87 12.37 4
-1 -10 -4 58.78 13.37 15
-1 -10 -5 109.75 17.66 4
-1 -10 -5 131.36 20.17 15
-1 -10 -6 80.44 15.63 15
-1 -10 -7 97.17 17.39 15
-1 -10 -8 107.43 18.22 15
-1 -10 -9 53.56 12.82 15
-1 -10 -10 4.31 4.82 12
-1 -10 -11 4.64 4.17 12
-1 -10 -12 13.45 5.94 12
-1 -10 -13 25.57 6.27 12
-1 -11 4 22.57 5.99 5
-1 -11 3 44.52 9.75 5
-1 -11 2 218.07 23.58 5
-1 -11 1 30.4 9.68 5
-1 -11 0 341.63 28.36 10
-1 -11 0 395.56 34.39 5
-1 -11 -1 94.58 15.99 10
-1 -11 -1 119 19.12 5
-1 -11 -2 188.13 22.95 15
-1 -11 -2 162.04 22.58 5
-1 -11 -3 29.02 9.56 5
-1 -11 -3 45.81 12.23 15
-1 -11 -4 62.23 13.78 15
-1 -11 -5 6.52 4.87 15
-1 -11 -6 93.55 17.03 15
-1 -11 -7 63.97 14.14 15
-1 -11 -8 14.42 7.26 15
-1 -11 -9 200.85 23.34 15
-1 -11 -9 264 25.14 12
-1 -11 -10 4.88 4.86 15
-1 -11 -10 21.04 7.37 12
-1 -11 -11 3.63 4.49 12
-1 -11 -12 21.83 6.27 12
-1 -11 -13 73.4 9.43 12
-1 -12 3 10.01 3.72 5
-1 -12 2 2.7 2.69 5
-1 -12 1 98.55 14.23 5
-1 -12 0 299.01 26.48 5
-1 -12 -1 217.6 23.46 5
-1 -12 -1 209.78 20.81 10
-1 -12 -2 182.34 21.99 5
-1 -12 -2 212.61 22.46 10
-1 -12 -3 94.13 15.54 5
-1 -12 -3 109.42 16.84 15
-1 -12 -4 77.33 14.92 15
-1 -12 -5 145.76 19.92 15
-1 -12 -6 184.13 22.63 15
-1 -12 -7 184.41 17.8 12
-1 -12 -7 220.47 24.5 15
-1 -12 -8 85.07 15.08 15
-1 -12 -8 64.01 11.06 12
-1 -12 -9 27.98 8.3 15
-1 -12 -9 26.09 6.87 12
-1 -12 -9 19.3 6.76 10
-1 -12 -10 29.29 7.54 12
-1 -12 -10 -1.96 2.41 15
-1 -12 -11 9.89 4.16 12
-1 -12 -12 -1.03 2.13 12
-1 -13 0 77.3 10.65 5
-1 -13 -1 16.96 5.41 5
-1 -13 -2 122.13 14.2 10
-1 -13 -2 -1.51 3.12 5
-1 -13 -3 100.4 13.94 10
-1 -13 -4 108.3 15.33 10
-1 -13 -5 188.92 20.72 10
-1 -13 -5 194.85 20.68 15
-1 -13 -6 21.34 7.76 15
-1 -13 -6 23.78 8.07 10
-1 -13 -7 -2.38 4.01 10
-1 -13 -7 -1.61 2.83 15
-1 -13 -8 77.1 12.63 15
-1 -13 -8 71.78 12.08 10
-1 -13 -9 0.27 2.06 12
-1 -13 -9 1.87 2.33 15
-1 -13 -9 3.55 2.77 10
-1 -13 -10 0.08 2.01 12
-1 -13 -10 -1.23 2.33 15
-1 -13 -11 18.88 4.43 12
-1 -14 -3 5.8 3.1 10
-1 -14 -4 22.65 5.74 10
-1 -14 -5 40.9 8.23 10
-1 -14 -6 13.07 4.61 10
-1 -14 -7 17.92 5.29 10
-1 -14 -8 1.46 2.35 10
2 -14 -7 74.37 8.98 15
2 -14 -6 7.29 3.08 15
2 -13 -10 18.77 4.7 15
2 -13 -9 120.73 13.6 15
2 -13 -8 59.01 10.12 15
2 -13 -7 55.52 10.49 15
2 -13 -7 -2.69 2.39 4
2 -13 -6 138.71 16.02 4
2 -13 -6 184.32 18.3 15
2 -13 -5 27.19 6.92 15
2 -13 -5 28.06 8.06 4
2 -13 -4 57.82 11.07 4
2 -13 -4 43.79 8.21 15
2 -13 -3 71.71 11.9 4
2 -13 -2 6.72 4.26 4
2 -13 -1 -1.31 1.7 5
2 -13 0 27.81 5.66 5
2 -12 -11 107.44 11.65 15
2 -12 -10 44.37 9.33 15
2 -12 -9 103.42 14.73 15
2 -12 -8 44.79 10.69 15
2 -12 -7 88.65 14.85 15
2 -12 -7 59.4 11.56 4
2 -12 -6 82.98 14.27 4
2 -12 -6 97.34 15.56 15
2 -12 -5 20.15 7.9 4
2 -12 -5 12.46 6.33 15
2 -12 -4 47.31 10.48 15
2 -12 -4 65.24 13.25 4
2 -12 -3 53.84 10.43 15
2 -12 -3 58.07 12.4 4
2 -12 -2 267.49 23.54 5
2 -12 -2 396.55 30.71 4
2 -12 -1 297.16 24.54 5
2 -12 -1 357.02 28.21 4
2 -12 0 508.26 31.3 5
2 -12 0 480.37 30.39 4
2 -12 1 74.34 11.4 5
2 -12 2 33.63 6.84 5
2 -11 -12 143.2 13.12 12
2 -11 -11 511.81 30.51 9
2 -11 -11 155.06 16.51 15
2 -11 -10 58.48 11.47 9
2 -11 -9 11.58 5.57 9
2 -11 -8 65.92 12.78 9
2 -11 -7 66.05 12.8 9
2 -11 -7 43.08 10.76 4
2 -11 -6 16.5 7.37 4
2 -11 -5 256.57 26.89 4
2 -11 -4 404.52 34.04 4
2 -11 -4 387.88 31.35 15
2 -11 -3 11.73 7.5 4
2 -11 -3 10.95 6.01 15
2 -11 -2 153.28 20.69 4
2 -11 -1 195.86 22.95 4
2 -11 0 87.62 15.14 4
-2 11 0 87.94 13.55 2
-2 11 -1 266.51 23.12 2
2 -11 1 228.35 22.62 4
-2 11 -2 46.14 9.48 2
2 -11 3 56.04 9.95 5
2 -11 4 31.68 6.5 5
2 -10 -12 66.99 11.11 9
2 -10 -11 25.63 7.99 9
2 -10 -10 229.27 23.99 9
2 -10 -9 82.77 15.03 9
2 -10 -8 63.35 13.33 9
2 -10 -7 51.21 12.3 4
2 -10 -7 72.71 14.04 9
2 -10 -6 522.03 38.25 4
2 -10 -6 601.7 39.26 9
2 -10 -5 242.23 26.2 4
2 -10 -5 211.69 22.75 9
2 -10 -4 2.93 3.86 4
2 -10 -3 195.72 24.07 4
2 -10 -2 430.55 35.51 4
2 -10 -2 436.05 32.76 15
-2 10 1 283.4 25.98 2
2 -10 -1 249.93 27.4 4
-2 10 0 29.7 9.59 2
2 -10 0 38.58 11.37 4
-2 10 -1 95.89 15.74 2
2 -10 1 98.42 16.68 4
-2 10 -2 370.5 29.91 2
2 -10 2 321.27 27.74 4
-2 10 -3 2.53 3.53 2
2 -10 4 118.52 15.24 5
-2 10 -4 113.73 15.06 2
2 -10 5 47.85 8.52 5
2 -9 -13 132.42 14.17 9
2 -9 -12 66.2 11.89 9
2 -9 -11 12.75 6.48 9
2 -9 -10 197.38 23.64 9
2 -9 -9 298.92 29.24 9
2 -9 -8 589.64 40.31 9
2 -9 -7 409.64 32.88 9
2 -9 -7 341.14 29.82 4
2 -9 -6 411.28 32.14 9
2 -9 -6 373.93 31.38 4
2 -9 -5 114.39 16.63 9
-2 9 5 101.78 32.16 19
2 -9 -5 98.32 16.02 4
2 -9 -4 41.03 10.98 4
2 -9 -4 48.15 10.47 9
-2 9 4 41.6 21.61 19
-2 9 4 40.78 18.21 21
-2 9 3 242.63 46.77 21
-2 9 3 337.11 53.77 19
2 -9 -3 321.12 29.46 4
2 -9 -2 3.72 3.56 4
-2 9 2 5.54 4.98 2
-2 9 2 -0.64 9.87 21
2 -9 -1 23.72 9.61 4
-2 9 1 23.5 8.79 2
-2 9 1 37.44 21.49 21
-2 9 0 194.77 22.79 2
2 -9 0 185.48 23.15 4
-2 9 -1 1603.92 66.85 2
2 -9 1 1692.7 70.25 4
2 -9 2 1038.75 53.73 4
-2 9 -2 1045.62 54.03 2
-2 9 -3 1402.55 62.24 2
-2 9 -4 17.76 7.65 2
-2 9 -5 24.25 8.05 2
2 -9 5 27.69 7.6 5
2 -9 6 55.49 9.17 5
2 -8 -13 32.55 7.67 9
2 -8 -12 24.83 8.36 9
2 -8 -11 34.59 10.57 9
2 -8 -10 34.03 10.42 16
2 -8 -10 38.62 11.05 9
2 -8 -9 446.79 36.34 16
2 -8 -8 2713.82 90.59 16
2 -8 -7 337.46 30.53 16
-2 8 7 383.92 62.54 19
-2 8 6 104 32.29 19
2 -8 -6 78.52 13.78 4
2 -8 -6 114 16.78 9
2 -8 -5 27.2 8.55 4
-2 8 5 21.76 15.13 19
2 -8 -5 23.44 7.58 9
2 -8 -4 447.17 32.52 4
-2 8 4 464.27 62.13 19
-2 8 4 616.72 66.04 21
2 -8 -4 610.63 35.47 9
-2 8 3 343.71 50.95 21
2 -8 -3 324.05 27.44 4
-2 8 3 261.74 44.71 19
-2 8 2 166.45 36.94 21
-2 8 2 111.38 28.47 19
2 -8 -2 149.02 18.84 4
2 -8 -1 215.91 23.23 4
-2 8 1 301.51 51.81 21
-2 8 0 876.88 46.23 2
2 -8 0 887.45 48.49 4
-2 8 0 735.77 84.72 21
-2 8 -1 109.8 34.83 21
2 -8 1 75.11 14.64 4
-2 8 -1 94.94 16.09 2
-2 8 -2 1736.95 70.67 2
2 -8 2 1709.93 69.26 4
-2 8 -3 347 31.77 2
-2 8 -4 388.16 33.38 2
-2 8 -5 12.44 6.05 3
-2 8 -5 24.74 8.92 2
2 -8 6 22.59 7.15 5
-2 8 -6 20.18 7.21 2
-2 8 -6 11.84 5.2 3
-2 8 -7 67.96 10.39 3
2 -7 -13 99.96 13.53 9
2 -7 -12 58.1 12.1 9
2 -7 -11 75.37 14.64 16
2 -7 -10 190.67 23.65 16
2 -7 -9 240.86 26.57 16
2 -7 -8 260.97 26.94 16
2 -7 -8 332.8 57.45 1
2 -7 -7 48.17 11.48 16
2 -7 -7 54.44 22.73 1
2 -7 -6 158.94 36.22 1
2 -7 -6 180.24 20.86 16
2 -7 -5 1722.39 112.78 1
-2 7 4 218.97 35.48 21
-2 7 4 229.05 40.48 19
-2 7 3 25.7 13.73 21
-2 7 3 15.64 10.63 19
-2 7 2 111.52 26.82 19
-2 7 2 158.51 33.24 21
-2 7 1 1295.8 86.34 19
-2 7 1 1179.21 92.93 21
-2 7 0 199.56 41.36 21
-2 7 -1 249.97 47.47 21
-2 7 -1 172.63 20.05 2
2 -7 1 216.3 22.45 4
-2 7 -2 425.47 33.12 2
2 -7 2 578.53 38.09 4
-2 7 -2 447.64 67.57 21
-2 7 -3 35.77 10.64 2
-2 7 -3 22.26 16.67 21
-2 7 -4 251.49 27.3 2
-2 7 -5 927.48 52.36 2
-2 7 -6 280.22 28.13 2
-2 7 -7 66.62 12.26 3
2 -7 7 56.26 10.89 5
-2 7 -8 360.98 24.78 3
2 -6 -13 161.05 15.77 18
2 -6 -13 173.98 16.3 7
2 -6 -12 56.54 10.73 18
2 -6 -12 25.77 8.08 16
2 -6 -11 13.48 6.52 16
2 -6 -11 16.05 6.31 18
2 -6 -10 431.05 35.78 16
2 -6 -9 182.81 23.06 16
2 -6 -9 199.02 44.79 1
2 -6 -8 324.65 54.82 1
2 -6 -8 320.07 29.05 16
2 -6 -7 332.94 28.42 16
2 -6 -7 367.76 55.17 1
2 -6 -6 221.83 40.41 1
2 -6 -5 141.08 30.5 1
-2 6 4 20.8 9.19 21
2 -6 -4 22.74 12.19 1
-2 6 3 3015.08 126.85 21
-2 6 2 125.65 26.81 21
-2 6 2 125.59 25.54 19
-2 6 1 1659.9 100.61 21
-2 6 1 1462.25 84.09 19
-2 6 0 3188.05 147.41 21
-2 6 -1 1343.85 100.27 21
-2 6 -2 504.02 65.7 21
-2 6 -3 156.71 39.92 21
-2 6 -3 134.19 18.25 2
-2 6 -4 404.47 65.34 21
-2 6 -4 538.66 38.55 2
-2 6 -5 2773.44 91.77 2
-2 6 -6 495.69 32.29 8
-2 6 -6 549.75 40.08 2
-2 6 -7 53.18 12.59 2
-2 6 -7 43.82 9.44 8
-2 6 -8 35.8 10.12 3
-2 6 -9 14.76 6.1 3
2 -5 -14 39.66 6.65 7
2 -5 -14 26.32 5.58 18
2 -5 -13 2.07 2.33 9
2 -5 -13 31.22 7.97 18
2 -5 -12 106.77 16.33 18
2 -5 -12 0.72 2.23 16
2 -5 -11 309.44 28.32 18
2 -5 -11 253.85 26.82 16
2 -5 -10 283.71 27 18
2 -5 -10 251.29 27.03 16
2 -5 -9 118.34 16.74 18
2 -5 -9 107.14 32.81 1
2 -5 -9 95.78 16.65 16
2 -5 -8 59.92 23.68 1
2 -5 -8 61.43 12.73 16
2 -5 -7 938.65 87.07 1
2 -5 -6 37.31 16.73 1
2 -5 -5 11561.8 273.95 1
-2 5 4 1965.07 87.04 21
2 -5 -4 1905.42 100.12 1
-2 5 3 597.18 49.66 21
2 -5 -3 596.26 53.18 1
2 -5 -2 282.07 34.7 1
-2 5 2 305.72 37.4 21
-2 5 1 1118.51 74.48 21
-2 5 1 936.08 61.11 19
-2 5 0 2860.27 127 21
-2 5 0 3285.04 109.26 19
-2 5 -1 1875.03 107.79 21
-2 5 -2 1054.14 86.31 21
-2 5 -3 729.67 77.12 21
-2 5 -4 409.69 61.04 21
-2 5 -4 463.06 33.31 2
-2 5 -5 1182.44 50.04 8
-2 5 -5 1092.53 54.41 2
-2 5 -6 1074.91 49.75 8
-2 5 -6 1139.31 57.91 2
-2 5 -7 176.65 22.43 2
-2 5 -7 138.16 17.86 8
-2 5 -8 90.41 13.87 8
-2 5 -9 107.12 15.98 3
-2 5 -9 93.74 12.9 8
-2 5 -10 178.82 17.78 3
2 -4 -14 63.2 8.84 18
2 -4 -14 62.74 8.51 7
2 -4 -13 8.66 4.19 18
2 -4 -12 30.69 9.11 18
2 -4 -11 211.3 24.95 18
2 -4 -11 168.41 21.55 16
2 -4 -10 47.9 12.15 16
2 -4 -10 55.65 12.95 18
2 -4 -9 218.47 46.4 1
2 -4 -9 336.84 29.38 18
2 -4 -9 229.61 25.33 16
2 -4 -8 454.49 31.94 18
2 -4 -8 338.68 54.96 1
2 -4 -7 160.42 34.57 1
2 -4 -6 43.31 16.87 1
2 -4 -5 2547.32 117.81 1
2 -4 -4 1299.81 77.87 1
-2 4 4 1294.44 61.67 21
2 -4 -3 1740.25 84.43 1
-2 4 3 1843.64 78.8 21
2 -4 -2 3265.97 110.97 1
-2 4 2 3695.71 117.47 21
2 -4 -1 2259.97 86.44 1
-2 4 1 2195.52 93.97 21
-2 4 0 1930.6 92.97 21
-2 4 0 1555.66 67 19
-2 4 -1 399.35 45.3 21
-2 4 -1 385.44 29.72 19
-2 4 -2 1574.93 95.41 21
-2 4 -3 397.63 51.83 21
-2 4 -4 81.26 25.13 21
-2 4 -5 168.49 20 2
-2 4 -5 198.41 19.72 8
-2 4 -5 186.27 40.87 21
-2 4 -6 87.21 15.29 2
-2 4 -6 110.36 15.63 8
-2 4 -7 104.35 15.94 8
-2 4 -7 90.97 15.85 2
-2 4 -8 678.97 43.3 2
-2 4 -8 800.92 43.85 8
-2 4 -9 257.13 23.64 8
-2 4 -10 231.26 20.21 8
-2 4 -10 272.94 24.44 3
-2 4 -11 1.43 2.88 3
2 -3 -14 24.57 5.59 18
2 -3 -13 43.75 9.42 18
2 -3 -12 21.59 8.3 18
2 -3 -11 255.23 27.64 18
2 -3 -11 259.16 26.34 16
2 -3 -10 215.33 25.15 16
2 -3 -10 290.77 29.89 18
2 -3 -9 391 62.54 1
2 -3 -9 543 38.84 18
2 -3 -8 121.08 32.68 1
2 -3 -8 141.42 18.58 18
2 -3 -7 72.12 22.82 1
2 -3 -6 3409.8 145.83 1
2 -3 -5 620.86 56.54 1
-2 3 4 1935.83 64.52 21
2 -3 -4 1937.98 90.53 1
-2 3 3 3091.24 91.31 21
2 -3 -3 2920.73 104.23 1
2 -3 -2 4861.13 126.24 1
-2 3 2 4924.35 124.47 21
-2 3 1 10316.81 197.13 21
2 -3 -1 10380.61 181.76 1
-2 3 0 285.1 32.06 21
-2 3 -1 478.77 45.65 21
-2 3 -1 369.66 24.56 19
-2 3 -2 13492.88 273.35 21
-2 3 -3 2719.22 124.36 21
-2 3 -4 752.86 69.9 21
-2 3 -5 175.48 36.14 21
-2 3 -6 136.35 16.87 8
-2 3 -6 143.87 18.48 13
-2 3 -6 137.43 17.92 2
-2 3 -7 525.77 34.99 8
-2 3 -7 419.22 32.18 2
-2 3 -8 509.21 35.94 8
-2 3 -8 429.34 33.67 2
-2 3 -9 187.91 21.5 8
-2 3 -10 368.2 28.64 8
-2 3 -10 450.19 33.89 3
-2 3 -11 25.68 7.37 3
2 -2 -14 36.91 6.4 18
2 -2 -13 51.22 10.87 18
2 -2 -12 235.18 25.48 18
2 -2 -11 32.34 10.11 18
2 -2 -10 76.55 14.22 3
2 -2 -10 82.52 16.76 18
2 -2 -9 113.42 17.22 3
2 -2 -9 101.05 31.48 1
2 -2 -9 137.01 20.6 18
2 -2 -8 116.15 17.29 18
2 -2 -8 117.79 32.48 1
2 -2 -7 676.59 70.61 1
2 -2 -6 18.41 10.72 1
2 -2 -5 869.57 66.95 1
2 -2 -4 1847.7 89.25 1
-2 2 3 4001.81 94.29 21
2 -2 -3 4219.66 123.73 1
-2 2 2 4764.23 110.48 21
2 -2 -2 4684.02 117.04 1
-2 2 1 396.43 32.15 21
2 -2 -1 423.32 29.75 1
-2 2 0 2948.77 95.47 21
2 -2 0 3070.7 75.75 1
-2 2 -1 2090.23 85.26 21
-2 2 -2 624.21 49.2 21
-2 2 -3 11292.8 243.13 21
-2 2 -4 1708.33 89 22
-2 2 -4 1885.22 100.83 21
-2 2 -5 402.29 47.55 22
-2 2 -5 340.66 46 21
-2 2 -6 273.64 42.87 22
-2 2 -7 416.98 30.55 8
-2 2 -7 408.55 31.21 13
-2 2 -8 1095.44 102.47 22
-2 2 -8 1073.89 52.1 8
-2 2 -9 1314.35 58.78 8
-2 2 -10 25.11 8.32 8
-2 2 -11 89.94 14.64 3
-2 2 -11 83.1 13.27 8
-2 2 -12 55.05 9.58 3
2 -1 -13 256.05 21.21 18
2 -1 -12 300.53 27.66 18
2 -1 -11 348.74 33.21 18
2 -1 -10 94.52 16.4 3
2 -1 -10 157.35 23.56 18
2 -1 -9 173.22 42.91 1
2 -1 -9 174.39 21.6 3
2 -1 -9 203.73 25.36 18
2 -1 -8 368.69 58.12 1
2 -1 -8 343.47 29.6 3
2 -1 -7 2047.78 126.76 1
2 -1 -6 1639.78 103.49 1
2 -1 -5 1634.15 92.28 1
2 -1 -4 610.45 52.04 1
2 -1 -3 8778.07 185.45 1
-2 1 3 9099.67 143.22 21
-2 1 2 1226.48 50.32 21
2 -1 -2 1198.64 56.6 1
-2 1 1 295.23 25.34 21
2 -1 -1 320.87 25.23 1
2 -1 0 6353.49 105.77 1
-2 1 0 6185.59 132 21
2 -1 1 3388.94 56.72 1
-2 1 -1 3225.64 97.99 21
-2 1 -2 457.08 38.46 21
-2 1 -3 579.44 45.34 22
-2 1 -3 538.57 45.14 21
-2 1 -4 2961.02 115.76 22
-2 1 -4 3154.64 120.06 21
-2 1 -5 65.6 19.01 22
-2 1 -5 64.45 18.18 21
-2 1 -6 980.31 79.65 22
-2 1 -7 22.64 7.75 13
-2 1 -7 14.36 12.05 22
-2 1 -7 10.86 5.38 8
-2 1 -8 417.04 31.52 13
-2 1 -8 460.25 32.91 8
-2 1 -8 483.46 33.19 18
-2 1 -9 229.14 24.27 8
-2 1 -9 161.3 19.87 18
-2 1 -10 173.99 20.39 18
-2 1 -10 176.96 21.51 8
-2 1 -11 478.85 33.37 8
-2 1 -11 506.92 35.33 3
-2 1 -12 49.97 9.97 3
2 0 -13 3.96 3.32 18
2 0 -12 502.55 33.88 18
2 0 -11 427.3 35.71 18
2 0 -11 313.18 27.89 3
2 0 -10 378.41 35.65 18
2 0 -10 377.8 32.76 3
2 0 -9 358.62 31.94 3
2 0 -9 509.75 40.35 18
2 0 -8 750.51 85.3 1
2 0 -8 728.97 44.43 3
2 0 -7 1328.28 103.19 1
2 0 -6 1533.09 102.93 1
2 0 -5 3532.07 138.5 1
2 0 -4 2309.12 100.63 1
2 0 -3 1248.57 66.21 1
2 0 -3 1107.47 44.53 20
2 0 -2 2924.92 93.35 1
-2 0 2 3008.15 82.57 21
2 0 -1 5296.34 114.92 1
2 0 -1 5325.47 115.86 19
2 0 0 196.51 17.36 1
2 0 0 205.42 18.95 19
-2 0 0 181.19 20.5 21
2 0 1 565.29 26.78 19
2 0 1 501.94 20.66 1
-2 0 -1 527.77 37.73 21
-2 0 -2 2864.81 92.29 21
-2 0 -3 2009.02 83.54 22
-2 0 -3 2086.65 83.22 21
-2 0 -4 1236.31 72.25 22
-2 0 -4 1375.9 72.61 21
-2 0 -5 641.99 52.34 21
-2 0 -5 746.04 61.49 22
-2 0 -6 2035.77 112.26 22
-2 0 -6 2226.61 102.08 21
-2 0 -7 605.44 67.5 22
-2 0 -8 138.39 17.5 13
-2 0 -8 143.66 36.24 22
-2 0 -8 73.88 13.28 18
-2 0 -8 88.11 14.38 8
-2 0 -9 252.87 24.5 13
-2 0 -9 236.19 24.94 18
-2 0 -9 329 28.47 8
-2 0 -9 316.2 56.91 22
-2 0 -10 324.18 29.45 18
-2 0 -10 424.75 32.99 8
-2 0 -11 565.4 37.02 3
-2 0 -11 625.2 39.74 8
-2 0 -11 492.5 34.88 18
-2 0 -12 0.78 1.97 3
-2 0 -12 1.37 2.07 18
2 1 -12 60.05 10.51 18
2 1 -11 331.08 29.39 18
2 1 -11 298.67 26.63 3
2 1 -10 197.77 24.03 3
2 1 -10 209.46 25.43 18
2 1 -9 1096.82 57.73 3
2 1 -9 1249.76 63.86 18
2 1 -8 85.26 15.72 3
-2 -1 8 78.42 16.29 6
2 1 -8 85.03 29.5 1
2 1 -7 39.55 18.13 1
2 1 -7 35.04 9.65 3
2 1 -6 248.05 42.61 1
2 1 -5 2130.13 111.86 1
2 1 -4 1471.21 84.85 1
2 1 -3 1768.73 82.85 19
2 1 -3 1763.4 84.91 1
2 1 -2 1006.73 57.73 19
2 1 -2 831.66 43.22 20
2 1 -1 3680.13 105.54 19
2 1 -1 3620.06 96.27 20
2 1 0 1324.02 57.76 19
-2 -1 0 1172.31 54.63 21
-2 -1 -1 5916.25 133.21 21
2 1 1 6607.88 121.7 19
-2 -1 -2 643.28 43.1 21
2 1 2 687.67 32.23 19
2 1 3 1885.77 49.5 19
-2 -1 -3 1788.09 77.78 22
-2 -1 -3 1821.05 75.93 21
-2 -1 -4 1175.29 64.38 21
-2 -1 -4 1146.17 67.33 22
-2 -1 -5 1337.66 80.36 22
-2 -1 -5 1194.95 67.51 21
-2 -1 -6 3176.1 114.61 21
-2 -1 -6 2795.14 129.7 22
-2 -1 -7 321.83 48.24 22
-2 -1 -8 584.24 34.47 13
-2 -1 -8 396.44 30.75 18
-2 -1 -8 396.45 28.7 8
-2 -1 -8 624.46 73.74 22
-2 -1 -9 75.62 14.59 18
-2 -1 -9 64.64 12.49 8
-2 -1 -9 94.15 31.96 22
-2 -1 -10 3.39 3.37 18
-2 -1 -10 7.98 5.69 8
-2 -1 -11 477 33.27 3
-2 -1 -11 445.27 35.15 18
-2 -1 -11 439.16 33.35 8
-2 -1 -12 468.3 32.59 8
-2 -1 -12 361.82 29.13 18
-2 -1 -13 1.25 1.82 18
-2 -1 -13 -1.38 2.62 7
2 2 -12 12.61 4.42 18
2 2 -11 99.63 14.75 18
2 2 -10 1222.8 58.52 3
2 2 -10 1335.7 61.2 18
-2 -2 9 1016 57.75 6
2 2 -9 1177.99 60.63 18
2 2 -9 1076.47 57.33 3
-2 -2 8 2118.17 86.11 6
2 2 -8 1923.43 142.16 1
2 2 -8 2044.46 78.65 3
2 2 -7 524.99 37.49 3
2 2 -7 422.67 62.31 1
2 2 -6 588.82 66.59 1
2 2 -5 1004.92 82.28 1
2 2 -4 698.73 62.28 1
2 2 -3 13327.88 260.48 19
2 2 -2 263.15 32.25 19
2 2 -2 190.32 22.63 20
2 2 -1 68.53 14.39 20
2 2 -1 82.72 17.97 19
2 2 0 3825.05 105.75 20
2 2 0 3807 107.58 19
2 2 1 426.52 34.73 20
2 2 1 435.93 32.71 19
-2 -2 -2 3782.7 112.72 21
2 2 2 3588.73 91.36 19
-2 -2 -3 6475.28 152.76 21
-2 -2 -3 6327.58 149.91 22
2 2 3 6338.51 120.54 19
2 2 4 918.36 41.88 19
-2 -2 -4 920.1 59.42 22
2 2 5 2641.8 97 20
-2 -2 -5 2550.47 109.96 22
-2 -2 -6 1828.04 102.47 22
2 2 6 1836.62 81.04 20
-2 -2 -6 1940.45 86.36 21
-2 -2 -7 877.64 78.25 22
-2 -2 -8 208.67 22.18 18
-2 -2 -8 205.86 20 8
-2 -2 -8 240.7 44.98 22
-2 -2 -9 34.68 19.24 22
-2 -2 -9 36.61 9.41 8
-2 -2 -9 33.32 9.74 18
-2 -2 -10 108.66 17.72 18
-2 -2 -10 122.14 17.02 8
-2 -2 -11 173.97 20.87 8
-2 -2 -11 174.88 22.9 18
-2 -2 -12 301.59 26.25 8
-2 -2 -12 290.02 27.82 18
-2 -2 -13 241.16 21.72 7
-2 -2 -13 324.35 25.7 18
2 3 -11 15.2 5.12 18
2 3 -10 67.38 12.62 18
2 3 -10 76.51 14.34 3
-2 -3 9 341.75 33.8 6
2 3 -9 404.03 34.78 3
2 3 -9 460.48 36.05 18
-2 -3 8 933.54 58.51 6
2 3 -8 966.73 54.33 3
2 3 -8 1035.68 55.25 18
2 3 -7 407.12 34.07 3
2 3 -7 254.43 50.71 1
2 3 -6 636.08 40.21 3
2 3 -6 489.92 64.11 1
2 3 -5 526.45 63.49 1
2 3 -4 177.1 32.28 19
2 3 -3 2537.78 115.82 19
2 3 -2 9360.67 226.49 19
2 3 -1 104.65 21.31 19
2 3 0 803.97 50.86 20
2 3 0 815.87 53.52 19
2 3 1 3089.35 101.24 20
2 3 1 2979.88 97.3 19
2 3 2 5968.92 146.44 20
2 3 2 5959.71 136.11 19
-2 -3 -3 2511.37 90.58 22
2 3 3 2408.4 91.48 20
2 3 3 2302 79.77 19
2 3 4 3775.91 105.44 19
-2 -3 -4 4046.92 125.44 22
2 3 5 1850.07 81 20
2 3 5 1735.33 69.56 19
-2 -3 -5 1875.89 92.69 22
2 3 6 382.45 36.78 20
-2 -3 -6 385.16 46.34 22
-2 -3 -7 1623.45 105.6 22
-2 -3 -8 229.83 23.13 18
-2 -3 -8 220.28 42.3 22
-2 -3 -9 2.8 2.91 8
-2 -3 -9 3.7 3.39 12
-2 -3 -9 4.67 2.99 18
-2 -3 -10 87.31 16.54 18
-2 -3 -10 67.81 12.53 8
-2 -3 -11 19.33 8.6 18
-2 -3 -11 11.8 6 8
-2 -3 -12 386.95 33.31 18
-2 -3 -12 361.05 31.88 7
-2 -3 -13 265.36 24.66 18
-2 -3 -13 273.75 24.92 7
-2 -3 -14 135.61 14.59 18
-2 -3 -14 121.85 13.03 7
2 4 -10 138.7 17.25 3
2 4 -10 1.4 1.61 18
-2 -4 9 111.17 18.51 6
2 4 -9 117.55 17.88 3
2 4 -9 92.48 14.64 18
-2 -4 8 636.38 48.52 6
2 4 -8 640.24 43.98 3
2 4 -8 532.73 37.95 18
2 4 -7 1033.55 55.54 3
2 4 -6 889.17 49.43 3
2 4 -6 557.09 72.6 1
2 4 -5 112.51 16.64 3
2 4 -5 91.1 28.41 1
2 4 -4 16.42 12.62 19
2 4 -3 182.71 34.54 19
2 4 -2 2305.86 116.53 19
2 4 -1 3834.11 138.55 19
2 4 0 2403.03 101.75 19
2 4 1 1548.51 77.08 19
2 4 1 1632.86 79.3 20
2 4 2 1450.92 72.53 19
2 4 2 1586.11 77.82 20
2 4 3 3474.62 117.32 20
2 4 3 3415.51 111.53 19
2 4 4 1546.77 76.62 20
2 4 4 1432.88 71.03 19
2 4 5 1197.22 67.8 20
-2 -4 -5 1131.96 70.44 22
2 4 5 1047.71 61.18 19
2 4 6 310.65 34.44 20
-2 -4 -6 278.52 38.74 22
2 4 6 289.36 32.01 19
-2 -4 -7 362.78 48.59 22
-2 -4 -8 29.17 10.06 12
-2 -4 -8 25.46 14.51 22
-2 -4 -8 27.47 8.14 18
-2 -4 -9 466.69 32.71 12
-2 -4 -9 518.36 70.26 22
-2 -4 -9 538.33 38.27 18
-2 -4 -10 5.19 4.78 18
-2 -4 -10 8.5 4.94 12
-2 -4 -10 6.24 4.79 8
-2 -4 -11 271.71 24.88 8
-2 -4 -11 313.68 26.21 12
-2 -4 -12 196.21 24.2 18
-2 -4 -12 183.83 23.43 7
-2 -4 -13 11.9 6.47 18
-2 -4 -13 15.2 6.96 7
-2 -4 -14 4.41 3.06 18
-2 -4 -14 6.59 3.58 7
-2 -5 9 19.93 7.68 6
2 5 -9 33.41 9.12 3
-2 -5 8 39.89 12.14 6
2 5 -8 35.67 10.56 3
2 5 -8 57.84 11.64 18
2 5 -7 929.15 52.04 3
2 5 -7 765.79 43.79 18
2 5 -6 746.09 46.36 3
-2 -5 6 552.58 39.89 5
2 5 -5 1410.13 61.01 3
-2 -5 5 1554.33 66.62 5
2 5 -4 170.56 36.76 19
2 5 -4 220.84 22.64 3
-2 -5 4 173.45 21.54 5
2 5 -3 198.62 38.17 19
2 5 -2 1451.41 99.4 19
2 5 -1 130.39 29.63 19
2 5 0 2425.78 113.64 19
2 5 1 85.34 22.81 19
2 5 2 1737.31 88.85 19
2 5 3 2342.94 101.76 19
2 5 4 1089.31 68.99 19
-2 -5 -5 3608.75 125.54 22
2 5 5 4109.46 138.31 19
-2 -5 -6 3058.87 127.47 22
2 5 6 3401.25 125.9 19
-2 -5 -7 448.22 53.27 22
-2 -5 -8 65.93 12.83 18
-2 -5 -8 55.47 11.28 12
-2 -5 -8 66.9 23.75 22
-2 -5 -8 80.2 14.15 7
-2 -5 -9 324.84 28.08 12
-2 -5 -9 365.29 58.05 22
-2 -5 -9 354.35 30.95 7
-2 -5 -9 475.54 35.78 18
-2 -5 -10 126.67 17.73 12
-2 -5 -10 173.26 22.56 18
-2 -5 -10 177.73 23.25 7
-2 -5 -11 197.76 24.82 7
-2 -5 -11 140.18 18.36 12
-2 -5 -11 221.44 26.02 18
-2 -5 -12 28.61 7.4 12
-2 -5 -12 37.79 11.25 18
-2 -5 -12 44.03 11.97 7
-2 -5 -13 311.86 27.93 18
-2 -5 -13 312.67 28.13 7
-2 -5 -14 4.79 3.69 7
-2 -5 -14 4.88 3.58 18
-2 -6 9 32.56 8.07 6
-2 -6 8 41.83 11.89 6
2 6 -8 57.84 11.63 3
2 6 -7 249.56 25.89 3
2 6 -6 547.31 38.94 3
-2 -6 6 487.12 37.81 5
2 6 -5 1152.36 56.04 3
-2 -6 5 1129.92 59.47 5
2 6 -4 123.23 17.53 3
-2 -6 4 117.2 19.04 5
2 6 -4 109.72 34.12 19
2 6 -3 251.09 46.8 19
2 6 -3 296.48 25.19 3
-2 -6 3 240.14 26.16 5
2 6 -2 408.12 57.91 19
2 6 -1 705.5 71.18 19
2 6 0 2029.67 114.49 19
2 6 1 545.11 57.02 19
2 6 2 696.31 62.56 19
2 6 3 774.33 64.78 19
2 6 4 700.3 61.36 19
2 6 5 3478.25 139.74 19
2 6 6 4535.51 161.45 19
-2 -6 -7 358.57 27.67 12
-2 -6 -7 382.66 47.41 22
-2 -6 -7 392.86 29.93 7
2 6 7 389.99 46.66 19
-2 -6 -8 315.44 27.37 18
-2 -6 -8 278.64 25.91 12
-2 -6 -8 299.3 46.59 22
-2 -6 -8 308.24 27.83 7
-2 -6 -9 260.6 26.93 7
-2 -6 -9 195.76 22.53 12
-2 -6 -9 257.5 26.14 18
-2 -6 -9 212.14 43.66 22
-2 -6 -10 25.37 9.06 7
-2 -6 -10 20.93 8.39 12
-2 -6 -10 25.53 9.08 18
-2 -6 -11 18.36 7.75 7
-2 -6 -11 17.29 7.69 12
-2 -6 -11 23.14 8.53 18
-2 -6 -12 3.85 2.69 12
-2 -6 -12 6.52 5.57 18
-2 -6 -12 12.42 6.58 7
-2 -6 -13 44.49 10.68 18
-2 -6 -13 47.38 11.04 7
-2 -6 -14 183.69 18.46 7
-2 -6 -14 199.45 19.13 18
-2 -7 8 308.69 25.86 6
2 7 -7 75.96 12.91 3
-2 -7 7 70.49 15.32 6
-2 -7 6 19.95 8 5
2 7 -6 24.27 8.5 3
2 7 -5 339.15 29.17 3
-2 -7 5 358.69 33.43 5
2 7 -4 123.82 18 3
-2 -7 4 155.75 22.98 5
2 7 -3 139.89 36.37 19
-2 -7 3 152.64 22.15 5
-2 -7 2 450.03 36.95 5
2 7 -2 490.92 67.81 19
-2 -7 1 129.03 17.79 10
-2 -7 1 130.15 19.39 5
2 7 -1 98.03 28.85 19
2 7 0 89.32 26.86 19
2 7 1 139.08 32.06 19
2 7 2 389.79 51.75 19
2 7 3 1046.46 83.25 19
2 7 4 198.5 35.92 19
2 7 5 603.72 62.27 19
2 7 6 458.93 54.82 19
-2 -7 -6 490.92 33.97 7
-2 -7 -7 263.91 24.56 18
2 7 7 257.36 41.29 19
-2 -7 -7 228.76 23.86 7
-2 -7 -8 162.77 20.21 12
-2 -7 -8 231.31 23.63 18
-2 -7 -8 203.47 23.28 7
-2 -7 -9 609.74 40.52 12
-2 -7 -9 596.07 40.05 18
-2 -7 -9 659.82 43.31 7
-2 -7 -10 229.3 25.05 12
-2 -7 -10 243.05 26.08 18
-2 -7 -10 242.47 27.07 7
-2 -7 -11 25.23 9.01 12
-2 -7 -11 16.11 7.37 18
-2 -7 -11 20.05 8.56 7
-2 -7 -12 21.92 8.36 7
-2 -7 -12 19.38 6.76 12
-2 -7 -12 20.33 8.43 18
-2 -7 -13 45.68 10.08 18
-2 -7 -13 37.11 9.72 7
-2 -7 -14 58.92 10.27 7
-2 -8 7 111.47 15.81 6
-2 -8 6 24.53 7.17 5
-2 -8 5 140.32 19.95 5
-2 -8 4 248.09 28.3 5
-2 -8 3 230.81 28.16 5
-2 -8 2 338.69 33.45 5
-2 -8 1 111.47 19.26 5
2 8 -1 100.48 31.22 19
-2 -8 1 87.9 15.61 10
-2 -8 0 208.05 23.74 10
-2 -8 0 144.07 21.16 5
2 8 0 163.77 39.01 19
-2 -8 -1 427.57 35.51 5
-2 -8 -1 411.62 33.1 15
2 8 1 426.16 60.95 19
2 8 2 115.25 30.89 19
-2 -8 -2 139.11 19.99 5
-2 -8 -2 143.74 19.45 15
2 8 3 191.44 39.41 19
-2 -8 -3 135.33 18.65 15
2 8 4 99.99 27.91 19
-2 -8 -4 107.32 16.78 15
2 8 5 30.54 15.84 19
-2 -8 -5 21.18 7.56 15
2 8 6 316.18 49.27 19
-2 -8 -6 268.62 26.31 15
2 8 7 188.45 38.59 19
-2 -8 -7 198.22 22.72 15
-2 -8 -8 834.15 46.63 12
2 8 8 779.04 77.19 19
-2 -8 -8 941.98 51.19 7
-2 -8 -9 1108.13 55.64 12
-2 -8 -9 1183.08 55.83 18
-2 -8 -9 1217.27 59.55 7
-2 -8 -10 423.85 34.43 12
-2 -8 -10 444.72 34.49 18
-2 -8 -10 434.69 35.68 7
-2 -8 -11 39.14 10.62 12
-2 -8 -11 33.02 9.7 18
-2 -8 -11 30.03 9.18 7
-2 -8 -12 11.78 5.68 18
-2 -8 -12 14.98 7.11 7
-2 -8 -12 20.04 7.31 12
-2 -8 -13 32.22 8.41 7
-2 -8 -13 23.52 6.61 12
-2 -9 6 55.48 10.92 6
-2 -9 5 104.62 15.14 5
-2 -9 4 120.46 18.52 5
-2 -9 3 389.51 35.17 5
-2 -9 2 611.08 45.6 5
-2 -9 1 107.91 19.65 5
-2 -9 1 105.03 17.25 10
-2 -9 0 583.32 43.96 5
-2 -9 0 559.47 40.18 10
-2 -9 -1 12.14 6.7 10
-2 -9 -1 14.95 7.68 5
-2 -9 -1 17.94 7.88 15
2 9 1 24.8 15.54 19
-2 -9 -2 150.18 21.67 5
2 9 2 116.21 34.05 19
-2 -9 -2 158.26 21.5 15
2 9 3 -3.12 9.25 19
-2 -9 -3 18.57 8.25 5
-2 -9 -3 25.1 9.45 15
2 9 4 385.46 60.06 19
-2 -9 -4 410.91 34.28 15
-2 -9 -5 237.98 21.74 12
2 9 5 188.7 41.42 19
-2 -9 -5 206.16 24.17 15
-2 -9 -6 326.02 26.87 12
2 9 6 277.3 49.93 19
-2 -9 -6 297.69 29.48 15
-2 -9 -7 812.89 44.41 12
2 9 7 757.04 80.66 19
-2 -9 -7 677.33 44.39 15
-2 -9 -8 856.9 47.45 12
-2 -9 -8 722.72 45.09 15
-2 -9 -9 225.87 25.02 12
-2 -9 -9 259.87 27.5 7
-2 -9 -10 18.32 7.95 12
-2 -9 -10 21.73 8.7 7
-2 -9 -11 38.07 10.11 12
-2 -9 -11 35.87 10.12 7
-2 -9 -12 24.54 7.74 12
-2 -9 -12 29.78 8.8 7
-2 -9 -13 99.64 12.55 12
-2 -10 5 56.93 10.36 6
-2 -10 4 59.94 11.37 5
-2 -10 3 281.81 27.24 5
-2 -10 2 127.41 20.04 5
-2 -10 1 595.29 38.15 10
-2 -10 1 639.33 45.63 5
-2 -10 0 441.26 38.46 5
-2 -10 0 406.4 33.58 10
-2 -10 -1 2.23 3.87 10
-2 -10 -1 4.87 5.09 5
-2 -10 -2 21.81 9.08 10
-2 -10 -2 23.07 9.17 5
-2 -10 -2 21.72 8.68 15
-2 -10 -3 19.87 8.17 5
-2 -10 -3 17.69 8.51 15
-2 -10 -4 103.85 17.84 15
-2 -10 -5 127.48 19.92 15
-2 -10 -6 15.26 6.47 12
-2 -10 -6 17.95 7.65 15
-2 -10 -7 242.62 23.88 12
-2 -10 -7 278.53 28.88 15
-2 -10 -8 199.86 22.29 12
-2 -10 -8 199.77 23.8 10
-2 -10 -8 178.09 22.75 15
-2 -10 -9 14.6 6.16 12
-2 -10 -9 14.85 7.05 15
-2 -10 -10 21.84 8.12 12
-2 -10 -11 1.03 4.13 12
-2 -10 -12 26.97 7.62 12
-2 -10 -13 3.1 2.52 12
-2 -11 4 -0.49 2.31 6
-2 -11 3 -0.64 2.65 6
-2 -11 3 2.73 2.35 5
-2 -11 2 73.3 13.03 5
-2 -11 1 141.57 19.62 5
-2 -11 0 541.99 40.11 5
-2 -11 0 503.15 33.94 10
-2 -11 -1 385.17 34.18 5
-2 -11 -1 358.16 30.54 10
-2 -11 -2 281.75 29.31 5
-2 -11 -2 319.8 29.86 10
-2 -11 -3 32.22 10.38 10
-2 -11 -3 28.43 9.32 5
-2 -11 -3 38.77 10.97 15
-2 -11 -4 445.71 36.5 10
-2 -11 -4 428.67 35.97 15
-2 -11 -5 133.35 20.28 15
-2 -11 -6 15.3 7.89 15
-2 -11 -7 58.04 10.79 12
-2 -11 -7 71.04 14.54 10
-2 -11 -7 68.86 14.38 15
-2 -11 -8 11.61 5.39 12
-2 -11 -8 12.72 6.8 10
-2 -11 -8 10.3 6.6 15
-2 -11 -9 58.82 11.22 12
-2 -11 -9 62.35 12.26 15
-2 -11 -10 6.1 4.19 12
-2 -11 -11 3.93 3.28 12
-2 -11 -12 80.28 11.03 12
-2 -11 -13 -0.24 2.01 12
-2 -12 1 -5.06 3.24 6
-2 -12 1 51.86 10 5
-2 -12 0 80.61 13.41 5
-2 -12 -1 79.64 13.72 5
-2 -12 -1 64.31 11.39 10
-2 -12 -2 266.64 24.56 10
-2 -12 -2 206.17 22.68 5
-2 -12 -3 17.52 7.34 5
-2 -12 -3 420.32 32.03 10
-2 -12 -4 188.72 22.21 10
-2 -12 -5 128.31 18.52 10
-2 -12 -5 112.71 17.52 15
-2 -12 -6 9.02 5.92 10
-2 -12 -6 9.92 6.34 15
-2 -12 -7 18.72 7.31 10
-2 -12 -7 16.41 6.3 15
-2 -12 -8 61.04 11.94 10
-2 -12 -8 61.45 9.99 12
-2 -12 -8 75.8 13.33 15
-2 -12 -9 49.36 8.97 12
-2 -12 -9 51.67 10.56 15
-2 -12 -10 47.48 8.51 12
-2 -12 -11 97.13 11.5 12
-2 -12 -12 72.87 8.59 12
-2 -13 -1 8.82 3.61 10
-2 -13 -2 291.02 20.81 10
-2 -13 -3 239.01 20.55 10
-2 -13 -4 48.75 9.98 10
-2 -13 -5 374.77 27.81 10
-2 -13 -6 9.3 5.16 10
-2 -13 -7 18.79 6.26 10
-2 -13 -8 15.72 5.2 10
-2 -13 -9 -3.39 2.62 10
-2 -13 -10 14.81 3.42 12
-2 -14 -4 41.33 6.98 10
-2 -14 -5 32.89 6.7 10
-2 -14 -6 19.51 5.3 10
-2 -14 -7 21.23 5.28 10
3 -13 -9 34.91 6.32 15
3 -13 -8 16.88 4.9 15
3 -13 -7 111.78 12.52 15
3 -13 -7 0.65 1.86 4
3 -13 -6 46.3 8.36 4
3 -13 -6 59.59 9.13 15
3 -13 -5 9.06 4.37 4
3 -13 -5 6.96 3.38 15
3 -13 -4 51.81 9.41 4
3 -13 -3 120.28 13.71 4
3 -13 -2 12.14 4.7 4
3 -12 -10 81.51 10.7 15
3 -12 -9 20.03 6.22 15
3 -12 -8 127.53 15.62 15
3 -12 -7 66.16 11.15 4
3 -12 -7 79.34 13.06 15
3 -12 -6 403.34 29.17 4
3 -12 -6 394.69 28.26 15
3 -12 -5 210.99 21.64 4
3 -12 -5 201.11 19.81 15
3 -12 -4 92.94 14.9 4
3 -12 -4 90.56 12.75 15
3 -12 -3 5.56 3.87 4
3 -12 -2 5.79 4.33 4
3 -12 -1 140.08 16.25 4
3 -12 0 20.42 5.58 4
3 -12 0 14.06 5.29 5
3 -12 1 39.7 7.26 5
3 -11 -11 47.37 8.06 15
3 -11 -11 64.07 9.49 9
3 -11 -10 76.52 11.64 9
3 -11 -9 13.36 5.38 9
3 -11 -8 77.32 12.6 9
3 -11 -7 217.83 22.36 4
3 -11 -7 223.79 21.34 9
3 -11 -6 151.1 19.63 4
3 -11 -5 164.85 20.82 4
3 -11 -4 24.35 8.7 4
3 -11 -3 69.29 14 4
3 -11 -3 61.03 11.19 15
3 -11 -2 435.74 33.36 4
-3 11 1 32.96 8.54 2
3 -11 -1 32.74 9.55 4
-3 11 0 430.4 28.99 2
3 -11 0 415.9 30.15 4
-3 11 -1 211.79 19.42 2
3 -11 1 189.03 18.64 4
-3 11 -2 149.55 15.65 2
3 -11 3 10.41 4.28 5
3 -10 -12 0.36 1.08 12
3 -10 -12 53.27 8.5 9
3 -10 -11 212.63 19.75 9
3 -10 -10 110.36 15.45 9
3 -10 -9 26.68 8.39 9
3 -10 -8 28.46 8.71 9
3 -10 -7 49.1 11.63 4
3 -10 -7 53.26 11.55 9
3 -10 -6 185.75 22.69 4
3 -10 -6 158.87 19.19 9
3 -10 -5 334.52 30.69 4
3 -10 -4 605.04 41.46 4
3 -10 -3 208.34 24.55 4
3 -10 -2 50.32 12.38 4
-3 10 2 54.21 11.27 2
3 -10 -1 418.43 34.24 4
-3 10 1 423.78 32.23 2
3 -10 0 630.14 40.78 4
-3 10 0 660.57 40.57 2
3 -10 1 178.5 20.57 4
-3 10 -1 141.94 18.75 2
-3 10 -2 193.91 21.05 2
3 -10 2 201.53 19.95 4
-3 10 -3 146.5 17.01 2
-3 10 -4 36.44 7.83 2
3 -9 -13 23.57 5.22 9
3 -9 -12 30.74 7.39 9
3 -9 -11 13.84 6.05 9
3 -9 -10 62.85 12.99 9
3 -9 -9 51.49 11.84 9
3 -9 -8 26.39 8.99 9
3 -9 -7 68.05 13.55 9
3 -9 -7 60.3 12.8 4
3 -9 -6 45.83 11.65 4
3 -9 -6 52.85 11.77 9
3 -9 -5 120.51 16.59 9
3 -9 -5 174.99 21.95 4
3 -9 -4 204.79 23.8 4
3 -9 -3 1221.81 58.43 4
3 -9 -2 401.72 33.55 4
-3 9 1 247.63 25.59 2
3 -9 -1 249.12 26.55 4
3 -9 0 309.24 29.48 4
-3 9 0 324.03 29.8 2
3 -9 1 260.27 26.63 4
-3 9 -1 268.26 27.24 2
3 -9 2 517.48 35.42 4
-3 9 -2 496.97 37.03 2
-3 9 -3 146.96 19.48 2
-3 9 -4 143.85 18.38 2
-3 9 -5 57.63 10.79 2
3 -9 6 30.08 6.03 5
3 -8 -13 28.59 6.3 9
3 -8 -12 140.37 16.67 9
3 -8 -11 46.34 10.94 9
3 -8 -10 9.47 5.96 16
3 -8 -9 84.91 15.89 16
3 -8 -8 43.34 11.91 16
3 -8 -7 23.12 7.9 4
3 -8 -7 27.79 10.02 16
-3 8 6 144.52 37.46 19
3 -8 -6 122.33 17.65 4
3 -8 -6 170.98 21.9 16
3 -8 -5 15.91 6.29 4
-3 8 5 17.42 14.87 19
3 -8 -5 14.35 6 9
3 -8 -4 148.44 19.48 4
-3 8 4 147.3 36.31 19
3 -8 -3 10.1 5.76 4
-3 8 3 11.86 12.72 21
-3 8 2 587.57 74.55 21
3 -8 -2 541.71 37.29 4
-3 8 1 511.54 72.16 21
3 -8 -1 672.01 41.71 4
-3 8 0 104.47 33.38 21
3 -8 0 106.98 17.33 4
-3 8 -1 974.79 52.77 2
3 -8 1 912.69 49.73 4
-3 8 -2 33.05 10.73 2
3 -8 2 40.61 10.99 4
-3 8 -3 524.14 39.15 2
-3 8 -4 134.56 19.46 2
-3 8 -5 130.19 17.96 2
-3 8 -6 37.02 9.31 2
-3 8 -6 40.68 8.33 3
-3 8 -7 11.35 4.44 3
3 -7 -13 148.26 14.74 9
3 -7 -12 122.06 16.11 9
3 -7 -12 90.75 13.77 16
3 -7 -11 167.79 21.09 16
3 -7 -10 69.05 14.81 16
3 -7 -9 72.64 15.04 16
3 -7 -8 64.72 13.92 16
3 -7 -7 432.74 31.72 4
3 -7 -7 407.71 34.2 16
3 -7 -6 143.74 19.78 16
3 -7 -6 115.4 32.16 1
3 -7 -6 105.47 15.92 4
3 -7 -5 26.97 8.78 4
3 -7 -5 29.09 16.54 1
3 -7 -5 29 8.76 16
3 -7 -4 426.16 31.72 16
3 -7 -4 449.07 32.05 4
3 -7 -3 1262.48 53.63 4
-3 7 3 1364.64 102.06 21
3 -7 -2 358.01 28.41 4
-3 7 2 397.02 57.3 21
3 -7 -1 237.09 23.14 4
-3 7 1 328.87 54.09 21
-3 7 0 532.35 71.81 21
3 -7 0 413.6 31.42 4
3 -7 1 110.75 16.83 4
-3 7 -1 78.71 30.11 21
-3 7 -2 2048.54 77 2
-3 7 -2 2083.49 152.21 21
-3 7 -3 619.43 42.96 2
-3 7 -4 8.54 6.27 2
-3 7 -5 350.77 31.9 2
-3 7 -6 64.83 13.42 2
-3 7 -7 22.48 6.9 3
-3 7 -7 23.16 7.85 2
-3 7 -8 31.94 7.01 3
3 -6 -13 50.2 8.91 9
3 -6 -12 276.11 24.21 16
3 -6 -11 222.49 24.25 16
3 -6 -10 150.4 21.48 16
3 -6 -9 133.58 20.01 16
3 -6 -8 30.52 18.66 1
3 -6 -8 35.44 11.4 16
3 -6 -7 128.72 34.88 1
3 -6 -7 166.7 21.36 16
3 -6 -6 81.56 13.38 4
3 -6 -6 49.17 11.47 16
3 -6 -6 73.85 25.59 1
3 -6 -5 136.79 33.29 1
3 -6 -4 525.97 59.8 1
-3 6 4 551.29 56.75 21
3 -6 -3 419.47 50.37 1
-3 6 3 457.34 54.19 21
-3 6 2 499.73 59.35 21
-3 6 2 436.36 50.8 19
-3 6 1 2027.47 124.11 21
-3 6 0 856.82 83.32 21
-3 6 -1 546.05 69.79 21
-3 6 -2 260.82 51.09 21
3 -6 2 333.79 27.1 4
-3 6 -2 303.38 25.78 17
-3 6 -3 713.54 44.74 2
-3 6 -3 520.57 75.29 21
-3 6 -4 1791.03 63.92 8
-3 6 -4 2038.67 78.31 2
-3 6 -5 129.93 17.21 8
-3 6 -5 146.48 21.15 2
-3 6 -6 407.54 29.56 8
-3 6 -6 426.18 34.82 2
-3 6 -7 146.07 19.19 2
-3 6 -7 138.66 16.09 8
-3 6 -8 64.12 9.75 8
-3 6 -8 80.73 13.02 3
-3 6 -9 70.22 10.28 3
3 -5 -13 1.29 1.8 9
3 -5 -12 150.94 16.36 18
3 -5 -12 153.94 18.24 16
3 -5 -11 19.89 7.57 18
3 -5 -11 29.51 9.88 16
3 -5 -10 230.06 26.47 16
3 -5 -9 169.36 22.89 16
3 -5 -8 0.69 11.26 1
3 -5 -8 5.59 5.3 16
3 -5 -7 211.23 43.87 1
3 -5 -7 190.1 22.43 16
3 -5 -6 566.56 67.5 1
3 -5 -6 519.29 35.45 16
3 -5 -5 200.69 38.12 1
-3 5 4 1737.66 93.29 21
3 -5 -4 1641.46 101.77 1
-3 5 3 94.94 22.65 21
3 -5 -3 125.43 26.39 1
-3 5 2 9.29 11.14 21
3 -5 -2 6.34 5.5 1
-3 5 1 214.84 36.67 21
-3 5 0 492.2 58.44 21
-3 5 -1 174.82 36.7 21
-3 5 -2 669.81 75.87 21
-3 5 -3 353.18 58.41 21
-3 5 -3 270.92 24.74 17
-3 5 -4 482.47 71.72 21
-3 5 -4 552.85 37.33 17
-3 5 -4 454.32 35.18 2
-3 5 -5 268 25.46 8
-3 5 -5 266.54 56.04 21
-3 5 -5 278.79 28.67 2
-3 5 -6 517.49 35.39 8
-3 5 -6 573.44 40.8 2
-3 5 -7 98.97 15.2 8
-3 5 -7 101.93 17 2
-3 5 -8 2.7 3.5 2
-3 5 -8 5.81 4.32 8
-3 5 -9 55.78 10.98 3
-3 5 -9 55.09 9.23 8
-3 5 -10 88.7 11.17 3
3 -4 -13 0.72 2.78 9
3 -4 -13 3.64 2.68 18
3 -4 -12 36.54 9.05 18
3 -4 -12 28.99 8.02 16
3 -4 -11 64.96 13.25 16
3 -4 -11 76.84 13.61 18
3 -4 -10 691.55 42.54 18
3 -4 -10 741.51 47.39 16
3 -4 -9 136.75 18.64 18
3 -4 -9 137 20.7 16
3 -4 -8 273.2 52.53 1
3 -4 -7 880.12 88.49 1
3 -4 -6 42.39 19.43 1
3 -4 -5 1048.37 83.26 1
3 -4 -4 22.18 12.97 1
-3 4 4 28.56 11.96 21
-3 4 3 154.41 26.37 21
3 -4 -3 185.82 31.04 1
3 -4 -2 2051.01 94.58 1
-3 4 2 2077.09 101.48 21
3 -4 -1 245.11 29.72 1
-3 4 1 227.76 35.05 21
-3 4 0 5080.68 176.44 21
-3 4 -1 2776.55 135.8 21
-3 4 -2 650.47 69.48 21
-3 4 -3 352.36 55.42 21
-3 4 -4 564.3 36.86 13
-3 4 -4 442.89 32.62 2
-3 4 -4 569.17 73.35 21
-3 4 -4 415.01 31.11 17
-3 4 -5 1228.08 111.26 21
-3 4 -5 1231.35 57.23 2
-3 4 -6 439.3 33.06 8
-3 4 -6 382.24 32.5 2
-3 4 -7 463.19 34.42 8
-3 4 -7 337.72 30.98 2
-3 4 -8 121.6 17.57 2
-3 4 -8 158.4 19.66 8
-3 4 -9 85.06 13.59 8
-3 4 -10 115.11 15.03 3
-3 4 -10 98.31 12.58 8
3 -3 -13 79.66 10.8 18
3 -3 -12 2.48 2.08 16
3 -3 -12 80.56 13.15 18
3 -3 -11 49.88 11.83 18
3 -3 -11 29.5 9.16 16
3 -3 -10 162.41 21.57 18
3 -3 -10 152.95 21.61 16
3 -3 -9 1098.16 55.19 18
3 -3 -8 -2.99 12.96 1
3 -3 -8 15.53 6.08 18
3 -3 -7 834.93 85.11 1
3 -3 -6 162.08 35.07 1
3 -3 -5 238.36 38.98 1
3 -3 -4 149.42 28.56 1
3 -3 -3 111.2 22.17 1
-3 3 3 112.04 20.64 21
-3 3 2 1649.81 83.01 21
3 -3 -2 1639.41 79.81 1
-3 3 1 1065.97 69.63 21
3 -3 -1 1089.62 59.2 1
3 -3 0 1724.7 68.04 1
-3 3 0 1693.88 92.92 21
-3 3 -1 673.66 61.51 21
-3 3 -2 2470.97 125.58 21
-3 3 -3 3475.93 159.27 21
-3 3 -4 1810.58 121.54 21
-3 3 -5 178.94 20.95 13
-3 3 -5 137.91 34.95 21
-3 3 -5 177.83 20.61 17
-3 3 -5 177.68 20.39 2
-3 3 -6 606.64 40.78 13
-3 3 -6 536.68 37.04 2
-3 3 -7 843.28 46.76 8
-3 3 -7 714.87 43.23 2
-3 3 -8 511.71 36.2 2
-3 3 -8 512.91 36.87 8
-3 3 -9 78.44 14.08 8
-3 3 -10 36.7 8.88 8
-3 3 -11 3.25 3.68 3
-3 3 -11 2.53 2.96 8
3 -2 -13 74.71 10.32 18
3 -2 -12 14.83 6.29 18
3 -2 -12 -2.49 2.48 16
3 -2 -11 130.77 19.38 18
3 -2 -11 105.08 16.63 16
3 -2 -10 142.39 20.71 18
3 -2 -9 1201.24 59.89 18
3 -2 -8 386.27 62.15 1
3 -2 -7 591.42 72.77 1
3 -2 -6 386.22 54.13 1
3 -2 -5 99.44 24.84 1
3 -2 -4 817.17 66.77 1
3 -2 -3 2056.74 97.47 1
-3 2 3 2169.98 86.68 21
-3 2 2 1201.16 67.11 21
3 -2 -2 1114.39 64.08 1
-3 2 1 2383.11 97.18 21
3 -2 -1 2394.92 84.55 1
-3 2 0 1790.19 87.75 21
3 -2 0 1909.64 66.96 1
-3 2 -1 738.58 59.47 21
-3 2 -2 1029.77 74.81 21
-3 2 -3 474.05 54.26 21
-3 2 -4 2203.09 124.72 21
-3 2 -5 577.52 67.26 21
-3 2 -6 6.96 4.68 13
-3 2 -6 10.72 10 21
-3 2 -6 5.82 4.25 17
-3 2 -7 202.07 23.68 13
-3 2 -7 225.21 23.96 8
-3 2 -8 47.72 12.21 13
-3 2 -8 43.36 11.2 8
-3 2 -9 15.11 7 8
-3 2 -10 80.09 14.09 8
-3 2 -11 67.31 11.69 3
-3 2 -11 62.04 10.88 8
3 -1 -13 86.96 10.41 18
3 -1 -12 227.38 21.56 18
3 -1 -11 70.79 14.29 18
3 -1 -11 54.01 11.39 16
3 -1 -10 170.56 23.04 18
3 -1 -9 19.23 9.48 18
3 -1 -8 344.88 59.17 1
-3 1 8 455.35 36.16 6
-3 1 7 573.54 39.46 6
3 -1 -7 421.56 62.62 1
3 -1 -6 2665.72 144.04 1
3 -1 -5 33.57 15.61 1
3 -1 -4 21.93 11.25 1
3 -1 -3 289.86 37.03 1
-3 1 3 279.67 30.01 21
3 -1 -2 3797.65 121.52 1
-3 1 2 3610.11 113.79 21
3 -1 -1 1944.1 76.98 1
-3 1 1 1887.13 83.1 21
-3 1 0 2093.17 91.39 21
3 -1 0 2117.57 69.13 1
-3 1 -1 543.63 48.19 21
3 -1 1 533.94 25.9 1
-3 1 -2 1286.7 78 21
-3 1 -3 5770.91 180.08 21
-3 1 -4 2093.32 113.24 21
-3 1 -5 1625.19 106.6 21
-3 1 -6 33.48 8.57 13
-3 1 -6 28.25 17.4 21
-3 1 -7 6.19 4.69 13
-3 1 -7 14.66 6.7 8
-3 1 -8 164.19 21.22 13
-3 1 -8 189.75 22.34 8
-3 1 -9 14.6 6.67 13
-3 1 -9 16.21 7.32 8
-3 1 -10 189.82 22.22 8
-3 1 -11 172.42 19.33 3
-3 1 -11 196.18 20.81 8
-3 1 -12 1.83 2.05 3
-3 1 -12 71.42 10.85 8
3 0 -12 18.67 6.09 18
3 0 -11 276.82 26.81 18
3 0 -10 243.69 28.08 18
-3 0 9 89.46 16.68 6
3 0 -9 82.1 17.71 18
-3 0 8 242.81 27.31 6
3 0 -8 178.83 22.97 3
3 0 -8 156.45 40.43 1
-3 0 7 387.88 33.88 6
3 0 -7 478.99 35.99 3
3 0 -7 435.96 64.29 1
3 0 -6 468.4 60.61 1
3 0 -5 201.68 36.57 1
3 0 -4 4061.27 151.92 1
3 0 -3 1770.95 75.63 20
3 0 -3 2009.62 96.88 1
-3 0 2 1642.94 75.69 21
3 0 -2 1554.21 77.04 1
3 0 -1 1357.31 64.79 1
-3 0 1 1277.88 69.23 21
3 0 0 6249.35 130.67 1
-3 0 0 7103.4 169.68 21
3 0 1 10436.91 149.58 1
-3 0 -1 10349.21 218.52 21
-3 0 -2 7986.47 195.57 21
-3 0 -3 940.61 67.68 21
-3 0 -4 2500.58 117.77 21
-3 0 -5 1535.61 97.11 21
-3 0 -6 557.81 60.92 21
-3 0 -6 657.45 70.25 22
-3 0 -7 301.15 26.45 13
-3 0 -7 375.52 28.18 18
-3 0 -7 306.49 25.95 8
-3 0 -7 307.65 26.47 17
-3 0 -8 440.68 33.71 13
-3 0 -8 358.62 29 18
-3 0 -8 459.98 33.68 8
-3 0 -9 359.28 31.04 13
-3 0 -9 422.74 33.59 8
-3 0 -10 111.67 16.67 13
-3 0 -10 143.79 18.39 18
-3 0 -10 167.96 21.06 8
-3 0 -11 124.89 17.12 8
-3 0 -11 -4.24 3.38 18
-3 0 -12 -1.77 2.9 3
-3 0 -12 45.74 9.7 8
3 1 -12 102.42 12.14 18
3 1 -11 136.07 17.73 18
3 1 -10 397.86 33.89 18
-3 -1 9 197.41 24.66 6
3 1 -9 202.59 24.59 3
3 1 -9 215.66 26.15 18
-3 -1 8 103.15 19.33 6
3 1 -8 157.02 22.32 3
3 1 -7 45.59 11.76 3
-3 -1 7 51.44 13.03 6
3 1 -7 37.27 19.21 1
-3 -1 6 436.88 36.2 6
3 1 -6 461.8 34.04 3
3 1 -6 442.24 60.89 1
3 1 -5 55.76 20.87 1
3 1 -4 1674.15 98.7 1
3 1 -3 1285.11 80.55 1
3 1 -3 1129.21 60.95 20
3 1 -2 147.78 26.7 1
3 1 -2 108.61 19.78 20
3 1 -2 144.43 26 19
3 1 -1 846.69 56.17 1
-3 -1 1 693.68 51.93 21
3 1 -1 778.2 54.35 19
-3 -1 0 7258.11 177.4 21
3 1 0 7335.96 167.23 19
3 1 0 7089.12 155.21 1
3 1 1 330.32 31.13 19
3 1 1 311.61 26.65 1
-3 -1 -1 323.5 35.82 21
-3 -1 -2 2272.46 99.7 21
3 1 2 2220.81 56.95 1
-3 -1 -3 854.54 65.22 21
-3 -1 -4 558.19 53.55 21
-3 -1 -5 145.28 28.46 21
-3 -1 -6 1510.93 95.98 21
-3 -1 -6 1907.28 118.22 22
-3 -1 -7 373.7 28.54 13
-3 -1 -7 358.51 26.86 8
-3 -1 -8 132.13 17.96 13
-3 -1 -8 133.07 17.62 8
-3 -1 -8 171.24 18.83 12
-3 -1 -8 141.23 37.04 22
-3 -1 -8 116.19 16.65 18
-3 -1 -9 174.9 21.48 13
-3 -1 -9 218.86 23.69 8
-3 -1 -9 163.36 20.54 18
-3 -1 -10 13.76 6.7 13
-3 -1 -10 18.13 7.86 18
-3 -1 -10 12.32 6.91 8
-3 -1 -11 147.48 18.88 18
-3 -1 -11 192.65 21.59 8
-3 -1 -12 86.47 13.3 8
-3 -1 -12 2.28 2.39 18
3 2 -11 37.2 8.53 18
-3 -2 10 109.3 16.26 6
3 2 -10 150.79 19.55 18
-3 -2 9 358.76 33.79 6
3 2 -9 438.44 35.86 18
-3 -2 8 95.86 18.76 6
3 2 -8 118.12 19.36 3
-3 -2 7 870.15 55.09 6
3 2 -7 849.37 50.16 3
3 2 -7 708.96 85.78 1
3 2 -6 41.23 20.27 1
-3 -2 6 37.96 11.58 6
3 2 -6 45.64 11.62 3
3 2 -5 513.56 61.54 1
3 2 -4 1481.29 100.3 1
3 2 -3 3109.47 136.43 1
3 2 -3 3130.03 132.35 19
3 2 -2 571.23 46.76 20
3 2 -2 664.06 57.36 19
3 2 -1 467.24 43.52 20
3 2 -1 516.67 48.68 19
3 2 0 8843.92 201.45 19
3 2 0 8159.31 192.77 20
3 2 1 3785.5 128.69 20
-3 -2 -1 3809.4 130.59 21
-3 -2 -2 117.68 22.75 21
3 2 2 128.84 21.03 19
-3 -2 -3 3820.12 135.82 21
3 2 3 3852.04 108.55 19
-3 -2 -4 1038.19 72.74 21
-3 -2 -5 447.34 48.87 21
-3 -2 -6 113.09 28.77 22
-3 -2 -6 91.1 23.36 21
3 2 6 95.77 23.58 20
-3 -2 -7 812.21 81.48 22
-3 -2 -8 244.87 24.11 13
-3 -2 -8 215.92 21.32 12
-3 -2 -8 254.56 49.73 22
-3 -2 -8 205.43 22.93 18
-3 -2 -8 215.79 21.47 8
-3 -2 -9 111.71 16.98 13
-3 -2 -9 111.64 15.64 12
-3 -2 -9 107.36 17.26 18
-3 -2 -9 113.91 16.67 8
-3 -2 -10 242.41 24.43 13
-3 -2 -10 270.97 27.7 18
-3 -2 -10 259.27 25.47 8
-3 -2 -10 212.73 23.74 7
-3 -2 -11 9.32 6.1 18
-3 -2 -11 2.91 4.45 8
-3 -2 -11 7.18 5.22 7
-3 -2 -12 1.05 3.19 18
-3 -2 -12 2.35 4.1 8
-3 -2 -12 -0.25 1.56 7
-3 -2 -13 13.03 4.8 18
3 3 -11 14.6 4.47 18
-3 -3 10 10.27 5.25 6
3 3 -10 12.83 6.34 18
-3 -3 9 195.24 24.27 6
3 3 -9 215.1 24.03 18
-3 -3 8 324.29 34.26 6
3 3 -8 351.41 32.48 3
-3 -3 7 100.56 20.59 6
3 3 -7 102.75 18.23 3
-3 -3 6 656.31 48.24 6
3 3 -6 668.64 43.28 3
3 3 -5 424.03 59.34 1
3 3 -5 449.8 33.16 3
3 3 -4 1236.04 95.85 1
3 3 -3 1278.78 90.43 19
3 3 -2 2013.85 108.02 19
3 3 -1 6195.34 187.63 19
3 3 -1 6431.4 173.2 20
3 3 0 855.73 61.35 20
3 3 0 901.25 66.56 19
3 3 1 2326.55 102.56 20
3 3 1 2255.69 98.57 19
3 3 2 3319.8 125.2 20
3 3 2 3316.84 114.22 19
3 3 3 128.13 25.12 20
3 3 3 99.43 19.04 19
3 3 4 207.45 32.28 20
3 3 4 213.4 26.34 19
3 3 5 1994.97 102.42 20
3 3 6 81.16 21.5 20
-3 -3 -6 87.44 24.31 22
-3 -3 -7 147.25 34.32 22
-3 -3 -8 225 22.95 13
-3 -3 -8 196.35 20.6 12
-3 -3 -8 278.24 51.05 22
-3 -3 -8 236.04 24.48 18
-3 -3 -8 289.53 24.01 8
-3 -3 -8 201.11 21.76 7
-3 -3 -9 116.33 16.92 13
-3 -3 -9 103.51 15.62 12
-3 -3 -9 167.51 42.54 22
-3 -3 -9 141.16 20.16 18
-3 -3 -9 111.62 15.73 8
-3 -3 -9 113.22 17.39 7
-3 -3 -10 461.23 33.64 13
-3 -3 -10 430.31 31.53 12
-3 -3 -10 441.16 31.92 8
-3 -3 -10 423.32 34.26 7
-3 -3 -11 394.24 33.67 18
-3 -3 -11 334.59 27.8 8
-3 -3 -11 321.97 29.31 7
-3 -3 -12 147.23 17.19 8
-3 -3 -12 195.08 22.47 18
-3 -3 -12 134.98 17.7 7
-3 -3 -13 70.79 11.94 18
-3 -3 -13 0.76 1.96 7
-3 -4 10 12.51 5.26 6
3 4 -10 5.15 3.11 18
-3 -4 9 118.7 17.92 6
3 4 -9 145.24 17.61 18
-3 -4 8 55.41 13.95 6
3 4 -8 56.91 12.59 18
-3 -4 7 41.64 13.19 6
3 4 -7 41.04 11.16 3
-3 -4 6 1127.17 66.4 6
3 4 -6 967.29 53.45 3
3 4 -5 455.71 65.61 1
3 4 -5 628.16 40.66 3
-3 -4 5 516.24 37.44 5
3 4 -4 262.6 24.83 3
-3 -4 4 375.67 31.02 5
3 4 -4 326.82 50.88 19
3 4 -4 336.35 53.54 1
3 4 -3 426.89 55.61 19
3 4 -2 1952.87 114.8 19
3 4 -1 643.89 65.45 19
3 4 0 1751.09 99.04 19
3 4 0 1808.63 95.41 20
3 4 1 797.24 63.1 20
3 4 1 717.82 59.37 19
3 4 2 1999.24 99.99 20
3 4 2 1847.15 92.27 19
3 4 3 23.99 11.89 19
3 4 3 25.2 11.87 20
3 4 4 66.64 18.9 20
3 4 4 56.86 15.19 19
3 4 5 578.75 55.46 20
3 4 5 466.36 42.5 19
3 4 6 658.7 60.4 20
-3 -4 -7 657.65 36.95 12
-3 -4 -7 729.35 41.33 18
-3 -4 -7 608.4 68.86 22
-3 -4 -8 20.98 7.15 13
-3 -4 -8 20.99 6.8 12
-3 -4 -8 18.93 13.68 22
-3 -4 -8 22.73 7.82 18
-3 -4 -8 27.13 8.59 7
-3 -4 -9 258.15 24.97 13
-3 -4 -9 252.11 24.93 12
-3 -4 -9 288.68 54.52 22
-3 -4 -9 343.07 31.17 18
-3 -4 -9 260.29 26.76 7
-3 -4 -10 102.95 15.64 13
-3 -4 -10 79.94 14.07 12
-3 -4 -10 128.31 19.92 18
-3 -4 -10 134.94 19.51 7
-3 -4 -11 555.19 40.63 18
-3 -4 -11 535.17 39.01 7
-3 -4 -12 396.13 31.51 7
-3 -4 -12 534.37 38.13 18
-3 -4 -13 18.83 6.62 18
-3 -4 -13 20.2 6.44 7
-3 -5 9 85.93 13.57 6
3 5 -9 -0.85 2.76 18
-3 -5 8 57.67 13.7 6
3 5 -8 51.72 10.54 18
3 5 -7 628.89 41.65 3
-3 -5 7 668.61 49.21 6
-3 -5 6 314.35 35.23 6
3 5 -6 304.41 29.66 3
3 5 -5 839.88 47.88 3
-3 -5 5 886.62 51.09 5
3 5 -4 1252.74 55.82 3
-3 -5 4 1299.59 61.83 5
3 5 -4 946.42 91.03 19
3 5 -4 918.11 93.39 1
3 5 -3 263.35 23.78 3
-3 -5 3 183.47 22.61 5
3 5 -3 212.72 42.4 19
3 5 -2 526.13 64.12 19
3 5 -1 2435.73 136.33 19
3 5 0 1333.31 93.25 19
3 5 1 317.17 42.86 19
3 5 2 235.34 36.65 20
3 5 2 257.84 37.68 19
3 5 3 1337.49 87.25 20
3 5 3 1236.3 81.34 19
3 5 4 512.25 54.28 20
3 5 4 467.13 48.67 19
3 5 5 243.95 37.88 20
3 5 5 189.8 30.44 19
3 5 6 23.23 13.08 20
-3 -5 -7 3.4 4.65 13
-3 -5 -7 4.18 4.4 12
-3 -5 -7 3.53 5.34 18
-3 -5 -7 5.88 4.08 7
-3 -5 -8 77.93 13.95 13
-3 -5 -8 70.27 12.95 12
-3 -5 -8 71.48 14.02 18
-3 -5 -8 78.45 14.19 7
-3 -5 -9 82.95 14.14 13
-3 -5 -9 134.82 18.72 12
-3 -5 -9 124.41 19 18
-3 -5 -9 123.56 18.99 7
-3 -5 -10 50.78 10.9 13
-3 -5 -10 62.46 12.51 12
-3 -5 -10 66.16 14.44 18
-3 -5 -10 67.93 14.3 7
-3 -5 -11 3.12 3.6 12
-3 -5 -11 0.22 3.63 18
-3 -5 -11 2.22 4.52 7
-3 -5 -12 110.55 14.6 12
-3 -5 -12 171.33 21.98 18
-3 -5 -12 142.57 19.24 7
-3 -5 -13 502.08 33.57 18
-3 -5 -13 360.67 27.17 7
-3 -6 9 6.04 3.51 6
-3 -6 8 18.86 7.34 6
-3 -6 7 81.57 16.82 6
3 6 -7 -0.01 1.7 18
-3 -6 6 28.03 11.84 6
3 6 -5 183.21 22.42 3
-3 -6 5 174.04 23.1 5
3 6 -4 323.8 28.64 3
-3 -6 4 343.25 32.9 5
3 6 -3 1223.08 53.46 3
3 6 -3 1083.99 99.13 19
3 6 -2 36.13 18.98 19
-3 -6 2 38.12 10.42 5
-3 -6 2 41.29 9.96 10
-3 -6 1 467.66 36.18 5
3 6 -1 484.98 65.1 19
3 6 0 228.68 42.63 19
3 6 1 2298.89 127.64 19
3 6 2 309.25 45.27 19
3 6 3 273.64 41.4 19
3 6 4 1063.27 81.15 19
3 6 5 441.14 50.67 19
-3 -6 -6 9.77 5.47 12
3 6 6 13.04 10.6 19
-3 -6 -6 11.51 6.43 7
-3 -6 -7 111.84 17.09 18
-3 -6 -7 110.07 15.7 12
-3 -6 -7 105.12 16.38 7
-3 -6 -8 616.53 40.2 13
-3 -6 -8 800.39 44.42 12
-3 -6 -8 888.85 49.74 18
-3 -6 -8 695.29 43.79 7
-3 -6 -9 56.66 12.39 13
-3 -6 -9 53.6 11.9 12
-3 -6 -9 71.62 14.1 18
-3 -6 -9 68.35 14.51 7
-3 -6 -10 139.74 18.11 13
-3 -6 -10 156.24 20.26 12
-3 -6 -10 178.94 23.3 18
-3 -6 -10 185.73 23.5 7
-3 -6 -11 135.43 18.08 12
-3 -6 -11 129.45 19.67 7
-3 -6 -11 124.49 19.74 18
-3 -6 -12 11.88 5.38 12
-3 -6 -12 18.46 7.17 18
-3 -6 -12 18.37 7.88 7
-3 -6 -13 2.32 2.22 12
-3 -6 -13 134.28 16.65 7
-3 -7 8 5.79 3.79 6
-3 -7 7 32.75 9.83 6
-3 -7 6 40.8 12.27 6
-3 -7 5 74.8 14.98 5
-3 -7 4 779.47 49.82 5
-3 -7 3 607.72 44.88 5
-3 -7 2 747.8 49.56 5
3 7 -2 631.96 79.17 19
-3 -7 2 739.26 44.29 10
-3 -7 1 94.48 17.33 5
3 7 -1 87.32 29.15 19
-3 -7 1 107.15 17.04 10
-3 -7 0 292.53 27.63 10
-3 -7 0 343.97 32.22 5
3 7 0 364.4 58.17 19
-3 -7 -1 434.63 35.43 5
-3 -7 -1 527.36 36.83 10
-3 -7 -2 240.4 26.05 5
-3 -7 -2 274.13 26.21 10
3 7 2 260.07 44.82 19
-3 -7 -2 239.26 24.5 15
-3 -7 -3 310.62 27.79 10
3 7 3 323.85 49.67 19
-3 -7 -3 322.46 28.01 15
-3 -7 -4 593.06 38.46 10
-3 -7 -4 582.09 37.81 15
-3 -7 -5 37.25 8.87 12
-3 -7 -5 24.5 7.81 10
-3 -7 -5 30.8 8.63 15
-3 -7 -6 240 22.74 12
-3 -7 -6 343.28 28.84 10
3 7 6 256.03 42.42 19
-3 -7 -6 338.37 28.33 15
-3 -7 -7 46.07 10.53 12
-3 -7 -7 48.88 11.86 7
-3 -7 -8 234.92 25.33 13
-3 -7 -8 253.82 25.36 12
-3 -7 -8 315.35 29.97 7
-3 -7 -9 132.44 18.52 13
-3 -7 -9 145.99 19.6 12
-3 -7 -9 166.53 22.12 18
-3 -7 -9 168.17 22.64 7
-3 -7 -10 39.15 9.74 13
-3 -7 -10 42.69 11.01 12
-3 -7 -10 42.56 11.62 18
-3 -7 -10 45.68 11.89 7
-3 -7 -11 76.31 13.78 12
-3 -7 -11 101.71 17.23 18
-3 -7 -11 99.54 17.04 7
-3 -7 -12 80.46 12.89 12
-3 -7 -12 83.4 14.95 7
-3 -7 -13 41.13 7.89 12
-3 -7 -13 48.8 10.17 7
-3 -8 7 17.94 5.78 6
-3 -8 6 145.46 19.34 6
-3 -8 5 56.23 13.53 6
-3 -8 4 133.94 20.08 5
-3 -8 3 100.31 18.47 5
-3 -8 2 481.65 40.24 5
-3 -8 2 489.79 35.64 10
-3 -8 1 1152.55 62.86 5
-3 -8 1 1088.85 55.68 10
-3 -8 0 745.32 49.7 5
-3 -8 0 699.88 45.07 10
3 8 0 766.54 90.02 19
-3 -8 -1 176.46 22.81 10
-3 -8 -1 150.24 22.39 5
3 8 1 117.99 35.66 19
-3 -8 -2 389.56 34.95 5
-3 -8 -2 375.4 32.74 10
3 8 2 347.24 56.22 19
-3 -8 -3 340.97 31.91 5
-3 -8 -3 341.81 31.18 10
3 8 3 383.18 58.28 19
-3 -8 -3 362.31 31.79 15
-3 -8 -4 117.59 18.1 10
3 8 4 129.53 33.71 19
-3 -8 -4 120.41 18.3 15
-3 -8 -5 23.8 7.76 12
-3 -8 -5 23.39 8.15 10
3 8 5 13.91 11.4 19
-3 -8 -5 24.37 8.6 15
-3 -8 -6 400.93 29.52 12
-3 -8 -6 314.12 29.65 10
3 8 6 295.11 48.54 19
-3 -8 -6 334.84 30.18 15
-3 -8 -7 154.8 19.17 12
-3 -8 -7 138.01 19.01 15
-3 -8 -8 576.87 38.61 12
-3 -8 -9 179.65 21.55 13
-3 -8 -9 192.88 22.82 12
-3 -8 -9 240.15 27.05 7
-3 -8 -10 136.57 17.69 13
-3 -8 -10 117.05 17.7 12
-3 -8 -10 156.06 21.52 7
-3 -8 -11 40.3 10.18 12
-3 -8 -11 41.81 10.81 7
-3 -8 -12 13.1 5.52 12
-3 -8 -12 22.18 8.14 7
-3 -8 -13 7.64 3.14 12
-3 -9 6 100.98 12.53 6
-3 -9 5 26.99 8.42 6
-3 -9 4 98.42 17.02 6
-3 -9 3 43.94 11.76 5
-3 -9 2 99.05 18.08 5
-3 -9 1 104.07 19.25 5
-3 -9 1 89.57 15.85 10
-3 -9 0 642.95 46.74 5
-3 -9 0 603.6 42.11 10
-3 -9 -1 73.55 15.02 10
-3 -9 -1 75.17 15.77 5
-3 -9 -2 259.33 29.51 5
-3 -9 -2 298.02 30.05 10
-3 -9 -3 97.81 17.47 10
-3 -9 -3 72.05 14.92 5
-3 -9 -4 226.91 26.64 10
-3 -9 -4 254.49 27.78 15
-3 -9 -5 181.74 23.57 10
-3 -9 -5 204.17 24.8 15
-3 -9 -6 46.9 10.1 12
-3 -9 -6 42.16 11.8 10
-3 -9 -6 46.14 12.02 15
-3 -9 -7 228 23.24 12
-3 -9 -7 208.22 24.31 10
-3 -9 -7 212.02 24.46 15
-3 -9 -8 23.28 8.42 12
-3 -9 -8 23.45 8.44 15
-3 -9 -9 95.69 15.65 13
-3 -9 -9 101.23 16.22 12
-3 -9 -10 0.25 2.37 13
-3 -9 -10 14.7 7.14 12
-3 -9 -11 24.82 7.65 12
-3 -9 -12 217.08 19.89 12
-3 -9 -13 -1.3 2.67 12
-3 -10 5 100.21 11.06 6
-3 -10 4 79.38 12.31 6
-3 -10 3 31.91 9.15 6
-3 -10 2 37.2 9.99 6
-3 -10 2 49.33 11.6 5
-3 -10 1 143.29 18.09 10
-3 -10 1 173.21 22.75 5
-3 -10 0 142.13 21.71 5
-3 -10 0 135.77 19.21 10
-3 -10 -1 587.22 43.85 5
-3 -10 -1 613.85 41.87 10
-3 -10 -2 556.6 42.34 5
-3 -10 -2 612.89 42.77 10
-3 -10 -3 446.64 37.15 10
-3 -10 -4 63.18 14.31 10
-3 -10 -5 48.86 12.38 10
-3 -10 -5 56.43 13.63 15
-3 -10 -6 98.96 17.41 10
-3 -10 -6 102.79 17.64 15
-3 -10 -7 33.44 8.83 12
-3 -10 -7 32.8 9.83 10
-3 -10 -7 32.76 9.75 15
-3 -10 -8 58.05 11.8 12
-3 -10 -8 68.58 13.5 10
-3 -10 -9 13.77 6.32 13
-3 -10 -9 19.55 6.37 12
-3 -10 -10 191.59 20.34 12
-3 -10 -11 98.06 13.64 12
-3 -10 -12 26.84 6.73 12
-3 -10 -13 56.78 7.89 12
-3 -11 3 -1.34 1.82 6
-3 -11 2 1.25 2.02 6
-3 -11 1 0.49 1.83 6
-3 -11 0 13.04 5.9 10
-3 -11 -1 189.19 21.31 10
-3 -11 -2 448.82 34.44 10
-3 -11 -3 533.11 38.88 10
-3 -11 -4 333.84 31.2 10
-3 -11 -5 -0.02 4.27 10
-3 -11 -6 98.93 16.99 10
-3 -11 -7 108.1 17.12 10
-3 -11 -8 109.71 13.97 12
-3 -11 -8 76.86 13.52 10
-3 -11 -9 -0.76 2.29 13
-3 -11 -9 36.06 7.88 12
-3 -11 -10 56.16 9.74 12
-3 -11 -11 339.88 22.51 12
-3 -11 -12 205 15.52 12
-3 -12 0 48.43 7.69 10
-3 -12 -1 79.64 11.51 10
-3 -12 -2 60.19 10.93 10
-3 -12 -3 12.04 5.75 10
-3 -12 -4 243.2 23.98 10
-3 -12 -5 137.13 18.22 10
-3 -12 -6 58.79 12.06 10
-3 -12 -7 65.37 12.24 10
-3 -12 -8 4.14 3.48 10
-3 -12 -9 -0.14 2.19 13
-3 -12 -9 125.07 12.16 12
-3 -12 -10 1.76 2.15 12
-3 -12 -11 55.98 7.25 12
-3 -13 -1 36.26 6.15 14
-3 -13 -2 142.28 12.67 10
-3 -13 -3 59.84 9.46 10
-3 -13 -4 59.78 9.99 10
-3 -13 -5 355.68 24.69 10
-3 -13 -6 142.16 15.85 10
-3 -13 -7 8.87 3.91 10
-3 -13 -8 -0.17 1.84 10
-3 -13 -8 -0.69 1.41 13
4 -13 -5 3.65 2.34 4
4 -13 -4 64.36 8.43 4
4 -12 -9 19.99 4.88 15
4 -12 -8 7.28 3.73 15
4 -12 -7 -0.9 1.68 4
4 -12 -7 26.43 6.49 15
4 -12 -6 84.13 11.78 4
4 -12 -6 93.12 11.94 15
4 -12 -5 30.45 6.6 15
4 -12 -5 30.25 7.55 4
4 -12 -4 20.1 6.34 4
4 -12 -3 40.99 8.64 4
4 -12 -2 53.93 9.24 4
4 -12 -1 -0.38 1.49 5
4 -12 -1 25.07 5.73 4
4 -11 -8 0.45 1.96 4
4 -11 -7 82.26 12.48 4
4 -11 -6 191.28 20.44 4
4 -11 -5 130.63 17.47 4
4 -11 -4 13.84 6.22 4
4 -11 -3 91.42 14.44 4
-4 11 2 54.35 9.68 2
4 -11 -2 55.8 11.35 4
-4 11 1 20.12 6.2 2
4 -11 -1 16.53 5.67 4
4 -11 0 155.44 16.09 4
-4 11 0 162.88 16.14 2
-4 11 -1 35.47 7.31 2
-4 11 -2 78.74 9.61 2
4 -10 -11 8.25 3.55 9
4 -10 -10 32.39 7.31 9
4 -10 -9 9.33 4.45 9
4 -10 -8 -1.27 2.62 4
4 -10 -8 0.48 3.03 9
4 -10 -7 82.39 12.5 9
4 -10 -7 85.99 14.09 4
4 -10 -6 69.18 13.41 4
4 -10 -5 578.88 38.96 4
4 -10 -4 307.23 28.68 4
-4 10 3 466.65 31.94 2
4 -10 -3 487.93 36.32 4
4 -10 -2 9.56 6.5 4
-4 10 2 3.09 3.35 2
4 -10 -1 201.59 22.54 4
-4 10 1 207.86 21.89 2
4 -10 0 220.82 22.32 4
-4 10 0 217.06 22.09 2
4 -10 1 63.27 11.03 4
-4 10 -1 77.18 13.1 2
-4 10 -2 109.98 14.63 2
-4 10 -3 70.48 10.64 2
-4 10 -4 105.81 11.2 2
4 -9 -12 13.94 4.01 9
4 -9 -11 3.5 3.41 9
4 -9 -10 66.5 11.33 9
4 -9 -9 143.34 17.84 9
4 -9 -8 33.13 8.77 4
4 -9 -8 52.87 11.65 9
4 -9 -7 78.88 13.52 9
4 -9 -7 85.62 14.46 4
4 -9 -6 185.93 20.24 9
4 -9 -6 205.98 23.3 4
4 -9 -5 188.92 22.96 4
4 -9 -4 403.49 33.54 4
4 -9 -3 689.8 43.79 4
4 -9 -2 321.65 29.67 4
4 -9 -1 56.96 12.51 4
-4 9 0 129.78 19.19 2
4 -9 0 120.13 18.02 4
4 -9 1 571.24 36.79 4
-4 9 -1 652.68 41.78 2
-4 9 -2 200.43 22.35 2
-4 9 -3 53.23 11.01 2
-4 9 -4 57.33 10.5 2
-4 9 -5 7.37 3.87 2
4 -8 -12 3.33 2.41 9
4 -8 -11 9.86 4.97 9
4 -8 -10 48.95 11.02 16
4 -8 -9 103.28 17.24 16
4 -8 -8 299.71 26.16 4
4 -8 -8 279.42 28.69 16
4 -8 -7 7.86 5.15 4
4 -8 -7 10.48 6.23 16
4 -8 -6 12.72 7.1 4
4 -8 -6 5.76 5.08 16
4 -8 -5 258.48 26.34 4
4 -8 -4 491.3 36.6 4
4 -8 -3 562.94 39.32 4
4 -8 -2 850.96 48.2 4
4 -8 -1 42.03 11.83 4
4 -8 0 90.04 15.68 4
-4 8 -1 86.93 15.96 2
4 -8 1 71.91 13.68 4
4 -8 2 88.17 14.6 4
-4 8 -2 106.17 17.76 2
-4 8 -3 10.31 6.9 2
-4 8 -4 28.28 8.81 2
-4 8 -5 141.41 17.2 2
-4 8 -6 12.71 4.81 2
-4 8 -6 20.64 5.23 3
4 -7 -12 16.58 5.63 9
4 -7 -11 109.12 15.44 16
4 -7 -10 121 18.07 16
4 -7 -9 24.52 9.34 16
4 -7 -8 61.96 13.93 16
4 -7 -7 98.17 15.44 4
4 -7 -7 114.79 18.82 16
4 -7 -6 293.22 27.65 4
4 -7 -6 362.34 32.45 16
4 -7 -5 223.26 44.55 1
4 -7 -5 236.34 24.69 4
4 -7 -5 236.29 25.45 16
4 -7 -4 511.67 36.52 4
4 -7 -4 492.9 35.38 16
4 -7 -3 458.37 34.35 4
-4 7 3 380.02 58.39 21
-4 7 2 3425.37 181.13 21
4 -7 -2 4550.35 111.61 4
-4 7 1 296.12 55.52 21
4 -7 -1 390.74 31.62 4
-4 7 0 224.84 50.3 21
4 -7 0 224.8 23.79 4
4 -7 1 38.7 10.32 4
-4 7 -2 80.93 16.04 2
4 -7 2 85.94 14.76 4
-4 7 -3 147.55 21.04 2
-4 7 -4 384.98 27.67 8
-4 7 -4 413.08 34.38 2
-4 7 -5 57.84 12.66 2
-4 7 -5 50.36 9.51 8
-4 7 -6 170.87 18.95 2
-4 7 -7 86.09 11.11 3
4 -6 -12 30.61 7.46 16
4 -6 -11 235.17 23.11 16
4 -6 -10 166.56 21.24 16
4 -6 -9 113.02 18.41 16
4 -6 -8 134.05 20.4 16
4 -6 -7 417.89 32.13 4
-4 6 7 438.33 34.42 6
-4 6 6 80.48 14.95 6
4 -6 -6 65.28 13.11 4
4 -6 -6 70.91 14.4 16
4 -6 -6 66.74 26.6 1
4 -6 -5 73.78 13.66 4
4 -6 -5 63.21 24.87 1
4 -6 -5 96.87 15.98 16
-4 6 5 117.87 18.05 6
4 -6 -4 271.74 46.34 1
4 -6 -4 298.82 27.17 4
4 -6 -4 258.87 25.34 16
4 -6 -3 244.02 24.36 4
4 -6 -3 323.47 26.83 16
-4 6 3 247.71 43.06 21
-4 6 2 217.79 42.72 21
4 -6 -2 198.52 21.64 4
-4 6 1 538.94 69.51 21
4 -6 -1 346.94 28.37 4
-4 6 0 446.53 66.22 21
4 -6 0 520.75 34.84 4
-4 6 0 542.09 34.31 17
-4 6 -1 386.07 64.33 21
4 -6 1 407.22 30.89 4
-4 6 -1 266.61 25.39 17
-4 6 -2 552.48 78.84 21
4 -6 2 600.76 37.34 4
-4 6 -2 551.48 37.3 17
-4 6 -3 56.43 13.67 2
-4 6 -3 24.42 9.26 17
-4 6 -4 1107.91 58.14 2
-4 6 -5 33.97 10.97 2
-4 6 -5 19.18 7.74 8
-4 6 -6 167.52 18.58 8
-4 6 -6 204.41 22.75 2
-4 6 -7 23.21 7.01 2
-4 6 -7 30.41 7.31 8
-4 6 -8 7.13 3.27 8
4 -5 -12 1.32 2.28 16
4 -5 -11 123.43 17.28 16
4 -5 -10 642.9 42.45 16
4 -5 -9 63.41 14.31 16
4 -5 -8 228.28 26.85 16
-4 5 7 69.33 14.28 6
4 -5 -7 49.92 24.66 1
4 -5 -7 53.38 12.22 4
4 -5 -7 62.41 14.28 16
4 -5 -6 49 22.95 1
4 -5 -6 84.12 15.47 16
4 -5 -6 60.98 12.66 4
-4 5 6 81.48 15.46 6
4 -5 -5 671.02 41.7 16
4 -5 -5 668.73 40.65 4
-4 5 5 782.05 46.39 6
4 -5 -4 250.65 43.17 1
4 -5 -4 227.21 22.78 16
4 -5 -4 164.85 19.66 4
-4 5 4 176.59 21.83 6
-4 5 3 215.23 38.67 21
4 -5 -3 220.32 22.49 4
-4 5 3 229.06 24.78 6
4 -5 -3 221.59 37.55 1
-4 5 2 732.78 73.22 21
-4 5 1 1863.74 121.63 21
-4 5 0 82.08 27.34 21
4 -5 0 81.79 13.54 4
-4 5 -1 192.94 42.39 21
4 -5 1 183.15 19.67 4
-4 5 -1 153.46 18.8 17
-4 5 -2 396.34 63.84 21
-4 5 -2 447.74 33.21 17
-4 5 -3 21.99 16.38 21
-4 5 -3 20.66 7.4 17
-4 5 -4 193.6 24.06 2
-4 5 -4 168.87 21.93 17
-4 5 -5 383.74 33.98 2
-4 5 -6 -0.8 3.93 2
-4 5 -6 5.32 4.89 8
-4 5 -7 22.91 8.22 2
-4 5 -7 31.24 8.66 8
-4 5 -8 -0.49 1.7 2
-4 5 -8 163.57 16.83 8
-4 5 -9 122.33 13.86 3
-4 5 -9 97.74 10.85 8
4 -4 -12 30.44 7.17 16
4 -4 -11 153.88 16.44 18
4 -4 -11 172.32 20.14 16
4 -4 -10 261.81 23.2 18
4 -4 -10 290.99 28.82 16
4 -4 -9 416.4 36.45 16
4 -4 -8 226.32 26.65 16
-4 4 8 170 21.96 6
4 -4 -7 428.62 66.62 1
-4 4 7 584.97 40.55 6
-4 4 6 139.88 19.83 6
4 -4 -6 169.01 40.5 1
-4 4 5 49.19 11.81 6
4 -4 -5 51.54 21.93 1
4 -4 -4 36.14 17.58 1
-4 4 3 449.54 52.33 21
4 -4 -3 419.51 50.78 1
-4 4 2 1612.13 102.89 21
4 -4 -2 1591.74 90.84 1
-4 4 1 49.94 18.09 21
-4 4 0 634.72 69.02 21
-4 4 -1 1190.69 98.47 21
-4 4 -2 269.04 49.8 21
-4 4 -2 228.5 23.23 17
-4 4 -3 1448.94 60.37 13
-4 4 -3 1630.83 128.08 21
-4 4 -3 1432.67 60.94 17
-4 4 -4 463.86 35.58 13
-4 4 -4 495.23 36.81 17
-4 4 -5 647.5 43.48 17
-4 4 -5 544.62 39.34 2
-4 4 -6 184.31 22.37 8
-4 4 -6 145.16 20.55 2
-4 4 -7 366.66 30.8 8
-4 4 -7 311.04 28.59 2
-4 4 -8 27.22 8.34 8
-4 4 -9 26.8 7.47 8
-4 4 -10 56.47 9.03 3
-4 4 -10 45.58 7.48 8
4 -3 -12 66.3 9.95 18
4 -3 -12 62.81 10.12 16
4 -3 -11 50.78 10.04 18
4 -3 -11 50.62 11.18 16
4 -3 -10 413.95 30.98 18
4 -3 -10 411.67 34.14 16
4 -3 -9 537.8 36.6 18
-4 3 8 1283.93 61.44 6
4 -3 -8 1317.5 56.56 18
-4 3 7 422.85 34.89 6
4 -3 -7 309.44 55.61 1
-4 3 6 363.19 32.11 6
4 -3 -6 444.89 63.34 1
4 -3 -5 427.9 58.28 1
4 -3 -4 1040.88 84.08 1
-4 3 3 22.39 13.33 21
4 -3 -3 22.2 10.55 1
-4 3 2 743.96 65.79 21
4 -3 -2 835.17 64.51 1
-4 3 1 572.6 59.8 21
-4 3 0 351.91 48.27 21
-4 3 -1 182.65 36.21 21
-4 3 -2 728.02 76.99 21
-4 3 -3 293.81 51.9 21
-4 3 -3 287.18 26.89 17
-4 3 -4 667.32 41.05 13
-4 3 -4 731.74 85.55 21
-4 3 -4 690.08 42.61 17
-4 3 -5 630.47 40.88 2
-4 3 -5 810.51 47.69 13
-4 3 -5 623.48 82.39 21
-4 3 -5 850.91 48.88 17
-4 3 -6 136.57 20.21 13
-4 3 -6 140.57 20.52 17
-4 3 -6 104.43 16.58 2
-4 3 -7 1059.29 54.07 8
-4 3 -7 1117.04 53.98 2
-4 3 -8 16.92 7.28 8
-4 3 -9 131.93 17.38 8
-4 3 -10 16.25 5.8 8
-4 3 -11 149.28 12.52 8
4 -2 -12 26.49 6.54 18
4 -2 -12 -0.48 1.4 16
4 -2 -11 66.9 12.08 18
4 -2 -11 57.68 11.35 16
4 -2 -10 130.43 17.92 18
-4 2 9 103.69 17.22 6
4 -2 -9 136.92 19.24 18
-4 2 8 475.18 37.79 6
-4 2 7 3543.39 106.59 6
4 -2 -7 3371.96 185.36 1
-4 2 6 63.37 13.69 6
4 -2 -6 92.4 29.69 1
4 -2 -5 541.11 65.64 1
4 -2 -4 2112.52 121.29 1
-4 2 3 1455.43 86.21 21
4 -2 -3 1427.95 91.32 1
-4 2 2 1061.49 75.45 21
4 -2 -2 1052.15 71.65 1
4 -2 -1 3723.61 120.9 1
-4 2 1 3523.13 144.3 21
-4 2 0 539.2 58.3 21
-4 2 -1 3408.9 152.33 21
-4 2 -2 1649.97 109.51 21
-4 2 -3 6.56 6.69 21
-4 2 -4 584.39 36.01 13
-4 2 -4 645.19 76.44 21
-4 2 -4 611.93 38.71 17
-4 2 -5 594.47 38.85 13
-4 2 -5 593.02 39.85 17
-4 2 -5 660.58 81.24 21
-4 2 -6 527.32 38.66 13
-4 2 -6 621.7 80.98 21
-4 2 -6 552.23 39.71 17
-4 2 -7 650.68 44 13
-4 2 -7 645.91 42.21 8
-4 2 -8 1119.14 57.55 13
-4 2 -8 1022.94 53.55 8
-4 2 -9 14.69 6.21 8
-4 2 -10 122.34 16.2 8
-4 2 -11 51.79 8.96 3
-4 2 -11 81.29 11.14 8
4 -1 -12 103.14 11.97 18
4 -1 -12 -4.39 2.58 16
4 -1 -11 8.06 4.66 18
4 -1 -11 9.1 4.85 16
4 -1 -10 172.47 20.78 18
-4 1 9 14.18 7.39 6
4 -1 -9 17.36 7.74 18
-4 1 8 99.5 17.43 6
-4 1 7 500.16 39.4 6
4 -1 -7 491.57 70.95 1
-4 1 6 451.88 36.63 6
4 -1 -6 423.94 62.78 1
4 -1 -5 1457.41 108.93 1
4 -1 -4 5.39 5 1
4 -1 -3 723.1 65.77 1
-4 1 3 751.66 60.42 21
4 -1 -2 1890.32 98.43 1
-4 1 2 1814 97.32 21
4 -1 -1 1.79 4.65 1
-4 1 1 -2.8 5.6 21
-4 1 0 525.57 54.75 21
-4 1 -1 683.9 64.8 21
-4 1 -2 1520.87 100.77 21
-4 1 -3 1701.97 112.53 21
-4 1 -4 432.21 59.68 21
-4 1 -5 137.17 18.15 13
-4 1 -5 123.06 33.45 21
-4 1 -5 106.1 16.35 17
-4 1 -6 769.84 45.18 13
-4 1 -6 774.59 87.57 21
-4 1 -6 760.2 45.53 17
-4 1 -7 701.33 44.81 13
-4 1 -7 640.48 41.74 8
-4 1 -7 670.25 43.85 17
-4 1 -8 677.92 44.74 13
-4 1 -8 675.6 43.61 8
-4 1 -9 153.91 20.77 13
-4 1 -9 153.58 20.64 8
-4 1 -10 110.65 16.34 8
-4 1 -11 104.29 14.08 8
-4 1 -11 90.01 12.65 3
4 0 -12 3.15 2.48 18
4 0 -11 83.35 12.84 18
4 0 -11 49.54 9.32 16
-4 0 10 46.47 10.38 6
4 0 -10 51.93 11.95 18
-4 0 9 241.28 26.62 6
4 0 -9 277.22 28.09 18
-4 0 8 4.91 6.35 6
-4 0 7 284.01 30.3 6
4 0 -7 300.25 55.05 1
-4 0 6 327.02 31.94 6
4 0 -6 220.52 46.92 1
-4 0 5 559.67 40.3 6
4 0 -5 568.28 68.84 1
4 0 -4 443.48 56.18 1
4 0 -3 271.52 41.36 1
4 0 -3 337.74 39.61 20
4 0 -2 2023.93 103.31 1
-4 0 2 2107.27 104.58 21
4 0 -1 1155.79 71.45 1
-4 0 1 1158.39 77.39 21
4 0 0 179.78 25.1 1
-4 0 0 163 29.96 21
-4 0 -1 128.94 28.1 21
-4 0 -2 1057.56 80.69 21
-4 0 -3 792.09 74.18 21
-4 0 -4 579.89 65.76 21
-4 0 -5 910.86 86.82 21
-4 0 -6 1392.66 59.3 13
-4 0 -6 1341.47 58.99 17
-4 0 -7 1102.95 54.7 13
-4 0 -7 819.32 47.31 17
-4 0 -8 816.69 48.71 13
-4 0 -8 800.59 46.68 8
-4 0 -9 130.81 19.36 13
-4 0 -9 138.97 19.5 8
-4 0 -10 241.61 24.54 13
-4 0 -10 245.28 24.86 8
-4 0 -11 104.69 14.67 8
-4 0 -12 27.47 6.57 8
4 1 -11 61.35 10.16 18
4 1 -11 0.19 1.55 16
-4 -1 10 67.25 12.3 6
4 1 -10 73.97 13.2 18
-4 -1 9 374.98 32.81 6
4 1 -9 447.64 34.91 18
-4 -1 8 81.31 16.29 6
-4 -1 7 16.81 8.16 6
-4 -1 6 1158.02 61.86 6
4 1 -6 1060.75 100.95 1
-4 -1 5 248.67 27.57 6
4 1 -5 271.46 48.12 1
4 1 -4 783.82 77.42 1
4 1 -3 67.24 20.82 1
4 1 -3 104.86 22.41 20
4 1 -2 2502.74 113.87 20
4 1 -2 2800.79 125.3 1
4 1 -1 713.62 61.15 20
4 1 -1 644.78 54.42 1
-4 -1 0 512.31 53.64 21
4 1 0 551.04 45.33 1
-4 -1 -1 1510.04 94.81 21
-4 -1 -2 2487.07 122.49 21
-4 -1 -3 343.63 47.43 21
-4 -1 -4 870.5 78.63 21
-4 -1 -5 33.35 16.09 21
-4 -1 -6 487.62 34.05 13
-4 -1 -6 413.86 58.36 21
-4 -1 -6 519.45 34.1 18
-4 -1 -6 524.03 34.98 17
-4 -1 -7 75.87 14.31 13
-4 -1 -7 111.31 18.13 12
-4 -1 -7 62.17 12.18 18
-4 -1 -7 84.55 14.75 17
-4 -1 -8 382.72 31.15 18
-4 -1 -8 428.42 33.26 8
-4 -1 -9 1135.55 56.8 13
-4 -1 -9 1104.03 54.3 8
-4 -1 -10 624.88 40.46 13
-4 -1 -10 673.33 41.3 8
-4 -1 -11 35.99 8.99 8
-4 -1 -12 9.26 4.23 8
4 2 -11 36.45 6.79 18
-4 -2 10 12.23 5 6
4 2 -10 18.4 6.78 18
-4 -2 9 158.3 21.04 6
4 2 -9 177.32 21.21 18
-4 -2 8 121.78 20.3 6
-4 -2 7 183.1 25.61 6
-4 -2 6 292.78 31.95 6
4 2 -6 195.18 43.12 1
-4 -2 5 614.24 45.36 6
4 2 -5 571.72 71.25 1
-4 -2 4 571.83 41.5 6
4 2 -4 496.45 61.48 1
4 2 -3 554.39 62.21 1
4 2 -2 1156 85.35 1
4 2 -2 899.05 68.58 20
4 2 -1 948.83 71.65 1
4 2 -1 1034.84 74.77 20
4 2 -1 965.28 74.28 19
4 2 0 301.99 39.81 19
4 2 0 295.93 37.69 1
4 2 0 311.57 43.69 20
4 2 1 1655.91 80.74 1
4 2 1 1694.62 100.43 20
4 2 1 1620.74 87.45 19
-4 -2 -2 1688.96 103.69 21
4 2 2 1710.51 84.91 19
-4 -2 -3 554.98 60.44 21
-4 -2 -4 379.19 51.28 21
-4 -2 -5 547.24 63.46 21
4 2 5 548.45 62.49 20
-4 -2 -6 1410.34 57.51 13
-4 -2 -6 1282.69 52.25 12
-4 -2 -6 1313.96 103.38 21
4 2 6 1606.03 109.29 20
-4 -2 -6 1088.62 51.28 18
-4 -2 -7 562.92 38.03 13
-4 -2 -7 496.75 33.72 12
-4 -2 -7 507.97 36 18
-4 -2 -7 489.19 32.9 8
-4 -2 -8 422.7 31.96 12
-4 -2 -8 415.93 33.59 18
-4 -2 -8 404.81 31.23 8
-4 -2 -9 312.17 29.45 18
-4 -2 -9 355.23 29.82 8
-4 -2 -10 296.38 27.84 13
-4 -2 -10 262.03 26.47 18
-4 -2 -10 270.51 25.84 8
-4 -2 -11 102.14 14.88 13
-4 -2 -11 105.33 15.65 18
-4 -2 -11 114.92 15.81 8
-4 -2 -12 1.19 1.91 8
-4 -3 10 51.11 9.25 6
4 3 -10 78.72 10.94 18
-4 -3 9 106.48 16.41 6
4 3 -9 124.95 16.37 18
-4 -3 8 9.28 5.83 6
-4 -3 7 53.93 14.09 6
-4 -3 6 524.4 43.64 6
-4 -3 5 45.18 12.97 6
4 3 -5 26.23 15.78 1
-4 -3 4 1139.3 61.89 6
4 3 -4 1122.79 97.81 1
-4 -3 3 953.67 53.82 6
4 3 -3 813.65 79.44 1
4 3 -2 25.21 11.63 20
4 3 -2 36.9 15.81 19
4 3 -2 54.31 19.51 1
4 3 -1 1587.71 96.72 20
4 3 -1 1945.02 111.76 19
4 3 -1 1813.21 105.73 1
4 3 0 1349.72 89.21 20
4 3 0 1300.96 88.26 19
4 3 1 28.87 15.13 20
4 3 1 25.92 12.35 19
4 3 2 1196.85 86.58 20
4 3 2 1219.36 80.25 19
4 3 3 3822.64 160.56 20
4 3 3 3639.68 134.76 19
4 3 4 669.23 67.75 20
4 3 5 2285.19 129.04 20
4 3 6 118.54 30.44 20
-4 -3 -6 121.87 16.96 13
-4 -3 -6 107.16 15.06 12
-4 -3 -6 88.73 15.34 18
-4 -3 -7 110.43 17.11 13
-4 -3 -7 98.92 15.17 12
-4 -3 -7 125.31 18.22 18
-4 -3 -8 18.67 7.59 13
-4 -3 -8 17.34 6.89 12
-4 -3 -8 12.04 6.92 18
-4 -3 -8 16.33 6.26 7
-4 -3 -9 403.19 33.35 13
-4 -3 -9 348.1 29.59 12
-4 -3 -9 377.35 33.04 18
-4 -3 -9 284.85 25.79 8
-4 -3 -9 259.86 25.34 7
-4 -3 -10 209.94 23.5 13
-4 -3 -10 321.25 29.14 12
-4 -3 -10 264.11 27.54 18
-4 -3 -10 285.61 25.27 8
-4 -3 -10 264.51 24.88 7
-4 -3 -11 132.11 17.19 13
-4 -3 -11 160.56 20.34 18
-4 -3 -12 -2.69 2.4 8
-4 -4 9 47.73 10.11 6
4 4 -9 51.08 9.31 18
-4 -4 8 43.88 11.88 6
-4 -4 7 150.64 22.93 6
-4 -4 6 768.37 53.76 6
-4 -4 5 276.15 32.19 6
4 4 -4 318.57 54.71 1
-4 -4 4 346.49 35.12 6
-4 -4 3 1195.16 52.32 14
-4 -4 3 1298.5 65.88 6
4 4 -3 1246.18 103.82 1
4 4 -3 1242.84 101.44 19
-4 -4 2 131.13 17.58 14
-4 -4 2 143.1 21.24 6
-4 -4 2 138.48 18.19 10
4 4 -2 188.87 38.87 19
4 4 -2 124.59 30.79 1
4 4 -1 499.24 60.11 19
4 4 0 275.2 42.12 20
4 4 0 249.3 42.28 19
4 4 1 977 79.86 20
4 4 1 1026.64 83.57 19
4 4 2 562.77 60.52 20
4 4 2 546.75 58.7 19
4 4 3 594.71 63.09 20
4 4 3 551.53 55.97 19
4 4 4 429.24 54.4 20
4 4 5 333.37 48.77 20
-4 -4 -6 202.15 22.54 13
-4 -4 -6 193.3 20.07 12
4 4 6 225.61 40.44 20
-4 -4 -6 221.1 22.33 7
-4 -4 -7 -0.85 4.16 13
-4 -4 -7 0.45 3.66 12
-4 -4 -7 4.66 3.99 18
-4 -4 -7 4.4 4.45 7
-4 -4 -8 163.68 21.62 13
-4 -4 -8 165.5 20.52 12
-4 -4 -8 192.66 23.76 18
-4 -4 -8 132.16 18.51 7
-4 -4 -9 419.77 33.85 13
-4 -4 -9 359.13 30.35 12
-4 -4 -9 428.51 36.04 18
-4 -4 -10 3.31 4.09 13
-4 -4 -10 10.92 6.46 12
-4 -4 -10 6.08 6.28 18
-4 -4 -10 3.53 4.04 7
-4 -4 -11 103.96 15.29 13
-4 -4 -11 139.2 19.48 18
-4 -4 -11 90.7 14.4 7
-4 -4 -12 1.64 2.65 7
-4 -5 9 11.1 4.27 6
4 5 -9 -1.16 1.46 18
-4 -5 8 8.81 5.15 6
4 5 -8 6.1 3.95 18
-4 -5 7 39.35 11.64 6
-4 -5 6 16.16 8.52 6
-4 -5 5 745.53 53.17 6
-4 -5 4 271.24 31.9 6
-4 -5 3 1025.89 50.11 14
-4 -5 3 944.85 57.82 6
4 5 -3 842.08 89.61 1
-4 -5 2 344.08 28.99 14
-4 -5 2 298.1 31.61 6
-4 -5 2 357.9 29.59 10
4 5 -2 277.44 49.09 19
-4 -5 1 540.21 40.24 6
4 5 -1 510.02 64.4 19
-4 -5 0 654.39 39.3 10
4 5 0 799.11 80.06 19
4 5 1 254.81 42.61 20
4 5 1 285.06 46.99 19
4 5 2 226.38 40.57 20
4 5 2 212.44 39.48 19
4 5 3 1832.84 115.69 20
4 5 3 1818.4 110 19
4 5 4 419.01 55.58 20
4 5 4 346.94 46.22 19
-4 -5 -5 46.07 9.64 12
4 5 5 111.26 28.14 20
-4 -5 -6 59.74 11.2 12
4 5 6 64.28 23.18 20
-4 -5 -6 51.43 11.45 7
-4 -5 -7 360.09 31.18 13
-4 -5 -7 415.32 31.25 12
-4 -5 -7 376.68 31.56 7
-4 -5 -8 65.11 13.8 13
-4 -5 -8 67.9 13.47 12
-4 -5 -8 49.48 11.77 7
-4 -5 -9 309.21 29.2 13
-4 -5 -9 271.14 26.44 12
-4 -5 -9 311.7 30.79 18
-4 -5 -9 257.1 26.77 7
-4 -5 -10 82.77 14.7 13
-4 -5 -10 110.58 16.71 12
-4 -5 -10 83.15 14.89 7
-4 -5 -11 206.71 21.28 13
-4 -5 -11 272.85 24.75 12
-4 -5 -11 210.14 22.52 7
-4 -5 -12 -1.26 2.04 7
-4 -6 8 2.76 3.03 6
4 6 -8 -2.17 1.98 18
-4 -6 7 146.04 19.54 6
4 6 -7 103.95 12.95 18
-4 -6 6 171.72 24.19 6
-4 -6 5 33.86 11.83 6
-4 -6 4 552.33 45.43 6
-4 -6 3 85.07 14.73 14
-4 -6 3 102.43 20.29 6
-4 -6 2 409.61 38.18 6
-4 -6 2 513.66 36.76 10
4 6 -2 528.35 70.4 19
-4 -6 1 884.88 53.95 6
4 6 -1 925.71 92.93 19
-4 -6 0 797.59 45.92 10
4 6 0 879.7 90.03 19
-4 -6 -1 820.68 46.27 10
4 6 1 1067.48 97.91 19
-4 -6 -2 1344.96 59.13 10
4 6 2 1536.51 112.48 19
-4 -6 -3 295.47 27.16 10
4 6 3 425 56.83 19
-4 -6 -4 383.73 26.43 12
-4 -6 -4 303.94 27.42 10
4 6 4 387.24 52.42 19
-4 -6 -5 47.76 9.57 12
-4 -6 -5 84.97 14.24 10
-4 -6 -6 36.19 9.26 12
-4 -6 -7 223.56 25.45 13
-4 -6 -7 222.59 22.94 12
-4 -6 -8 7.72 6.33 13
-4 -6 -8 5.52 3.61 12
-4 -6 -8 12.42 7.22 7
-4 -6 -9 365.8 32.68 13
-4 -6 -9 336.44 29.65 12
-4 -6 -9 391.47 33.54 7
-4 -6 -10 105.32 16.36 13
-4 -6 -10 105.51 16.19 12
-4 -6 -10 124.68 18.54 7
-4 -6 -11 0.59 3.26 13
-4 -6 -11 5.35 4.32 12
-4 -6 -11 1.41 3.31 7
-4 -6 -12 243.92 21.94 12
-4 -7 7 41.36 8.71 6
-4 -7 6 51.44 11.83 6
4 7 -6 1.45 1.73 18
-4 -7 5 73.72 15.65 6
-4 -7 4 336.43 34.48 6
-4 -7 3 311.35 27.74 14
-4 -7 3 320.95 34.53 6
-4 -7 2 334.43 34.67 6
-4 -7 2 419.64 33.59 10
-4 -7 1 400.55 36.99 6
-4 -7 1 492.93 36.88 10
-4 -7 0 838.6 48.9 10
4 7 0 881.51 94.74 19
-4 -7 -1 270.12 27.87 10
4 7 1 251.19 50.44 19
-4 -7 -2 294.17 28.86 10
4 7 2 284.46 52.2 19
-4 -7 -3 214.83 24.54 10
4 7 3 237.3 45.88 19
-4 -7 -4 55.8 12.44 10
4 7 4 45.52 19.81 19
-4 -7 -5 274.82 23.67 12
-4 -7 -5 229.55 24.88 10
-4 -7 -6 86.92 13.99 12
-4 -7 -6 66.48 13.34 10
-4 -7 -7 281.11 26.1 12
-4 -7 -8 23.26 8.36 13
-4 -7 -8 32.07 9.1 12
-4 -7 -9 25.99 9.02 13
-4 -7 -9 16.75 7.2 12
-4 -7 -10 471.27 34.35 13
-4 -7 -10 558.64 36.88 12
-4 -7 -11 1.96 2.32 13
-4 -7 -11 53.86 10.82 12
-4 -7 -12 61.08 10.94 12
-4 -8 6 16.22 5.48 6
-4 -8 5 50.21 11.51 6
-4 -8 4 86.94 16.01 6
-4 -8 3 78.33 12.9 14
-4 -8 3 108.64 18.93 6
-4 -8 2 1308.12 58.2 14
-4 -8 2 1170.12 62.94 6
-4 -8 1 322.61 32.55 6
-4 -8 1 436.22 34.77 10
-4 -8 0 1476.73 65.69 10
-4 -8 -1 691.92 45.31 10
-4 -8 -2 522.35 39.44 10
-4 -8 -3 16.66 8.08 10
-4 -8 -4 356.75 32.5 10
4 8 4 341.52 56.12 19
-4 -8 -5 85.64 15.66 10
-4 -8 -6 164.74 18.96 12
-4 -8 -6 146.79 20.22 10
-4 -8 -7 21.74 7.48 12
-4 -8 -8 92.77 17.22 13
-4 -8 -8 85.8 14.74 12
-4 -8 -9 117.44 18.07 13
-4 -8 -9 97.22 15.28 12
-4 -8 -10 151.1 18.6 13
-4 -8 -10 173.4 19.93 12
-4 -8 -11 0.47 2.22 13
-4 -8 -11 121.11 15.63 12
-4 -8 -12 120.01 14.29 12
-4 -9 5 46.38 8.36 6
-4 -9 4 65.97 11.83 6
-4 -9 3 73.66 13.83 6
-4 -9 2 21.11 6.86 14
-4 -9 2 22.53 8.39 6
-4 -9 1 304.42 29.39 6
-4 -9 1 334.37 28.42 10
-4 -9 0 14.75 6.58 10
-4 -9 -1 585.11 41.33 10
-4 -9 -2 421.9 35.65 10
-4 -9 -3 385.22 34.47 10
-4 -9 -4 327.26 31.75 10
-4 -9 -5 58.52 13.89 10
-4 -9 -6 433.35 29.31 12
-4 -9 -6 396.3 33.66 10
-4 -9 -7 87.42 13.86 12
-4 -9 -7 98.49 16.04 10
-4 -9 -8 33.51 10.56 13
-4 -9 -8 33.6 8.69 12
-4 -9 -9 28.4 8.76 13
-4 -9 -9 23.84 7.18 12
-4 -9 -10 189.94 19.98 13
-4 -9 -10 232.72 21.84 12
-4 -9 -11 -0.9 1.65 13
-4 -9 -11 37.64 8.21 12
-4 -9 -12 98.94 12.26 12
-4 -10 3 2.82 2.53 6
-4 -10 2 12.68 4.83 14
-4 -10 2 1.74 2.05 6
-4 -10 1 88.75 13.52 14
-4 -10 0 154 18.74 10
-4 -10 -1 399.81 32.07 10
-4 -10 -2 104.35 16.96 10
-4 -10 -3 193.14 23.63 10
-4 -10 -4 49.45 12.41 10
-4 -10 -5 37.42 11.09 10
-4 -10 -6 162.76 20.85 10
-4 -10 -7 352.32 24.88 12
-4 -10 -7 310.35 27.6 10
-4 -10 -8 99.12 16.29 13
-4 -10 -8 89.98 12.95 12
-4 -10 -9 156.47 18.55 13
-4 -10 -9 178.64 17.92 12
-4 -10 -10 0.09 1.25 13
-4 -10 -10 129.48 14.75 12
-4 -10 -11 40.66 7.66 12
-4 -10 -12 165.91 13.92 12
-4 -11 1 82.17 10.27 14
-4 -11 0 72.18 11.28 14
-4 -11 -1 46.43 9.63 10
-4 -11 -2 41.65 9.7 10
-4 -11 -3 263.33 24.92 10
-4 -11 -4 178.88 21.41 10
-4 -11 -5 260.82 25.45 10
-4 -11 -6 -1.62 4.46 10
-4 -11 -7 3.64 2.05 14
-4 -11 -7 75.9 12.8 10
-4 -11 -8 139.19 17.21 13
-4 -11 -8 2.85 2.71 10
-4 -11 -9 69.1 11.05 13
-4 -11 -9 79.05 10.07 12
-4 -11 -10 0.29 1.55 13
-4 -11 -10 103.11 11.07 12
-4 -11 -11 59.49 8.01 12
-4 -12 0 2.41 2.04 14
-4 -12 -1 21.95 5.66 14
-4 -12 -2 94.49 12.46 14
-4 -12 -2 93.59 11.97 10
-4 -12 -3 7.25 4.47 10
-4 -12 -4 85.84 12.62 10
-4 -12 -5 29.56 7.68 10
-4 -12 -6 18.45 5.8 14
-4 -12 -6 32.22 7.75 10
-4 -12 -7 3.43 2.8 14
-4 -12 -7 21.03 6.21 10
-4 -12 -8 36.02 7.46 13
-4 -12 -8 1.38 2.02 10
-4 -12 -9 2.48 2.06 13
-4 -13 -3 31.03 5.7 14
-4 -13 -4 117.18 11.61 14
-4 -13 -4 118.33 11.55 10
-4 -13 -5 2.59 2.18 14
-4 -13 -5 4.16 2.61 10
-4 -13 -6 5.38 2.54 14
-4 -13 -6 -1.15 1.82 10
-4 -13 -7 -1.24 2.19 13
5 -12 -5 20.54 4.95 4
5 -12 -4 75.84 9.34 4
5 -11 -7 45.12 7.74 4
5 -11 -6 69.21 10.51 4
5 -11 -5 9.46 4.85 4
5 -11 -4 43.37 9.23 4
5 -11 -3 1.85 2.64 4
5 -11 -2 60.16 10.03 4
-5 11 2 41.34 7.48 2
5 -11 -1 126.4 12.91 4
-5 11 1 95.06 10.45 2
-5 11 0 66.01 8.27 2
5 -10 -8 -1.74 2.26 4
5 -10 -7 66.91 10.75 4
5 -10 -6 22.77 7.19 4
5 -10 -5 28.61 8.17 4
5 -10 -4 48.22 10.6 4
-5 10 3 83.32 12.49 2
5 -10 -3 94.2 14.76 4
5 -10 -2 9.78 5.15 4
-5 10 2 9.07 5.32 2
5 -10 -1 84.13 13.06 4
-5 10 1 94.01 13.26 2
-5 10 0 -0.92 2.64 2
5 -10 0 -0.88 3.29 4
-5 10 -1 46.77 8.67 2
-5 10 -2 29.72 6.35 2
5 -9 -10 14.81 4.37 9
5 -9 -9 214.81 17.71 9
5 -9 -8 0.7 1.61 4
5 -9 -8 14.82 5.67 9
5 -9 -7 31.92 8.52 4
5 -9 -6 4.92 4.01 4
5 -9 -5 34.58 9.47 4
5 -9 -4 527.33 37.26 4
5 -9 -3 254.16 25.63 4
5 -9 -2 39.46 10.37 4
5 -9 -1 667.91 40.09 4
5 -9 0 125.19 16.54 4
-5 9 0 110.8 16.26 2
5 -9 1 141.88 15.93 4
-5 9 -1 163.35 18.94 2
-5 9 -2 8.5 5.54 2
-5 9 -3 114.08 13.88 2
-5 9 -4 63.17 8.75 2
5 -8 -11 12.88 3.98 9
5 -8 -10 178.62 16.64 9
5 -8 -9 5.22 3.2 9
5 -8 -8 -3.51 2.9 4
5 -8 -8 36.26 8.86 9
5 -8 -7 80.93 13.11 9
5 -8 -7 72.05 13.05 4
5 -8 -6 82.2 14.48 4
5 -8 -5 99.28 16.14 4
5 -8 -4 221.71 24.94 4
5 -8 -3 603.67 40.51 4
5 -8 -2 196.68 22.9 4
5 -8 -1 346.78 30.35 4
5 -8 0 372.79 30.31 4
5 -8 1 15.09 6.45 4
-5 8 -1 17.55 7.66 2
-5 8 -2 215.13 23.43 2
-5 8 -3 265.11 24.46 2
-5 8 -4 27.61 7.36 2
-5 8 -5 72.62 10.12 2
5 -7 -11 42.86 7.83 9
5 -7 -10 92.97 13.67 16
5 -7 -9 115.43 16.85 16
5 -7 -8 196.56 20.06 4
5 -7 -8 195.61 22.64 16
5 -7 -7 68.19 13.05 4
5 -7 -7 82.53 15.31 16
5 -7 -6 17.16 7.59 4
5 -7 -6 15.02 7.79 16
5 -7 -5 430.74 34.29 4
5 -7 -5 435.13 34.16 16
5 -7 -4 354.22 31.44 4
5 -7 -3 442.99 34.92 4
5 -7 -2 117.65 18.05 4
5 -7 -1 99.54 16.61 4
5 -7 0 1414.65 60.75 4
5 -7 1 14.78 6.51 4
-5 7 -1 10.82 5.55 17
-5 7 -2 70.75 14.67 2
-5 7 -2 55.74 11.25 17
-5 7 -3 142.12 19.58 2
-5 7 -4 14.81 6.72 2
-5 7 -4 15.71 5.98 8
-5 7 -5 124.13 13.17 8
-5 7 -5 140 16.59 2
-5 7 -6 9.82 4.05 2
5 -6 -12 13.48 3.69 9
5 -6 -11 90.55 12.28 16
5 -6 -10 7.51 4.63 16
5 -6 -9 0.55 3.42 16
5 -6 -8 57.09 10.96 4
5 -6 -8 60.09 13.41 16
5 -6 -7 71.94 13.36 4
5 -6 -7 92.22 16.66 16
5 -6 -6 547.88 38.15 4
5 -6 -6 556.32 40.11 16
5 -6 -5 64.69 13.88 4
5 -6 -5 62.25 13.34 16
5 -6 -4 512.98 37.77 4
5 -6 -4 349.08 29.85 16
5 -6 -3 376.64 32.25 4
5 -6 -2 124.83 18.68 4
5 -6 -1 1578.02 64.74 4
-5 6 1 1120.08 52.8 17
5 -6 0 1837.02 69.07 4
-5 6 0 1885.54 69.33 17
5 -6 1 1055.25 51 4
-5 6 -1 1112.62 53.74 17
-5 6 -2 1130.03 54.85 17
-5 6 -3 89.83 17.07 2
-5 6 -3 78.88 14.55 17
-5 6 -4 152.31 20.54 2
-5 6 -5 108.51 14.72 8
-5 6 -5 118.16 17.46 2
-5 6 -6 32.49 7.94 2
-5 6 -6 38.54 7.92 8
-5 6 -7 -0.34 2.09 2
-5 6 -7 34.65 6.49 8
5 -5 -12 15.42 4.16 16
5 -5 -11 2.37 2.64 16
5 -5 -10 63.22 12.09 16
5 -5 -9 19.68 7.73 16
5 -5 -8 108.19 15.32 4
5 -5 -8 124.44 19.04 16
-5 5 8 108.73 16.87 6
5 -5 -7 883.22 51.76 16
-5 5 7 820.52 49.01 6
5 -5 -6 167.45 22.22 16
5 -5 -6 142.46 19.74 4
-5 5 6 147.54 21.33 6
5 -5 -5 280.43 27.88 16
5 -5 -5 297.9 28.71 4
-5 5 5 283.77 29.64 6
5 -5 -4 117.76 17.31 16
5 -5 -4 193.85 22.99 4
-5 5 4 172.33 23.11 6
5 -5 -3 271.3 27.47 4
-5 5 3 301.3 30.77 6
-5 5 2 68.27 24.06 21
5 -5 -2 118.68 17.81 4
5 -5 -1 21.51 7.54 4
-5 5 1 25.98 17.65 21
-5 5 0 63.76 28.3 21
-5 5 0 85.58 15 17
5 -5 0 78.81 14.04 4
5 -5 1 1397.79 58.12 4
-5 5 -1 1412.51 62.45 17
-5 5 -1 1394.37 123.93 21
-5 5 -2 187.33 23.48 17
-5 5 -3 775.3 46.97 17
-5 5 -4 483.35 37.68 2
-5 5 -4 443.73 35.61 17
-5 5 -5 25.62 8.32 2
-5 5 -6 24.84 7.59 2
-5 5 -6 38.64 9.55 8
-5 5 -7 2.25 1.87 2
-5 5 -7 15.96 5.22 8
-5 5 -8 185.18 15.42 8
5 -4 -12 102.16 10.15 16
5 -4 -11 87.94 12.57 16
5 -4 -10 47.46 10.64 16
5 -4 -9 365.35 32.05 16
-5 4 9 386.63 29.75 6
5 -4 -8 239.96 26.89 16
-5 4 8 246.53 26.06 6
5 -4 -7 491.82 38.8 16
-5 4 7 481.37 37.78 6
5 -4 -6 413.85 35.07 16
5 -4 -6 359 31.17 4
-5 4 6 467.96 38.19 6
5 -4 -5 382.84 59.23 1
5 -4 -5 400.04 33.53 16
-5 4 5 408.63 35.63 6
5 -4 -4 307.03 27.95 16
-5 4 4 440.29 36.82 6
-5 4 3 618.69 43.81 6
5 -4 -2 124.11 18.57 4
-5 4 2 136.24 20.57 6
-5 4 1 237.42 46.92 21
5 -4 -1 182.13 21.67 4
-5 4 1 200.96 24.55 6
-5 4 0 1160.08 106.22 21
5 -4 0 1136.12 53.05 4
-5 4 -1 1775.32 136.81 21
5 -4 1 2311.16 74.8 4
-5 4 -2 205.55 22.31 13
-5 4 -2 208.53 48.2 21
-5 4 -2 221.79 25.26 17
-5 4 -3 1836.26 70.11 13
-5 4 -3 1891.49 75.24 17
-5 4 -4 315.27 30.55 17
-5 4 -5 158.15 21.8 17
-5 4 -5 130.2 19.12 2
-5 4 -6 297.1 27.64 8
-5 4 -6 224.23 24.09 2
-5 4 -7 93.49 14.82 8
-5 4 -8 214.79 19.78 8
-5 4 -9 35.27 6.83 8
5 -3 -11 15.05 5.52 16
5 -3 -10 14.98 6.28 16
5 -3 -9 185.15 22.77 16
-5 3 9 169.23 20.37 6
-5 3 8 696.81 44.53 6
-5 3 7 312.14 30.94 6
-5 3 6 291.3 30.35 6
-5 3 5 965.39 55.49 6
5 -3 -5 665.54 78.55 1
5 -3 -4 460.03 61.91 1
-5 3 4 427.81 36.56 6
-5 3 3 573.13 36.3 11
-5 3 3 448.23 36.8 6
-5 3 2 19.77 7.67 6
-5 3 2 17.29 7.19 11
-5 3 2 28.55 12.85 21
-5 3 1 543.66 36.52 11
-5 3 1 657.71 73.93 21
-5 3 1 590.72 41.18 6
-5 3 0 474.4 34.86 11
-5 3 0 448.62 63.43 21
-5 3 0 364.93 32.64 6
-5 3 -1 302.42 28.46 11
-5 3 -1 390.03 60.54 21
5 -3 1 381.34 29.25 4
-5 3 -2 646.03 37.79 13
-5 3 -2 581.97 77.27 21
-5 3 -3 1202.73 54.76 13
-5 3 -3 1074.31 109.36 21
-5 3 -3 1262.06 61.46 17
-5 3 -4 786.52 46.27 13
-5 3 -4 849.87 50.86 17
-5 3 -5 204.97 23.97 2
-5 3 -5 237.28 26.46 13
-5 3 -5 230.31 26.8 17
-5 3 -6 189.36 23.42 13
-5 3 -6 187.59 24.06 17
-5 3 -6 226.82 24.57 2
-5 3 -7 431.92 33.42 8
-5 3 -8 6.83 4.19 8
-5 3 -9 13.65 5.37 8
-5 3 -10 41.21 7.45 3
-5 3 -10 56.42 8.07 8
5 -2 -11 116.08 11.72 18
5 -2 -11 123.27 13.87 16
5 -2 -10 61.41 10.43 18
5 -2 -10 65.83 12.08 16
-5 2 9 55.27 11.74 6
5 -2 -9 54.18 10.95 18
-5 2 8 242.5 26.69 6
-5 2 7 355.07 33.38 6
-5 2 6 23.26 9.55 6
-5 2 5 99.85 18.45 6
5 -2 -5 78.76 28.33 1
-5 2 4 574.25 42.26 6
5 -2 -4 666.7 73.8 1
-5 2 3 184.51 23.33 6
-5 2 3 191.24 20.12 11
5 -2 -3 192.85 36.94 1
-5 2 2 62.53 13.7 6
-5 2 2 59.12 11.52 11
-5 2 2 63.46 22.64 21
-5 2 1 460.39 32.55 11
-5 2 1 459.03 60.1 21
-5 2 1 494.81 37.73 6
-5 2 0 28.28 8.52 11
-5 2 0 17 12.14 21
-5 2 -1 82.06 14.78 11
-5 2 -1 88.75 28.59 21
-5 2 -1 88.73 16.02 6
-5 2 -2 641.05 36.18 13
-5 2 -2 552.73 38.24 11
-5 2 -3 168.02 19.62 13
-5 2 -3 144.93 19.94 11
-5 2 -3 123.94 35.9 21
-5 2 -3 137.22 19.86 17
-5 2 -4 471.35 34.7 13
-5 2 -4 489.44 38.43 17
-5 2 -5 281.09 27.86 13
-5 2 -5 306.22 30.59 17
-5 2 -6 690.48 44.98 13
-5 2 -6 696.82 46.67 17
-5 2 -7 31.07 9.7 13
-5 2 -7 33.16 10.11 8
-5 2 -8 138.31 19.14 8
-5 2 -9 34.41 9.07 8
-5 2 -10 53.42 9.43 8
5 -1 -11 72.59 9.44 18
5 -1 -11 53.19 8.62 16
-5 1 10 48.83 9.39 6
5 -1 -10 52.4 10.01 18
-5 1 9 1001.43 50.4 6
5 -1 -9 1004.38 46.84 18
-5 1 8 1074.93 56.69 6
-5 1 7 6.72 5.85 6
-5 1 6 1417.74 68.65 6
-5 1 5 38.46 11.64 6
5 -1 -5 19.57 12.19 1
-5 1 4 210.96 25.7 6
5 -1 -4 267.28 48.22 1
-5 1 3 199.58 25.39 6
5 -1 -3 195.86 38.31 1
-5 1 2 812.33 48.48 6
-5 1 2 836.91 76.84 21
-5 1 1 86.02 24.89 21
-5 1 0 258.37 45.29 21
-5 1 -1 179.49 38.06 21
-5 1 -2 551.45 37.21 11
-5 1 -2 578.7 71.53 21
-5 1 -3 583.49 35.55 13
-5 1 -3 703.79 42.51 11
-5 1 -3 761.62 85.29 21
-5 1 -4 214.53 22.57 13
-5 1 -4 181.66 22.06 11
-5 1 -4 186.99 43.73 21
-5 1 -4 195 23.86 17
-5 1 -5 751.57 44.83 13
-5 1 -5 639.23 84.57 21
-5 1 -5 873.69 51.22 17
-5 1 -6 1151.72 58.14 13
-5 1 -6 1213.73 61.2 17
-5 1 -7 1126.84 57.78 13
-5 1 -7 1155.56 57.84 8
-5 1 -7 1116.92 58.56 17
-5 1 -8 198.2 24.17 13
-5 1 -8 219.87 24.4 8
-5 1 -9 257.48 25.2 13
-5 1 -9 286.7 26.16 8
-5 1 -10 191.51 19.2 8
-5 1 -11 72.55 9.71 8
5 0 -11 87.8 9.83 18
5 0 -11 88.85 9.82 16
-5 0 10 37.69 8.55 6
5 0 -10 42.29 8.51 18
-5 0 9 232.3 24.07 6
5 0 -9 274.19 24.57 18
-5 0 8 124.13 19.32 6
-5 0 7 950.17 55.66 6
-5 0 6 2455.5 91.88 6
-5 0 5 19.27 9.3 6
5 0 -5 9.87 17.15 1
-5 0 4 843.23 52.16 6
5 0 -4 1201.72 103.48 1
-5 0 3 393.48 34.71 6
-5 0 3 451.42 30.73 11
-5 0 2 103.82 17.37 6
5 0 -2 94.32 24.65 1
5 0 -2 69.99 21.79 20
-5 0 1 299.63 46.86 21
-5 0 0 368.41 52.95 21
-5 0 -1 194.74 38.57 21
-5 0 -2 607.33 71.39 21
-5 0 -3 75.13 13.01 13
-5 0 -3 57.89 12.53 11
-5 0 -3 61.93 24.04 21
-5 0 -4 684.05 39.9 13
-5 0 -4 721.07 43.07 11
-5 0 -5 112.4 16.98 13
-5 0 -5 91.45 15.4 11
-5 0 -5 77.51 27.68 21
-5 0 -5 80.47 15.38 17
-5 0 -6 318.38 29.6 13
-5 0 -6 350.62 60.56 21
-5 0 -6 234.01 26.55 17
-5 0 -7 816.86 48.68 13
-5 0 -7 843.77 49.86 17
-5 0 -8 135.17 20.04 13
-5 0 -8 138.09 19.54 8
-5 0 -9 87.4 15.29 13
-5 0 -9 104.15 16.29 8
-5 0 -10 57.04 11.13 8
-5 0 -11 3.21 2.99 8
-5 -1 10 9.26 4.5 6
5 1 -10 12.71 5.05 18
-5 -1 9 88.22 14.47 6
5 1 -9 100.18 14.57 18
-5 -1 8 92.89 16.32 6
-5 -1 7 71.6 15.64 6
-5 -1 6 784.37 51.58 6
-5 -1 5 849.8 53.73 6
5 1 -5 605.99 78.02 1
-5 -1 4 1591.55 73.05 6
5 1 -4 1473.36 115.57 1
-5 -1 3 149.17 21.98 6
-5 -1 3 190.73 20.26 11
-5 -1 2 189.61 23.55 6
-5 -1 2 207.53 21.19 11
5 1 -2 232 40.41 1
5 1 -2 198.34 36.26 20
-5 -1 2 164.38 18.9 14
5 1 -1 44.26 17.94 20
-5 -1 0 343.35 50.68 21
5 1 0 340.91 49.91 20
-5 -1 -1 735.43 76.28 21
-5 -1 -2 171.76 37.48 21
-5 -1 -3 60.67 12.45 11
-5 -1 -3 80.03 27.84 21
-5 -1 -4 219.89 22.16 13
-5 -1 -4 247.05 24.73 11
-5 -1 -4 273.56 50.25 21
-5 -1 -5 1243.11 55.66 13
-5 -1 -5 1008.3 50.69 11
-5 -1 -5 1161.01 107.49 21
-5 -1 -5 1071.08 55.28 17
-5 -1 -6 38.54 10.48 13
-5 -1 -6 54.94 26.03 21
5 1 6 38.8 19.71 20
-5 -1 -6 25.51 8.47 17
-5 -1 -7 39.06 11 13
-5 -1 -7 28.99 9.08 17
-5 -1 -8 12.07 6.28 13
-5 -1 -8 11.06 5.82 8
-5 -1 -9 211.31 24.09 13
-5 -1 -9 222.84 23.51 8
-5 -1 -10 50.29 10.95 13
-5 -1 -10 42.17 9.85 8
-5 -1 -11 167.14 16.45 8
5 2 -10 21.96 5.39 18
-5 -2 9 60.48 11.44 6
5 2 -9 66.21 10.95 18
-5 -2 8 253.58 26.42 6
-5 -2 7 189.95 24.67 6
-5 -2 6 1525.2 73 6
-5 -2 5 751.89 51.16 6
-5 -2 4 451.15 38.88 6
5 2 -4 324.65 55.82 1
-5 -2 3 533.09 41.41 6
-5 -2 3 629.24 37.99 14
-5 -2 2 670.51 45.15 6
5 2 -2 632.83 65.2 20
-5 -2 2 568.94 35.91 14
-5 -2 1 481.23 37.09 6
5 2 -1 334.24 48.09 20
5 2 -1 412.23 50.87 1
-5 -2 1 377.72 28.94 14
5 2 0 456.69 57.98 20
-5 -2 0 406.04 30.05 14
5 2 1 296.88 47.31 20
5 2 2 23.48 14.86 20
-5 -2 -3 140.21 16.87 13
-5 -2 -3 103.2 16.01 11
-5 -2 -3 158.16 37.31 21
5 2 3 146.58 35.07 20
-5 -2 -4 301.37 26.09 13
-5 -2 -4 347.52 29.36 11
-5 -2 -4 336.03 56 21
5 2 4 435.52 60.99 20
-5 -2 -5 1795.09 67.07 13
-5 -2 -5 1663.05 67.33 17
-5 -2 -6 664.79 42.18 13
5 2 6 645.83 76.87 20
-5 -2 -6 526.87 37.51 17
-5 -2 -7 67.01 13.92 13
-5 -2 -7 55.07 11.92 8
-5 -2 -7 53.23 11.93 17
-5 -2 -8 459.72 36.73 13
-5 -2 -8 359.93 29.88 8
-5 -2 -9 16.94 7.41 13
-5 -2 -9 11.95 5.48 8
-5 -2 -10 41.17 10.08 13
-5 -2 -10 36.1 8.69 8
-5 -2 -11 71.38 11.67 13
-5 -2 -11 0.07 2.16 8
-5 -3 9 60.23 10.44 6
5 3 -9 61.77 9.96 18
-5 -3 8 48.65 11.97 6
-5 -3 7 224.96 26.1 6
-5 -3 6 213.06 27.08 6
-5 -3 5 313.62 34.01 6
-5 -3 4 1307.13 68.57 6
-5 -3 4 1306.55 55.71 14
-5 -3 3 734.31 49.86 6
5 3 -3 641.57 74.76 1
-5 -3 2 14.65 6.38 14
-5 -3 2 18.03 8.21 6
5 3 -2 9.5 7.29 1
-5 -3 1 561.87 40.93 6
5 3 -1 520.67 62.17 20
5 3 -1 568.5 63.58 1
-5 -3 1 439.18 32.47 14
5 3 0 273.11 45.24 20
-5 -3 0 340.12 28.08 14
5 3 1 178.59 37.4 20
5 3 1 152.76 31.71 19
-5 -3 -1 149.68 18.4 14
-5 -3 -2 14.99 6.41 14
5 3 2 27.8 15.61 20
-5 -3 -3 14.52 6.27 14
-5 -3 -3 14.31 6.04 13
5 3 3 20.94 11.21 20
-5 -3 -4 333.92 27.86 13
-5 -3 -4 356.57 27.4 12
-5 -3 -5 589.18 38.57 13
-5 -3 -5 638.47 37.8 12
5 3 5 652.2 76.13 20
-5 -3 -6 284.9 27.68 13
-5 -3 -6 355.3 29.86 12
5 3 6 224.33 45.86 20
-5 -3 -7 404.43 34.27 13
-5 -3 -7 547.34 37.75 12
-5 -3 -8 80.53 14.91 13
-5 -3 -9 99.72 17 13
-5 -3 -10 96.98 15.64 13
-5 -3 -11 89.05 13.25 13
-5 -4 9 54.55 8.35 6
5 4 -9 54.64 7.49 18
-5 -4 8 67.05 11.99 6
5 4 -8 68.14 10.68 18
-5 -4 7 6.47 4.43 6
-5 -4 6 33.64 12.06 6
-5 -4 5 267.09 30.69 6
-5 -4 4 30.88 9.22 14
-5 -4 4 25.92 11.5 6
-5 -4 3 424.03 38.51 6
-5 -4 3 400.03 31.42 14
-5 -4 2 363.44 34.6 6
5 4 -2 323.87 53.08 1
-5 -4 2 426.7 32.87 14
-5 -4 1 105.17 16.55 14
5 4 -1 78.3 25.18 1
-5 -4 1 81.53 16.2 6
5 4 -1 94.35 28.32 19
-5 -4 0 666.84 41.03 14
5 4 0 783.36 79.29 20
-5 -4 -1 92.18 14.97 14
5 4 1 96.5 27.73 20
5 4 1 107.27 28.62 19
-5 -4 -2 103.9 15.95 14
5 4 2 94.12 27.63 20
5 4 2 118.56 28.45 19
5 4 3 286.86 49.46 20
-5 -4 -3 275.56 25.59 14
-5 -4 -4 104.89 16.18 13
-5 -4 -4 137.66 17.39 12
5 4 4 74.67 24.78 20
-5 -4 -4 74.23 13.34 14
-5 -4 -5 127.65 18.38 13
-5 -4 -5 123.21 16.89 12
5 4 5 93.4 29.47 20
-5 -4 -6 321.88 30.26 13
-5 -4 -6 328.31 27.99 12
-5 -4 -6 360.25 30.44 11
5 4 6 356.89 56.89 20
-5 -4 -7 1392.05 63.14 13
-5 -4 -7 1220.07 55.63 12
-5 -4 -8 104.86 17.44 13
-5 -4 -8 164.87 23.81 12
-5 -4 -9 79.29 14.92 13
-5 -4 -10 14.15 6.34 13
-5 -4 -11 52.98 10.31 13
-5 -4 -12 1.12 1.93 13
-5 -5 8 84.13 11.46 6
5 5 -8 81.75 9.63 18
-5 -5 7 59.56 11.67 6
-5 -5 6 81.19 15.93 6
-5 -5 5 17.42 8.11 6
-5 -5 4 43.04 10.1 14
-5 -5 4 66.62 15.7 6
-5 -5 3 788.63 52.37 6
-5 -5 3 740.79 42.93 14
-5 -5 2 185.86 25.28 6
-5 -5 2 207.42 23.34 14
-5 -5 1 600.05 39.86 14
-5 -5 1 532.78 41.58 6
5 5 -1 657.41 75.95 1
5 5 -1 450.1 63.58 19
-5 -5 0 36.98 10.28 14
5 5 0 57.87 23.71 1
-5 -5 0 37.27 9.71 10
5 5 0 20.11 15.7 19
-5 -5 -1 837.49 47.36 14
-5 -5 -1 876.89 48.15 10
5 5 1 1046.93 94.66 20
5 5 1 873.02 85.23 19
-5 -5 -2 995.01 51.17 14
-5 -5 -2 1003.07 51.14 10
5 5 2 1177.5 101.31 20
5 5 2 1038.59 90.22 19
-5 -5 -3 435.83 33.33 14
-5 -5 -3 404.32 32.12 10
5 5 3 462.69 63.95 20
-5 -5 -4 93.99 15.21 14
-5 -5 -4 133.19 16.68 12
-5 -5 -4 83.1 14.21 10
5 5 4 97.46 30.24 20
-5 -5 -5 435.96 34.9 13
-5 -5 -5 385.46 29.21 12
5 5 5 327.91 55.15 20
-5 -5 -6 516.52 38.23 13
-5 -5 -6 508.71 34.61 12
-5 -5 -6 405.2 32.7 11
-5 -5 -7 1010.54 54.74 13
-5 -5 -7 889.98 47.42 12
-5 -5 -8 518.27 38.65 13
-5 -5 -8 504.01 35.6 12
-5 -5 -9 365.27 31.64 13
-5 -5 -9 405.64 32.34 12
-5 -5 -10 228.54 23.76 13
-5 -5 -11 86.12 13.02 13
-5 -5 -12 -0.55 1.69 13
-5 -6 7 14.62 5.29 6
5 6 -7 20.9 4.86 18
-5 -6 6 24.81 8.14 6
-5 -6 5 39.93 11.08 6
-5 -6 4 345.48 33.35 6
-5 -6 3 53.88 11.66 14
-5 -6 3 59.34 14.45 6
-5 -6 2 492.31 35.96 14
-5 -6 2 434.32 38.02 6
-5 -6 1 1335.8 60.82 14
-5 -6 1 1203.29 62.74 6
-5 -6 0 417.96 34.11 14
-5 -6 0 426.4 34.43 10
-5 -6 -1 32.18 10.07 14
-5 -6 -1 32.04 10.05 10
5 6 1 36 18.54 19
-5 -6 -2 572.52 39.92 14
-5 -6 -2 612.35 41.27 10
5 6 2 697.25 77.59 19
-5 -6 -3 570.39 39.36 14
-5 -6 -3 575.33 39.66 10
-5 -6 -4 306.95 28.5 14
-5 -6 -4 300.75 24.6 12
-5 -6 -4 315.2 28.68 10
-5 -6 -5 163.18 20.24 14
-5 -6 -5 202.09 21.31 12
-5 -6 -5 149 19.46 10
-5 -6 -6 8.13 4.47 13
-5 -6 -6 5.05 4.21 12
-5 -6 -7 477.33 37.8 13
-5 -6 -7 445.92 33.16 12
-5 -6 -8 77.14 15.01 13
-5 -6 -8 73.74 13.7 12
-5 -6 -9 187.61 22.65 13
-5 -6 -9 178.54 20.97 12
-5 -6 -10 200.57 21.83 13
-5 -6 -10 280.32 27.26 12
-5 -6 -11 9.1 4.66 13
-5 -7 6 20.69 6.1 6
5 7 -6 -2.33 1.81 18
-5 -7 5 99.33 15.1 6
-5 -7 4 67.99 13.94 6
-5 -7 3 171.4 22.62 6
-5 -7 3 156.61 18.4 14
-5 -7 2 32.07 9.29 14
-5 -7 2 28.82 9.63 6
-5 -7 1 295.28 28.47 14
-5 -7 1 215.74 25.79 6
-5 -7 0 105.66 17.59 14
-5 -7 0 121.26 18.77 10
-5 -7 -1 2.26 4.11 14
-5 -7 -1 7.91 5.98 10
-5 -7 -2 54.3 12.94 14
-5 -7 -2 52.67 12.15 10
-5 -7 -3 439.73 35.52 14
-5 -7 -3 434.29 35.38 10
-5 -7 -4 498.57 37.1 14
-5 -7 -4 541.71 38.9 10
-5 -7 -5 380.19 31.69 14
-5 -7 -5 367.54 31.26 10
-5 -7 -6 315.95 30.61 13
-5 -7 -6 286.47 25.18 12
-5 -7 -6 300.43 26.97 10
-5 -7 -7 82.93 16.45 13
-5 -7 -7 78.15 13.41 12
-5 -7 -8 5.55 5.03 13
-5 -7 -8 2 3.28 12
-5 -7 -9 66.79 13.39 13
-5 -7 -9 77.61 13.29 12
-5 -7 -10 429.26 30.89 13
-5 -7 -10 464.34 31.2 12
-5 -7 -11 50.52 9.24 13
-5 -8 5 102.99 12.28 6
-5 -8 4 35.33 8.67 6
-5 -8 3 15.18 5.2 14
-5 -8 3 11.5 6.12 6
-5 -8 2 50.02 11.31 6
-5 -8 2 68.39 12.03 14
-5 -8 1 43.52 10.98 14
-5 -8 1 35.58 10.4 6
-5 -8 0 42.54 11.11 14
-5 -8 0 36.53 10.5 10
-5 -8 -1 34.49 10.68 14
-5 -8 -1 31.96 10.03 10
-5 -8 -2 196.49 24.25 14
-5 -8 -2 215.73 24.76 10
-5 -8 -3 1.13 3.79 14
-5 -8 -3 2.6 4.36 10
-5 -8 -4 19.09 8.23 14
-5 -8 -4 20.17 8.28 10
-5 -8 -5 194.66 22.86 14
-5 -8 -5 214.01 24.1 10
-5 -8 -6 16.97 7.64 14
-5 -8 -6 8.87 5.28 12
-5 -8 -6 9.35 5.63 10
-5 -8 -7 38.18 11.04 13
-5 -8 -7 33.39 8.78 12
-5 -8 -8 70.68 13.77 13
-5 -8 -8 56.25 10.8 12
-5 -8 -9 185.85 21.36 13
-5 -8 -9 172.09 18.95 12
-5 -8 -10 414.44 28.81 13
-5 -8 -10 457.4 28.96 12
-5 -8 -11 0.16 1.75 13
-5 -9 3 4.14 2.47 6
-5 -9 2 3.81 2.97 6
-5 -9 2 92.22 11.95 14
-5 -9 1 44.04 9.59 14
-5 -9 0 34.68 9.23 14
-5 -9 -1 26.67 8.5 14
-5 -9 -1 31.27 9.01 10
-5 -9 -2 43.1 10.86 14
-5 -9 -2 37.08 10.71 10
-5 -9 -3 110.04 17.36 14
-5 -9 -3 112.23 17.42 10
-5 -9 -4 39.88 10.85 14
-5 -9 -4 59.19 12.8 10
-5 -9 -5 322.3 28.54 14
-5 -9 -5 397.21 31.94 10
-5 -9 -6 281.47 25.31 14
-5 -9 -6 262.03 24.87 10
-5 -9 -7 43.52 11.29 13
-5 -9 -7 51.91 10 12
-5 -9 -8 94.26 15.04 13
-5 -9 -8 94.02 13.25 12
-5 -9 -9 60.57 11.53 13
-5 -9 -9 96.55 13.48 12
-5 -9 -10 113.28 13.81 13
-5 -9 -10 260.15 21.08 12
-5 -9 -11 0.95 1.66 13
-5 -10 1 150.3 14.45 14
-5 -10 0 5.62 3.61 14
-5 -10 -1 33.07 8.8 14
-5 -10 -2 51.84 11.36 14
-5 -10 -2 56.42 11.47 10
-5 -10 -3 14.39 6.46 14
-5 -10 -3 18.73 7.39 10
-5 -10 -4 23.55 7.78 14
-5 -10 -4 26.52 7.93 10
-5 -10 -5 187.2 20.46 14
-5 -10 -5 202.31 21.49 10
-5 -10 -6 103.32 14.28 14
-5 -10 -6 127.36 16.4 10
-5 -10 -7 116.04 16.39 13
-5 -10 -8 210.2 20.74 13
-5 -10 -8 333.53 21.18 12
-5 -10 -9 46.42 9.14 13
-5 -10 -10 1.86 2.09 13
-5 -11 0 23.8 5.31 14
-5 -11 -1 179.34 15.89 14
-5 -11 -2 53.8 9.77 14
-5 -11 -3 58.77 10.54 14
-5 -11 -4 33.13 7.91 14
-5 -11 -4 39.5 8.67 10
-5 -11 -5 63.99 10.82 14
-5 -11 -5 66.48 10.98 10
-5 -11 -6 1.06 1.86 14
-5 -11 -6 13.94 5.68 13
-5 -11 -7 31.58 7.76 13
-5 -11 -8 3.34 3.22 13
-5 -11 -9 9.84 3.68 13
-5 -12 -2 74.63 8.43 14
-5 -12 -3 11.16 3.72 14
-5 -12 -4 7.41 3.24 14
-5 -12 -5 24.51 5.42 14
-5 -12 -5 23.14 5.53 13
-5 -12 -6 46.66 7.74 13
-5 -12 -7 18.08 4.67 13
6 -10 -6 23.27 5.74 4
6 -10 -5 30.49 7.15 4
6 -10 -4 8.86 4.18 4
-6 10 4 8.87 3.26 2
6 -10 -3 241.29 19.18 4
-6 10 3 198.75 15.28 2
6 -10 -2 282.03 19.7 4
-6 10 2 266.25 17.75 2
-6 10 1 16.67 4.71 2
6 -10 -1 8.9 3.23 4
-6 10 0 32.59 5.85 2
6 -9 -7 33.76 7.02 4
6 -9 -6 63.48 10.55 4
6 -9 -5 89.06 12.95 4
6 -9 -4 118.77 15.57 4
6 -9 -3 4.19 3.21 4
6 -9 -2 223.6 20.76 4
-6 9 1 170.23 17.43 2
6 -9 -1 179.11 17.46 4
6 -9 0 77.19 10.3 4
-6 9 0 98.55 12.94 2
-6 9 -1 79.91 10.99 2
-6 9 -2 210.4 15.73 2
6 -8 -8 1.58 2.32 4
6 -8 -7 27.68 7 4
6 -8 -6 73.45 12.23 4
6 -8 -5 102 15.15 4
6 -8 -4 44.69 10.75 4
6 -8 -3 131.05 17.36 4
6 -8 -2 215.12 22.23 4
6 -8 -1 339.79 26.96 4
6 -8 0 9.41 5.11 4
-6 8 -1 238.92 22.18 2
-6 8 -2 110.52 14.01 2
-6 8 -3 19.71 5.44 2
6 -7 -9 33.88 6.7 9
6 -7 -8 -0.14 1.66 4
6 -7 -8 8.63 3.76 9
6 -7 -7 154.25 17.04 4
6 -7 -6 94.3 14.72 4
6 -7 -5 108.39 16.38 4
6 -7 -4 76.16 14.08 4
6 -7 -3 1.93 4.69 4
6 -7 -2 132.79 18.28 4
6 -7 -1 498.49 34.49 4
6 -7 0 133 17.13 4
-6 7 0 137.29 16.16 17
6 -7 1 385.39 27.07 4
-6 7 -1 379.78 26.7 17
-6 7 -2 19.45 7.77 2
-6 7 -3 56.04 9.36 8
-6 7 -3 56.28 10.99 2
-6 7 -4 6.41 4.01 2
-6 7 -4 10.57 4.03 8
6 -6 -10 25.24 5.82 16
6 -6 -9 16.19 5.48 16
6 -6 -8 3.73 2.68 4
6 -6 -8 21.96 7.43 16
6 -6 -7 197.35 19.9 4
6 -6 -7 260.06 24.3 16
6 -6 -6 160.76 19.64 4
6 -6 -6 169.38 19.77 16
6 -6 -5 94.78 15.74 4
6 -6 -4 364.15 31.57 4
6 -6 -3 226.15 25.25 4
6 -6 -2 58.67 12.71 4
-6 6 2 54.86 11.24 17
6 -6 -1 49.16 11.58 4
-6 6 1 39.6 9.77 17
6 -6 0 32.95 9.17 4
-6 6 0 37.14 9.84 17
6 -6 1 44.27 10.44 4
-6 6 -1 41.87 10.09 17
-6 6 -2 184.92 20.47 17
-6 6 -3 21.07 7.87 2
-6 6 -3 14.85 6.3 17
-6 6 -4 89.58 12.5 8
-6 6 -4 102.59 14.57 2
-6 6 -5 22.88 6.07 2
-6 6 -5 33.37 7.18 8
-6 6 -6 76.2 8.7 8
6 -5 -10 13.12 4.64 16
6 -5 -9 12.56 5.47 16
6 -5 -8 0.45 1.6 4
6 -5 -8 52.02 11.09 16
6 -5 -7 117.34 15.91 4
6 -5 -7 166.1 20.34 16
-6 5 7 162.94 20.48 6
6 -5 -6 14.8 6.86 4
-6 5 6 10.84 6.53 6
6 -5 -6 14.83 6.99 16
6 -5 -5 32.36 9.29 4
-6 5 5 33.93 10.06 6
6 -5 -5 37.12 9.63 16
6 -5 -4 57.09 12.96 4
6 -5 -3 44.96 11.84 4
6 -5 -2 242.28 26.23 4
6 -5 -1 952.12 51.64 4
6 -5 0 204.66 22.66 4
-6 5 0 215.86 24.38 17
6 -5 1 780.78 42.52 4
-6 5 -1 763.07 45.77 17
-6 5 -2 345.08 30.51 17
-6 5 -3 5.68 4.07 17
-6 5 -4 52.83 11.35 2
-6 5 -4 66.81 12.72 17
-6 5 -5 87.91 13.17 8
-6 5 -5 67.29 11.66 2
-6 5 -6 15.77 5.27 8
-6 5 -7 16 4.58 8
6 -4 -10 29.79 6.83 16
6 -4 -9 58.26 11.04 16
-6 4 9 52.84 9.6 6
-6 4 8 55.78 11.36 6
6 -4 -8 48.86 10.92 16
6 -4 -7 42.09 9.78 4
-6 4 7 50.02 11.42 6
6 -4 -7 38.67 10.21 16
6 -4 -6 180.15 22.11 16
6 -4 -6 165.32 20.98 4
-6 4 6 164.83 22.51 6
6 -4 -5 75.09 13.88 16
6 -4 -5 93.55 16.34 4
-6 4 5 92.81 17.07 6
6 -4 -4 1296.45 62.48 4
-6 4 4 1246.49 64.06 6
6 -4 -3 373.35 33.3 4
-6 4 3 357.36 34.71 6
6 -4 -2 197.19 24.16 4
-6 4 2 185.84 24.9 6
6 -4 -1 495.55 37.98 4
6 -4 0 893.19 49.12 4
-6 4 -1 282.74 29.61 17
6 -4 1 286.85 26.48 4
-6 4 -2 1298.7 62.49 17
-6 4 -3 179.12 22.96 17
-6 4 -4 242.96 25.16 2
-6 4 -4 287.48 28.65 17
-6 4 -5 93.07 15.82 17
-6 4 -5 80.42 13.51 2
-6 4 -6 55.66 11.01 8
-6 4 -7 22.8 6.25 8
-6 4 -8 19.42 4.91 8
6 -3 -10 170.13 15.81 16
-6 3 9 -0.37 2.81 6
6 -3 -9 -0.35 3.48 16
6 -3 -8 91.46 14.99 16
-6 3 8 86.3 14.28 6
6 -3 -7 10.4 4.82 4
-6 3 7 9.03 6.04 6
6 -3 -7 6.18 5 16
6 -3 -6 81.27 14.86 16
-6 3 6 82.14 15.82 6
-6 3 5 30.19 11.15 6
6 -3 -5 28.22 8.99 16
6 -3 -4 864.64 46.94 16
-6 3 4 925.96 55.33 6
-6 3 3 685.22 47.7 6
-6 3 2 158.15 20.67 11
-6 3 2 167.18 23.52 6
-6 3 1 242.65 26.72 11
-6 3 1 274.37 29.75 6
6 -3 0 696.07 44.01 4
6 -3 1 1076.33 52.65 4
-6 3 -2 883.33 53.19 17
-6 3 -3 163.94 19.84 13
-6 3 -3 167.14 22.94 17
-6 3 -4 129.33 18.32 13
-6 3 -4 137.68 20.65 17
-6 3 -5 563.49 40.3 17
-6 3 -5 540.09 35.95 2
-6 3 -6 32.27 9.24 17
-6 3 -6 30.82 8.57 8
-6 3 -7 5.2 4.83 8
-6 3 -8 135.25 14.7 8
-6 3 -9 29.64 5.53 8
6 -2 -10 135.86 13.68 16
6 -2 -9 135.39 16.17 16
-6 2 9 141.1 16.17 6
6 -2 -8 288.8 26.03 16
-6 2 8 268.46 25.39 6
-6 2 7 122.72 19 6
-6 2 6 79.26 16.08 6
-6 2 5 151.09 22.07 6
-6 2 4 251.48 28.95 6
-6 2 3 106.71 16.57 11
-6 2 3 98.75 18.24 6
-6 2 2 1130.24 54.76 11
-6 2 2 1185.11 62.94 6
-6 2 1 137.99 19.83 11
-6 2 1 129.93 35.61 21
-6 2 1 104.26 18.32 6
-6 2 0 54.65 13.3 6
-6 2 0 65.94 14.14 11
-6 2 0 30.94 19.4 21
-6 2 -1 490.69 38.64 11
-6 2 -2 648.73 44.52 11
-6 2 -3 142.65 18.26 13
-6 2 -3 164.52 23.08 17
-6 2 -4 1012.72 50.94 13
-6 2 -4 1074.52 58.56 17
-6 2 -5 17.83 8.42 13
-6 2 -5 21.65 8.81 17
-6 2 -6 174.12 21.1 13
-6 2 -6 181.29 22.75 17
-6 2 -7 108.19 15.86 8
-6 2 -8 7.58 4.14 8
-6 2 -9 13.33 4.77 8
6 -1 -10 70.37 9.21 16
6 -1 -9 131.77 13.09 18
6 -1 -9 155.16 16.74 16
-6 1 9 147.6 16.31 6
-6 1 8 216.53 22.87 6
6 -1 -8 222.32 19.2 18
-6 1 7 166.8 21.82 6
-6 1 6 21.09 9.21 6
-6 1 5 906.52 55.26 6
-6 1 4 485.9 40.72 6
-6 1 3 194.97 25.7 6
-6 1 3 209.11 22.3 11
-6 1 2 214.19 23.37 11
-6 1 2 218.24 26.84 6
-6 1 1 288.64 27.88 11
-6 1 1 286.51 51.67 21
-6 1 1 271.2 29.42 6
-6 1 0 454.53 35.94 11
-6 1 0 333.31 57.44 21
-6 1 0 377.06 34.5 6
-6 1 -1 679.94 44.44 11
-6 1 -1 518.06 72.48 21
-6 1 -1 581.07 41.67 6
-6 1 -2 1328.08 62.99 11
-6 1 -2 1346.28 119.99 21
-6 1 -3 492.86 33.63 13
-6 1 -3 554.66 41.08 11
-6 1 -4 1232.26 57.27 13
-6 1 -4 1436.73 65.54 11
-6 1 -4 1322.54 65.76 17
-6 1 -5 469.97 35.26 13
-6 1 -5 490.03 39.22 17
-6 1 -6 124.64 18.4 13
-6 1 -6 123.72 19.55 17
-6 1 -7 72.09 13.68 13
-6 1 -7 86.95 15.42 8
-6 1 -7 81.69 14.86 17
-6 1 -8 8.43 5.28 13
-6 1 -8 5.77 3.96 8
-6 1 -9 7.8 4.09 8
-6 1 -10 12.14 4.12 8
6 0 -10 37.2 6.22 16
6 0 -9 153.48 14.09 18
-6 0 9 176.86 17.21 6
-6 0 8 6.04 4.15 6
6 0 -8 4.65 3.37 18
-6 0 7 179.79 22.35 6
-6 0 6 44.97 12.15 6
-6 0 5 213.75 26.77 6
-6 0 4 839.31 53.55 6
-6 0 3 847.92 53.51 6
-6 0 3 762.44 42.6 11
-6 0 2 86.65 16.81 6
-6 0 2 104.1 16.27 11
-6 0 1 568.33 42.61 6
-6 0 1 633.49 40.63 11
6 0 -1 530.43 67.63 20
-6 0 0 1237.44 110.26 21
-6 0 0 1370.84 65.58 6
-6 0 -1 530.73 38.55 11
-6 0 -1 406.43 63.96 21
-6 0 -1 504.3 38 6
-6 0 -2 417.85 34.6 11
-6 0 -2 386.82 63.52 21
-6 0 -3 370.63 28.87 13
-6 0 -3 414.47 35.16 11
-6 0 -4 1706.56 65.82 13
-6 0 -4 1862.92 74.57 11
-6 0 -4 1908.11 79.59 17
-6 0 -5 695.21 42.7 13
-6 0 -5 629.96 42.12 11
-6 0 -6 278.4 27.46 13
-6 0 -6 315.37 30.84 17
-6 0 -7 17.17 7.8 13
-6 0 -7 12.62 6.9 8
-6 0 -7 16.26 6.92 17
-6 0 -8 9.03 5.88 13
-6 0 -8 6.9 4.86 8
-6 0 -9 97.3 13.96 13
-6 0 -9 81.78 12.58 8
-6 0 -10 42.09 7.43 8
-6 -1 9 138.83 14.31 6
6 1 -9 119.63 11.95 18
-6 -1 8 48.07 10.35 6
-6 -1 7 382.41 32.2 6
-6 -1 6 90.85 17.05 6
-6 -1 5 923.85 55.68 6
-6 -1 4 602.29 44.95 6
-6 -1 3 939.22 56.62 6
-6 -1 3 863.89 45.36 11
-6 -1 2 544.11 42.41 6
-6 -1 2 574.02 38.07 11
-6 -1 1 916.65 54.18 6
-6 -1 1 966.46 50.62 11
6 1 -1 1063.6 94.42 20
-6 -1 0 24.89 10.11 6
-6 -1 0 19.06 10.03 11
6 1 0 -2.49 11.61 20
-6 -1 -1 1086.65 55.28 11
6 1 1 820.73 86.99 20
-6 -1 -2 79.21 15.37 11
6 1 2 74.02 28.63 20
-6 -1 -3 120.56 16.33 13
-6 -1 -3 139.98 20.19 11
-6 -1 -3 127.95 38.5 21
6 1 3 110.14 32.17 20
-6 -1 -4 123.53 17.56 13
-6 -1 -4 111.86 18.17 11
-6 -1 -5 213.07 23.53 13
-6 -1 -5 174.22 21.94 11
-6 -1 -5 187.97 23.97 17
-6 -1 -6 256.86 26.52 13
-6 -1 -6 322.65 28.66 11
-6 -1 -6 236.07 26.21 17
-6 -1 -7 201.33 23.42 13
-6 -1 -7 152.74 19.55 8
-6 -1 -7 160.84 20.75 17
-6 -1 -8 290.26 27.08 13
-6 -1 -8 242.03 23.57 8
-6 -1 -9 94.02 14.61 13
-6 -1 -9 78.5 12.27 8
-6 -1 -10 148.54 15.86 13
-6 -1 -10 -6.38 3.15 8
-6 -2 9 171.3 14.13 6
6 2 -9 183.89 13.35 18
-6 -2 8 20.1 6.51 6
6 2 -8 20.51 6.38 18
-6 -2 7 32.27 9.2 6
-6 -2 6 17.3 9.19 6
-6 -2 5 117.36 19.78 6
-6 -2 4 801.33 52.33 6
-6 -2 3 623.27 45.88 6
-6 -2 3 536.5 35.4 11
-6 -2 2 402.72 36.74 6
-6 -2 2 424.51 32.88 11
-6 -2 1 511.23 40.83 6
-6 -2 1 522.94 37.51 11
6 2 -1 549.62 67.72 20
-6 -2 0 82.71 16.56 6
-6 -2 0 83.03 15.58 11
6 2 0 61.02 25.62 20
-6 -2 -1 265.84 27.18 11
6 2 1 232.27 45.61 20
-6 -2 -2 354.75 26.7 13
-6 -2 -2 355.42 32.34 11
6 2 2 375.07 59.35 20
-6 -2 -3 691.76 39.28 13
-6 -2 -3 776.19 47.02 11
-6 -2 -4 718.24 42.28 13
-6 -2 -4 810.24 48.29 11
-6 -2 -5 1307.33 58.41 13
-6 -2 -5 1169.53 57.93 11
-6 -2 -5 1215.26 60.24 17
-6 -2 -6 148.05 20.15 13
-6 -2 -6 137.38 18.91 11
-6 -2 -6 140.22 19.59 17
-6 -2 -7 92.15 15.78 13
-6 -2 -7 105.77 15.65 8
-6 -2 -7 102.8 16.3 17
-6 -2 -8 25.83 8.12 13
-6 -2 -8 20.13 6.42 8
-6 -2 -9 224.72 22.53 13
-6 -2 -9 -0.32 2.51 8
-6 -2 -10 154.24 16.83 13
-6 -3 8 2.25 2.93 6
6 3 -8 1.82 2.98 18
-6 -3 7 143.25 17.89 6
-6 -3 6 56.23 12.72 6
-6 -3 5 118.89 19.27 6
-6 -3 4 370.17 34.93 6
-6 -3 3 414.59 37.16 6
-6 -3 3 333.92 27.88 11
-6 -3 2 54.31 13.63 6
-6 -3 2 49.12 11.52 11
-6 -3 2 64.46 13.63 14
-6 -3 1 613.75 44.08 6
-6 -3 1 671.67 42.05 14
-6 -3 0 391.33 34.42 6
-6 -3 0 445.57 34.19 14
6 3 1 160.66 38.39 20
-6 -3 -1 140.71 19.27 14
-6 -3 -2 103.38 15.12 13
-6 -3 -2 150.09 21.31 11
-6 -3 -2 162.91 21.04 14
-6 -3 -3 1297.66 55.24 13
-6 -3 -3 1320.8 62.45 11
-6 -3 -4 745.99 43.06 13
-6 -3 -4 866.19 49.92 11
-6 -3 -5 27.85 8.38 13
-6 -3 -5 18.59 7.25 11
-6 -3 -6 579.89 40.22 13
-6 -3 -6 464.74 34.93 11
-6 -3 -7 221.56 24.85 13
-6 -3 -8 0.39 3.3 13
-6 -3 -9 52.4 11.13 13
-6 -3 -10 60.55 10.9 13
-6 -3 -11 25.94 5.94 13
-6 -4 7 11.9 5.14 6
-6 -4 6 14.54 6.44 6
-6 -4 5 21.09 8.32 6
-6 -4 4 269.53 28.92 6
-6 -4 3 180.44 24.29 6
-6 -4 3 173.68 19.46 11
-6 -4 2 618.83 44.72 6
-6 -4 2 719.18 43.25 14
-6 -4 1 1271.09 63.15 6
-6 -4 1 1375.03 60.82 14
-6 -4 0 1293.9 59.54 14
-6 -4 -1 182.27 22.33 14
-6 -4 -2 589.07 35.82 13
-6 -4 -2 638.18 41.5 14
-6 -4 -3 83.01 14.81 13
-6 -4 -3 81.81 17.12 11
-6 -4 -3 60.82 13.63 14
-6 -4 -4 81.1 14.76 13
-6 -4 -4 97.68 17.06 11
-6 -4 -4 88.18 14.91 14
-6 -4 -5 253.78 26.1 13
-6 -4 -5 212.83 24.4 11
-6 -4 -6 205.72 23.42 13
-6 -4 -6 173.75 21.12 11
-6 -4 -7 33.17 10.02 13
-6 -4 -8 33.87 9.11 13
-6 -4 -9 12.09 6.24 13
-6 -4 -10 20.95 6.49 13
-6 -4 -11 8.29 3.23 13
-6 -5 7 122.63 12.51 6
6 5 -7 111.77 10.34 18
-6 -5 6 9.63 4.63 6
-6 -5 5 92.01 14.88 6
-6 -5 4 34.7 10.04 6
-6 -5 3 149.49 21.19 6
-6 -5 3 133.73 16.56 11
-6 -5 2 82.28 16.07 6
-6 -5 2 96.34 15.7 14
-6 -5 1 164.85 22.13 6
-6 -5 1 181.79 22.15 14
-6 -5 0 515.4 37.47 14
-6 -5 -1 97.06 16.96 14
-6 -5 -2 881.93 44.45 13
-6 -5 -2 987.72 52.08 14
-6 -5 -3 70.54 13.22 13
-6 -5 -3 96.72 16.11 14
-6 -5 -4 17.3 7.25 14
-6 -5 -4 26.11 8.95 13
-6 -5 -5 50.03 11.94 13
-6 -5 -5 56.65 12.97 11
-6 -5 -6 32.98 10.29 13
-6 -5 -6 40.28 10.25 11
-6 -5 -7 287.6 27.78 13
-6 -5 -8 285.74 26.41 13
-6 -5 -9 24.05 8.06 13
-6 -5 -10 59.31 10.5 13
-6 -5 -11 59.66 8.89 13
-6 -6 6 21.08 5.43 6
-6 -6 5 2.3 2.74 6
-6 -6 4 6.43 4.31 6
-6 -6 3 10.87 5.92 6
-6 -6 2 106.22 16.83 6
-6 -6 2 116.16 16.24 14
-6 -6 1 50.5 11.46 14
-6 -6 1 34.38 9.81 6
-6 -6 0 273.06 27.31 14
-6 -6 -1 203.25 23.66 14
-6 -6 -2 70 14.14 14
-6 -6 -3 484.69 34.22 13
-6 -6 -3 511.78 37.1 14
-6 -6 -4 61.99 13.05 13
-6 -6 -4 68.48 13.61 14
-6 -6 -5 7.96 5.16 14
-6 -6 -5 13.74 7.09 13
-6 -6 -5 12 6.67 11
-6 -6 -6 238.35 25.05 13
-6 -6 -6 196.35 22.52 11
-6 -6 -7 328.7 28.75 13
-6 -6 -8 60.96 13 13
-6 -6 -9 40.04 9.45 13
-6 -6 -10 39.22 8.42 13
-6 -6 -11 4.62 2.62 13
-6 -7 4 39.97 7.91 6
-6 -7 3 0.5 2.66 6
-6 -7 2 -2.14 2.6 6
-6 -7 2 53.45 10.25 14
-6 -7 1 5.18 4.6 14
-6 -7 0 4.92 3.92 14
-6 -7 -1 122.82 17.77 14
-6 -7 -2 142.06 19.27 14
-6 -7 -3 222.53 24.55 14
-6 -7 -4 5.11 4.34 14
-6 -7 -4 1.33 2.64 13
-6 -7 -5 94.61 15.75 13
-6 -7 -5 76.88 13.25 14
-6 -7 -6 139.87 18.87 13
-6 -7 -6 98.18 15.77 11
-6 -7 -7 22.07 7.28 13
-6 -7 -8 117.57 16.28 13
-6 -7 -9 134.42 16.22 13
-6 -7 -10 102.05 12.82 13
-6 -8 3 -2.42 2.79 6
-6 -8 2 -1.95 2.93 11
-6 -8 2 -0.48 2.25 14
-6 -8 1 44.39 9.22 14
-6 -8 0 76.49 12.77 14
-6 -8 -1 266.28 25.07 14
-6 -8 -2 38.82 10.28 14
-6 -8 -3 26.48 7.97 14
-6 -8 -4 16.47 6.91 14
-6 -8 -4 16.51 6.47 13
-6 -8 -5 210.04 21.94 13
-6 -8 -5 157.6 18.36 14
-6 -8 -6 252.24 23.92 13
-6 -8 -6 199.86 20.91 11
-6 -8 -7 80.21 13.55 13
-6 -8 -8 7.77 4.3 13
-6 -8 -9 3.92 2.4 13
-6 -8 -10 41.27 7.54 13
-6 -9 1 6.06 2.31 14
-6 -9 0 2.69 2.51 14
-6 -9 -1 82.98 12.73 14
-6 -9 -2 168.28 18.31 14
-6 -9 -3 98.19 14.29 14
-6 -9 -4 23.86 7.3 14
-6 -9 -4 20.14 6.58 13
-6 -9 -5 5.83 4.1 14
-6 -9 -5 7.83 3.91 13
-6 -9 -6 31.15 8.22 13
-6 -9 -6 23.18 6.66 11
-6 -9 -7 46.46 9.68 13
-6 -9 -8 22.85 6.44 13
-6 -9 -9 14.89 4.86 13
-6 -10 0 3.64 1.93 14
-6 -10 -1 46.1 7.93 14
-6 -10 -2 25.92 5.44 13
-6 -10 -2 42.24 7.98 14
-6 -10 -3 9.35 4.27 14
-6 -10 -3 7.05 3.49 13
-6 -10 -4 36.4 7.68 14
-6 -10 -4 36.56 7.66 13
-6 -10 -5 41.34 7.76 14
-6 -10 -5 55.19 9.31 13
-6 -10 -6 -0.47 1.46 11
-6 -10 -6 -0.71 2.28 14
-6 -10 -7 57.78 9.4 13
-6 -10 -8 19.39 5.22 13
-6 -11 -3 41.19 6.42 14
-6 -11 -4 4.42 2.28 14
-6 -11 -4 -0.01 1.05 13
-6 -11 -5 5.33 2.46 13
-6 -11 -5 6.11 2.66 11
-6 -11 -6 4 2.74 13
-6 -11 -7 17.14 3.93 13
7 -9 -4 48.14 7.32 4
7 -9 -3 53.01 7.59 4
7 -8 -6 10.07 3.95 4
7 -8 -5 27.54 6.55 4
7 -8 -4 310.05 21.7 4
7 -8 -3 17.28 5.57 4
7 -8 -2 13.79 4.75 4
-7 8 1 91.09 11.27 2
7 -8 -1 62.69 8.79 4
-7 8 0 55.66 8.5 2
-7 8 -1 20.59 5 2
7 -7 -7 4.52 2.54 4
7 -7 -6 0.77 2.34 4
7 -7 -5 29.63 7.6 4
7 -7 -4 251.02 21.61 4
7 -7 -3 175.49 18.37 4
7 -7 -2 139.26 15.98 4
7 -7 -1 287.62 21.82 4
7 -7 0 51.22 8.43 4
-7 7 -1 3.84 3.58 2
-7 7 -2 4.03 3.18 2
-7 7 -2 5.35 2.91 8
7 -6 -7 4.78 3.27 4
7 -6 -6 603.23 31.5 4
7 -6 -5 3.47 3.78 4
7 -6 -4 383.93 28.42 4
7 -6 -3 130.56 16.77 4
7 -6 -2 488.99 32.16 4
-7 6 2 430.32 26.69 17
7 -6 -1 89.97 13.41 4
-7 6 1 95.05 12.71 17
7 -6 0 132.21 15.25 4
-7 6 0 137.2 15.36 17
-7 6 -1 95.51 12.61 17
-7 6 -2 46.45 9.21 2
-7 6 -2 38.38 7.78 17
-7 6 -3 25.04 6.31 2
-7 6 -3 26.48 5.95 8
-7 6 -4 48.67 6.93 8
7 -5 -8 87.33 9.69 16
7 -5 -7 8.71 3.58 4
7 -5 -7 6.75 3.26 16
7 -5 -6 9.38 5.3 4
7 -5 -5 126.16 16.53 4
7 -5 -4 165.47 19.77 4
7 -5 -3 15.41 7.18 4
7 -5 -2 56.92 11.87 4
-7 5 2 40.77 9.97 17
7 -5 -1 191.04 20.78 4
-7 5 1 183.37 20.46 17
7 -5 0 251.83 22.42 4
-7 5 0 268.86 25.01 17
7 -5 1 42.31 8.55 4
-7 5 -1 33.31 8.87 17
-7 5 -2 111.18 15 17
-7 5 -3 66.43 11.31 17
-7 5 -3 54.69 9.89 2
-7 5 -4 0.18 1.55 2
-7 5 -4 36.86 7.53 8
-7 5 -5 14.92 4.4 8
7 -4 -8 266.72 18.03 16
7 -4 -7 98.16 12.1 4
7 -4 -7 144.25 14.58 16
7 -4 -6 291.82 23.81 4
-7 4 6 310.23 26.2 6
7 -4 -5 120.24 16.59 4
-7 4 5 110.99 16.56 6
7 -4 -4 73.39 13.74 4
7 -4 -3 190.48 22.55 4
7 -4 -2 298.37 27.75 4
7 -4 -1 385.14 30.79 4
7 -4 0 147.22 18.27 4
-7 4 0 132.56 18.74 17
7 -4 1 31.51 7.97 4
-7 4 -1 36.42 9.73 17
-7 4 -2 138.84 18.47 17
-7 4 -3 72.65 13 17
-7 4 -4 1 2.17 2
-7 4 -4 106.23 14.8 17
-7 4 -5 6.58 3.85 8
-7 4 -6 14.76 4.63 8
7 -3 -8 41.49 7.57 16
-7 3 8 49.24 8.62 6
7 -3 -7 124.83 14.24 16
7 -3 -7 88.48 11.77 4
-7 3 7 120.78 15.34 6
7 -3 -6 236.92 20.59 16
7 -3 -6 248.72 22.29 4
-7 3 6 248.29 24.27 6
7 -3 -5 111.61 16.19 4
-7 3 5 102.49 16.43 6
7 -3 -4 186.26 22.05 4
-7 3 4 179.93 22.78 6
7 -3 -3 173.31 21.71 4
-7 3 3 186.45 23.66 6
7 -3 -2 225.67 24.88 4
7 -3 -1 406 33.04 4
7 -3 0 135.79 18.13 4
-7 3 -1 203.15 24.23 17
7 -3 1 192.45 20.36 4
-7 3 -2 164.81 21.27 17
-7 3 -3 129.96 18.36 17
-7 3 -4 54.04 11.72 17
-7 3 -5 13.34 5.47 17
-7 3 -6 59.92 9.8 8
-7 3 -7 62.49 8.57 8
-7 2 8 25.58 6.18 6
7 -2 -8 20.88 5.36 16
7 -2 -7 85.51 12.11 16
7 -2 -7 70.15 10.23 4
-7 2 7 100.79 14.12 6
7 -2 -6 409.83 27.89 16
7 -2 -6 432.3 29.29 4
-7 2 6 404.6 31.4 6
7 -2 -5 210.82 20.31 16
-7 2 5 211.06 24.05 6
-7 2 4 140.35 20.4 6
-7 2 3 224.53 26.24 6
-7 2 2 297.03 30.11 6
-7 2 1 329.8 29.96 11
-7 2 1 374.32 34.05 6
7 -2 0 314.28 28.93 4
7 -2 1 59.51 12.48 4
-7 2 -2 73.76 15.45 17
-7 2 -3 293.93 28.76 17
-7 2 -4 199.7 19.44 13
-7 2 -4 220.8 24.62 17
-7 2 -5 183.7 20.94 17
-7 2 -6 14.02 5.5 17
-7 2 -6 12.78 4.57 8
-7 2 -7 35.03 7.34 8
-7 1 8 41.84 7.95 6
7 -1 -8 39.16 7.23 16
7 -1 -7 300.72 22.08 16
-7 1 7 300.34 24.12 6
7 -1 -6 65.85 11.28 16
-7 1 6 80.2 13.74 6
7 -1 -5 257.05 22.93 16
-7 1 5 252.88 26.42 6
-7 1 4 170.95 22.54 6
-7 1 3 196.14 20.98 11
-7 1 3 225.93 26.28 6
-7 1 2 384.37 30.98 11
-7 1 2 499.94 39.02 6
-7 1 1 427.57 34 11
-7 1 1 500.88 38.77 6
-7 1 0 721.95 44.97 11
-7 1 0 572.56 41.62 6
-7 1 -1 312.38 30.02 11
-7 1 -2 762.6 47.2 11
-7 1 -3 48.72 12.89 17
-7 1 -4 100.86 14.51 13
-7 1 -4 116.83 18.51 17
-7 1 -5 427.6 29.54 13
-7 1 -5 485.93 35.24 17
-7 1 -6 210.75 20.04 13
-7 1 -6 209.77 20.6 8
-7 1 -6 228.65 22.61 17
-7 1 -7 67.81 10.96 8
-7 1 -8 55.73 8.3 8
-7 0 8 32.62 6.62 6
7 0 -8 26.66 5.66 16
7 0 -7 39.3 6.73 18
7 0 -7 46.81 8.76 16
-7 0 7 50.55 10.08 6
-7 0 6 111.79 16.37 6
-7 0 5 49.87 12.51 6
-7 0 4 166.42 21.99 6
-7 0 3 36.29 11.23 6
-7 0 3 30.99 8.51 11
-7 0 2 505.07 35.22 11
-7 0 2 587.68 42.3 6
-7 0 1 576.08 39.11 11
-7 0 1 490.72 38.46 6
-7 0 0 70.48 14.09 6
-7 0 0 86.35 15.61 11
-7 0 -1 479.79 37.32 11
-7 0 -2 152.83 21.33 11
-7 0 -3 126.49 19.17 11
-7 0 -3 112.18 18.96 17
-7 0 -4 26.59 8.63 13
-7 0 -4 21.87 8.26 11
-7 0 -4 14.06 6.37 17
-7 0 -5 78.56 12.83 13
-7 0 -5 81.41 15.16 17
-7 0 -6 31.67 8.64 13
-7 0 -6 43.83 10.68 17
-7 0 -7 224.38 20.59 13
-7 0 -7 179.52 18.04 8
-7 0 -8 0.35 1.99 8
-7 -1 8 3.68 2.56 6
7 1 -8 2.32 1.63 16
-7 -1 7 0.96 2.47 6
7 1 -7 11.04 3.86 18
-7 -1 6 73.39 12.79 6
-7 -1 5 91.08 15.35 6
-7 -1 4 92.31 15.95 6
-7 -1 3 224.16 25.9 6
-7 -1 3 208.81 20.91 11
-7 -1 2 350.27 28.88 11
-7 -1 2 366.12 32.99 6
-7 -1 1 12.79 8.44 6
-7 -1 1 18.54 8.15 11
-7 -1 0 357.36 31.28 11
-7 -1 0 349.5 31.47 6
-7 -1 -1 70.48 14.42 11
-7 -1 -2 98.07 16.98 11
-7 -1 -3 295.04 29.12 11
-7 -1 -4 291.92 24.6 13
-7 -1 -4 321.45 29.84 11
-7 -1 -4 345.83 31.49 17
-7 -1 -5 51.27 10.78 13
-7 -1 -5 47.82 11.25 11
-7 -1 -5 53.39 11.92 17
-7 -1 -6 166.93 18.9 13
-7 -1 -6 147.74 18.46 17
-7 -1 -7 0.21 2.68 17
-7 -1 -7 -3.88 2.85 8
-7 -1 -8 167.84 16.78 13
-7 -1 -8 2.21 2.51 8
-7 -2 7 39.98 7.57 6
7 2 -7 35.66 6.03 18
-7 -2 6 3.06 4.03 6
-7 -2 5 48.48 11 6
-7 -2 4 99.44 16.58 6
-7 -2 3 20.03 7.98 6
-7 -2 3 17.03 5.78 11
-7 -2 2 105.43 17.8 6
-7 -2 2 138.73 17.98 11
-7 -2 1 404.24 32.21 11
-7 -2 1 332.82 30.95 6
-7 -2 0 164.61 21.3 11
-7 -2 0 171.75 21.66 6
-7 -2 -1 134.07 19.6 11
-7 -2 -2 74.59 14.59 11
-7 -2 -3 515.2 31.72 13
-7 -2 -3 599.67 41.05 11
-7 -2 -4 371.2 27.8 13
-7 -2 -4 407.05 33.57 11
-7 -2 -4 328.42 30.49 17
-7 -2 -5 91.65 13.97 13
-7 -2 -5 90.26 15 11
-7 -2 -5 88.77 15.23 17
-7 -2 -6 138.52 17.33 13
-7 -2 -6 110.27 15.48 11
-7 -2 -7 24.69 7.84 13
-7 -2 -8 242.67 20.81 13
-7 -2 -9 11.79 4.4 13
-7 -3 6 25.7 6.69 6
-7 -3 5 45.78 9.89 6
-7 -3 4 30.12 9.18 6
-7 -3 3 100.39 16.16 6
-7 -3 3 70.58 11.44 11
-7 -3 2 141.58 19.58 6
-7 -3 2 144.46 17.84 11
-7 -3 1 142.63 19.56 6
-7 -3 1 140.93 18.68 11
-7 -3 0 216 23.72 11
-7 -3 -1 626.04 41.55 11
-7 -3 -2 500.65 37.77 11
-7 -3 -3 240.93 21.4 13
-7 -3 -3 269.86 27.42 11
-7 -3 -4 19.9 6.9 13
-7 -3 -4 27.42 8.96 11
-7 -3 -4 25.49 8.27 17
-7 -3 -5 84.3 13.58 13
-7 -3 -5 91.84 15.27 11
-7 -3 -6 266.61 23.98 13
-7 -3 -6 250.67 23.48 11
-7 -3 -7 56.12 10.46 13
-7 -3 -8 257.42 21.6 13
-7 -3 -9 48.54 8.85 13
-7 -4 6 61.84 8.62 6
-7 -4 5 17.92 5.73 6
-7 -4 4 69.82 12.09 6
-7 -4 3 53.75 11.23 6
-7 -4 2 319.16 27.76 6
-7 -4 2 349.14 26.26 11
-7 -4 1 31.55 9.51 6
-7 -4 1 78.28 13.3 11
-7 -4 0 10.26 5.9 11
-7 -4 -1 211.87 24.07 11
-7 -4 -2 199.86 23.51 11
-7 -4 -3 45.36 9.41 13
-7 -4 -3 57.72 12.89 11
-7 -4 -4 7.33 4.89 13
-7 -4 -4 22.06 8 11
-7 -4 -5 39.42 9.35 13
-7 -4 -5 45.8 10.62 11
-7 -4 -6 30.9 8.2 13
-7 -4 -6 23.66 6.97 11
-7 -4 -7 80.45 12.56 13
-7 -4 -8 85.5 12.46 13
-7 -4 -9 185.57 16.54 13
-7 -5 5 3.57 2.32 6
-7 -5 4 1.08 2.07 6
-7 -5 3 8.43 4.43 6
-7 -5 2 2.24 1.82 6
-7 -5 2 38.04 8.34 11
-7 -5 1 150.51 17.74 11
-7 -5 0 81.63 13.82 11
-7 -5 -1 70.37 13.33 11
-7 -5 -2 104.03 16.51 11
-7 -5 -3 131.21 15.44 13
-7 -5 -3 139.81 19.08 11
-7 -5 -4 60.85 11.09 13
-7 -5 -4 71.12 13.33 11
-7 -5 -5 110.24 15.16 13
-7 -5 -5 112.03 16.38 11
-7 -5 -6 4.28 3.61 13
-7 -5 -6 3.63 3.17 11
-7 -5 -7 60.33 10.84 13
-7 -5 -8 216.17 19.15 13
-7 -5 -9 52.24 8.68 13
-7 -6 3 -1.53 2.72 6
-7 -6 2 0.8 2.13 11
-7 -6 1 200.63 18.8 11
-7 -6 0 32.07 8.08 11
-7 -6 -1 127.12 16.97 11
-7 -6 -2 229.07 23.17 11
-7 -6 -3 315.41 22.92 13
-7 -6 -3 374.66 29.8 11
-7 -6 -4 28.64 7.48 13
-7 -6 -4 35.77 9.48 11
-7 -6 -5 28.09 7.33 13
-7 -6 -5 30.81 8.34 11
-7 -6 -6 100.59 13.84 13
-7 -6 -6 27.87 7.6 11
-7 -6 -7 52.75 9.66 13
-7 -6 -8 69.4 10.63 13
-7 -6 -9 26.03 5.78 13
-7 -7 1 128.36 13.11 11
-7 -7 0 137.22 15.09 11
-7 -7 -1 351.37 25.97 11
-7 -7 -2 65.5 11.67 11
-7 -7 -3 27.48 6.51 13
-7 -7 -3 33.23 8.58 11
-7 -7 -4 11.12 4.99 13
-7 -7 -4 18.01 6.72 11
-7 -7 -5 32.78 7.31 13
-7 -7 -5 33.47 8.25 11
-7 -7 -6 8.46 4.42 13
-7 -7 -6 3.36 2.54 11
-7 -7 -7 15.95 5.39 13
-7 -7 -8 13.36 4.48 13
-7 -7 -9 44.05 6.95 13
-7 -8 0 4.43 2.92 11
-7 -8 -1 52.06 8.83 11
-7 -8 -2 69.17 10.77 11
-7 -8 -3 161.28 13.46 13
-7 -8 -3 214.85 19.52 11
-7 -8 -4 43.94 7.71 13
-7 -8 -4 47.93 9.28 11
-7 -8 -5 122.94 12.93 13
-7 -8 -5 113.66 13.46 11
-7 -8 -6 75.09 10.26 13
-7 -8 -6 -1.09 1.54 11
-7 -8 -7 9.29 3.59 13
-7 -8 -8 12.89 3.94 13
-7 -9 -1 154.12 12.31 11
-7 -9 -2 43.69 7.2 11
-7 -9 -3 11.6 3.91 11
-7 -9 -4 106.67 9.74 13
-7 -9 -4 90.27 10.9 11
-7 -9 -5 19.54 4.54 13
-7 -9 -5 23.22 5.4 11
-7 -9 -6 29.25 5.49 13
8 -6 -4 73.88 8.85 4
8 -6 -3 3.15 2.6 4
8 -6 -2 7.69 3.24 4
-8 6 0 102.26 10.26 2
8 -5 -5 46.67 7.31 4
8 -5 -4 81.99 10.36 4
8 -5 -3 45.18 8.06 4
-8 5 3 35.67 6.24 17
8 -5 -2 15.99 5.08 4
-8 5 2 12.04 3.91 17
8 -5 -1 122.03 12.32 4
-8 5 1 113.13 11.66 17
-8 5 0 152.88 13.48 17
-8 5 -1 29.51 6.17 2
-8 5 -1 30.46 6.07 17
8 -4 -6 59.08 7.48 4
8 -4 -5 20.53 5.17 4
-8 4 5 19.11 4.47 17
8 -4 -4 11.22 4.05 4
-8 4 4 12.3 4.23 17
8 -4 -3 231.85 19.37 4
-8 4 3 201.88 16.97 17
8 -4 -2 228.62 19.13 4
-8 4 2 221.92 18.55 17
8 -4 -1 54.5 9.32 4
-8 4 1 51.3 9.11 17
8 -4 0 5.61 2.42 4
-8 4 0 6.44 3.46 17
-8 4 -1 479.34 27.33 17
-8 4 -2 -0.06 1.6 2
-8 4 -2 88.88 11.24 17
-8 4 -3 31.97 6.29 17
8 -3 -6 9.95 3.36 4
8 -3 -5 135.48 13.56 4
8 -3 -4 237.67 19.71 4
8 -3 -3 117.94 14.68 4
8 -3 -2 436.19 28.32 4
8 -3 -1 29.24 7.25 4
-8 3 1 27.69 7.95 17
8 -3 0 136.58 14.21 4
-8 3 0 139.65 16.59 17
-8 3 -1 77.79 12.16 17
-8 3 -2 13.72 5.2 17
-8 3 -3 10.59 4.56 17
-8 3 -4 45.81 7.35 8
-8 3 -4 47.82 8.12 17
8 -2 -6 26.09 5.17 4
8 -2 -5 83.84 10.83 4
8 -2 -4 20.8 7.06 4
8 -2 -3 232.54 21.18 4
8 -2 -2 -0.18 3.14 4
8 -2 -1 15.65 6 4
-8 2 0 99.33 15.3 17
8 -2 0 95.51 12.77 4
8 -2 1 30.6 6.54 4
-8 2 -1 39.74 9.28 17
-8 2 -2 25.05 7.5 17
-8 2 -3 42.7 9.05 17
-8 2 -4 17.26 5.54 17
-8 2 -5 -0.03 1.76 8
8 -1 -6 8.09 2.99 4
-8 1 6 10.52 3.72 6
8 -1 -5 164.78 15.16 4
-8 1 5 199.04 17.72 6
8 -1 -4 29.52 7.26 4
-8 1 4 29.96 7.96 6
8 -1 -3 72.6 11.83 4
-8 1 3 76.67 12.34 6
8 -1 -2 84.5 12.89 4
8 -1 -1 452.82 30.2 4
8 -1 0 105.4 13.88 4
-8 1 -1 69.44 12.67 17
8 -1 1 69.66 10.51 4
-8 1 -2 169.21 19.17 17
-8 1 -3 33.97 8.74 17
-8 1 -4 49.42 9.5 17
-8 1 -5 21 5.52 8
-8 1 -5 16.23 5.31 17
-8 0 6 119.67 11.59 6
8 0 -5 88.03 10.78 4
-8 0 5 96.22 12.03 6
-8 0 4 35.53 7.94 6
-8 0 3 184.53 18.85 6
-8 0 2 173.58 18.69 6
-8 0 1 7.21 4.52 11
-8 0 0 116.79 15.89 11
8 0 0 120.49 14.97 4
-8 0 -1 119.18 16.22 11
8 0 1 110.51 13.24 4
-8 0 -2 47.41 10.67 17
-8 0 -3 60.12 11.44 17
-8 0 -4 8.53 4.68 17
-8 0 -5 -0.71 1.46 8
-8 0 -5 33.32 7.46 17
-8 -1 5 26.41 6 6
-8 -1 4 315.23 22.68 6
-8 -1 3 21.87 6.49 6
-8 -1 2 12 5.18 6
-8 -1 2 14.77 5.07 11
-8 -1 1 23.72 7.07 11
-8 -1 1 -1.12 2.95 6
-8 -1 0 6.07 4.77 11
-8 -1 -1 15.26 5.99 11
-8 -1 -2 37.61 9.57 11
-8 -1 -2 33.65 9.15 17
-8 -1 -3 38.5 9.21 11
-8 -1 -3 41.22 9.18 17
-8 -1 -4 65.33 11.03 17
-8 -1 -5 1.78 2.21 17
-8 -1 -6 165.11 12.95 13
-8 -2 5 1.79 1.69 6
-8 -2 4 49.8 8.35 6
-8 -2 3 6.5 3.57 6
-8 -2 2 0.23 1.59 6
-8 -2 2 36.22 7.54 11
-8 -2 1 94.75 13.08 11
-8 -2 0 13.85 5.7 11
-8 -2 -1 207.52 20.97 11
-8 -2 -2 499.85 32.56 11
-8 -2 -3 2.67 4.9 11
-8 -2 -3 7.81 4.49 17
-8 -2 -4 5.81 4.6 11
-8 -2 -4 -0.38 1.58 17
-8 -2 -5 0.8 1.44 17
-8 -2 -6 24.78 5.34 13
-8 -3 3 -0.15 1.83 6
-8 -3 2 -0.8 1.94 6
-8 -3 2 5.09 2.91 11
-8 -3 1 50.02 9.08 11
-8 -3 0 21.72 6.81 11
-8 -3 -1 60.44 11.04 11
-8 -3 -2 73.31 12.21 11
-8 -3 -2 -3.89 2.91 17
-8 -3 -3 122.86 15.76 11
-8 -3 -3 1.43 2.03 17
-8 -3 -4 0.82 2.99 11
-8 -3 -5 45.15 7.24 13
-8 -3 -5 42.09 8.36 11
-8 -3 -6 115.11 11.16 13
-8 -3 -7 32.96 5.7 13
-8 -4 2 11.58 3.97 11
-8 -4 1 5.91 3.15 11
-8 -4 0 9.45 4.57 11
-8 -4 -1 62.21 10.74 11
-8 -4 -2 45.75 9.57 11
-8 -4 -3 27.7 7.57 11
-8 -4 -4 60.62 10.22 11
-8 -4 -5 90.58 9.9 13
-8 -4 -5 86.41 11.51 11
-8 -4 -6 7.99 3.29 13
-8 -5 1 1.73 1.83 11
-8 -5 0 0.74 2.08 11
-8 -5 -1 23.71 6.22 11
-8 -5 -2 17.44 5.63 11
-8 -5 -3 1.45 2.57 11
-8 -5 -4 144.76 15.12 11
-8 -5 -5 41.09 7.63 11
-8 -5 -6 97.84 9.55 13
-8 -6 0 18.16 4.36 11
-8 -6 -1 77.07 9.87 11
-8 -6 -2 24.1 5.95 11
-8 -6 -3 75.27 10.34 11
-8 -6 -4 7.06 3.62 11
-8 -6 -5 153.44 13.22 11
-8 -7 -2 61.47 7.96 11
-8 -7 -3 8.74 3.42 11
-8 -7 -4 48 7.12 11
-9 1 1 103.2 10.01 17
-9 1 0 18.65 4.5 17
-9 1 -1 43.19 6.45 17
-9 0 1 29.9 5.42 17
-9 0 0 1.62 1.37 17
-9 0 -1 49.11 6.94 17

_iucr_refine_fcf_details         
;
data_epikat_barb2
_computing_structure_refinement   'olex2.refine 1.3 (Bourhis et al., 2015)'
_shelx_refln_list_code            4
loop_
  _space_group_symop_id
  _space_group_symop_operation_xyz
  1  x,y,z

_space_group_crystal_system       triclinic
_space_group_IT_number            1
_space_group_name_H-M_alt         'P 1'
_space_group_name_Hall            ' P 1'
_symmetry_space_group_name_H-M    'P 1'
_symmetry_space_group_name_Hall   ' P 1'
_symmetry_Int_Tables_number       1
_cell_length_a                    7.3043(5)
_cell_length_b                    11.8154(8)
_cell_length_c                    12.0064(6)
_cell_angle_alpha                 67.444(6)
_cell_angle_beta                  87.953(5)
_cell_angle_gamma                 88.503(5)
_cell_volume                      956.23(11)
loop_
  _refln_index_h
  _refln_index_k
  _refln_index_l
  _refln_F_squared_calc
  _refln_F_squared_meas
  _refln_F_squared_sigma
  _refln_F_squared_weight
  _refln_observed_status
-9 0 -1 16.809 13.249 1.872 76.492 o
-9 0 0 0.777 0.437 0.370 2130.050 o
-9 0 1 10.133 8.066 1.462 133.767 o
-9 1 -1 8.061 11.652 1.740 123.249 o
-9 1 0 5.491 5.031 1.214 233.320 o
-9 1 1 25.416 27.841 2.700 39.578 o
-8 -7 -4 9.283 12.949 1.921 105.005 o
-8 -7 -3 2.828 2.358 0.923 457.018 o
-8 -7 -2 16.392 16.583 2.147 68.201 o
-8 -6 -5 39.184 41.394 3.566 22.724 o
-8 -6 -4 1.520 1.905 0.977 586.726 o
-8 -6 -3 20.322 20.306 2.789 48.809 o
-8 -6 -2 6.138 6.502 1.605 172.528 o
-8 -6 -1 21.119 20.792 2.663 48.833 o
-8 -6 0 5.024 4.899 1.176 250.397 o
-8 -5 -6 21.924 26.395 2.576 45.112 o
-8 -5 -5 9.052 11.085 2.058 105.647 o
-8 -5 -4 34.004 39.053 4.079 23.417 o
-8 -5 -3 0.184 0.391 0.693 1834.030 o
-8 -5 -2 6.518 4.705 1.519 186.860 o
-8 -5 -1 4.842 6.396 1.678 183.520 o
-8 -5 0 0.567 0.200 0.561 1980.160 o
-8 -5 1 1.003 0.467 0.494 1545.120 o
-8 -4 -6 2.357 2.156 0.888 521.174 o
-8 -4 -5 24.387 23.971 2.025 48.230 o
-8 -4 -4 12.692 16.354 2.757 65.362 o
-8 -4 -3 8.108 7.473 2.042 121.970 o
-8 -4 -2 9.093 12.342 2.582 84.401 o
-8 -4 -1 12.959 16.783 2.897 61.667 o
-8 -4 0 2.535 2.549 1.233 372.209 o
-8 -4 1 0.812 1.594 0.850 839.262 o
-8 -4 2 4.400 3.124 1.071 313.207 o
-8 -3 -7 11.124 8.892 1.538 120.443 o
-8 -3 -6 31.919 31.054 3.011 31.245 o
-8 -3 -5 10.454 11.841 1.476 117.458 o
-8 -3 -4 0.518 0.221 0.807 1283.500 o
-8 -3 -3 23.240 8.601 16.379 4.131 o
-8 -3 -2 15.121 5.676 10.413 9.972 o
-8 -3 -1 15.164 16.305 2.978 56.785 o
-8 -3 0 4.999 5.860 1.837 169.978 o
-8 -3 1 14.041 13.494 2.450 72.005 o
-8 -3 2 0.789 0.420 0.794 1118.220 o
-8 -3 3 1.438 -0.040 0.494 1389.080 o
-8 -2 -6 8.802 6.685 1.441 153.062 o
-8 -2 -5 20.134 0.216 0.388 116.151 o
-8 -2 -4 1.177 0.324 0.835 932.262 o
-8 -2 -3 1.238 1.444 0.893 722.958 o
-8 -2 -2 110.878 134.847 8.784 4.236 o
-8 -2 -1 51.816 55.984 5.657 13.000 o
-8 -2 0 3.776 3.736 1.538 243.200 o
-8 -2 1 27.503 25.561 3.529 33.033 o
-8 -2 2 9.523 2.513 4.855 41.049 o
-8 -2 3 3.398 1.754 0.963 424.656 o
-8 -2 4 15.078 13.435 2.253 73.568 o
-8 -2 5 0.984 0.483 0.456 1632.120 o
-8 -1 -6 37.773 44.543 3.494 22.888 o
-8 -1 -5 0.122 0.480 0.596 2315.400 o
-8 -1 -4 18.791 17.624 2.976 50.412 o
-8 -1 -3 13.387 10.767 1.754 96.095 o
-8 -1 -2 8.554 9.618 1.784 124.770 o
-8 -1 -1 3.279 4.117 1.616 237.862 o
-8 -1 0 0.989 1.638 1.287 484.666 o
-8 -1 1 4.593 1.830 3.351 85.831 o
-8 -1 2 3.598 3.615 0.977 355.625 o
-8 -1 3 6.478 5.900 1.751 160.477 o
-8 -1 4 102.126 85.041 6.119 6.515 o
-8 -1 5 10.925 7.125 1.619 124.501 o
-8 0 -5 8.787 1.880 4.590 45.914 o
-8 0 -4 2.755 2.301 1.263 358.898 o
-8 0 -3 14.798 16.219 3.086 55.669 o
-8 0 -2 10.515 12.790 2.878 71.468 o
-8 0 -1 26.031 32.152 4.376 26.914 o
-8 0 0 30.301 31.507 4.287 25.605 o
-8 0 1 2.461 1.945 1.219 397.243 o
-8 0 2 51.031 46.828 5.042 15.013 o
-8 0 3 48.652 49.782 5.085 15.102 o
-8 0 4 6.361 9.585 2.142 121.051 o
-8 0 5 27.833 25.958 3.245 34.532 o
-8 0 6 32.521 32.284 3.127 29.907 o
-8 1 -5 7.801 5.080 1.032 204.108 o
-8 1 -4 9.681 13.332 2.563 81.564 o
-8 1 -3 5.953 9.164 2.358 113.244 o
-8 1 -2 37.799 45.649 5.172 17.672 o
-8 1 -1 21.931 18.733 3.418 41.168 o
-8 1 3 15.436 20.684 3.329 48.132 o
-8 1 4 5.134 8.082 2.147 134.204 o
-8 1 5 52.542 53.696 4.780 14.554 o
-8 1 6 2.247 2.838 1.004 455.960 o
-8 2 -5 1.181 -0.008 0.475 1634.940 o
-8 2 -4 2.184 4.656 1.495 280.589 o
-8 2 -3 8.149 11.519 2.441 94.021 o
-8 2 -2 6.091 6.758 2.023 140.255 o
-8 2 -1 10.241 10.721 2.504 85.757 o
-8 2 0 25.392 26.797 4.128 30.050 o
-8 3 -4 11.927 12.608 1.470 106.775 o
-8 3 -3 2.762 2.857 1.230 354.013 o
-8 3 -2 2.795 3.701 1.403 295.219 o
-8 3 -1 17.441 20.986 3.280 46.193 o
-8 3 0 40.638 37.674 4.476 20.014 o
-8 3 1 5.658 7.470 2.145 132.777 o
-8 4 -3 9.802 8.625 1.697 123.648 o
-8 4 -2 17.031 6.530 11.997 7.587 o
-8 4 -1 119.961 129.314 7.373 4.415 o
-8 4 0 1.017 1.737 0.933 704.508 o
-8 4 1 12.809 13.839 2.458 74.597 o
-8 4 2 51.195 59.868 5.004 13.862 o
-8 4 3 64.058 54.462 4.578 12.800 o
-8 4 4 4.931 3.318 1.141 279.920 o
-8 4 5 7.632 5.155 1.206 193.162 o
-8 5 -1 11.757 8.093 1.167 132.428 o
-8 5 0 43.996 41.243 3.637 20.793 o
-8 5 1 32.181 30.520 3.146 30.568 o
-8 5 2 3.417 3.248 1.055 356.376 o
-8 5 3 10.790 9.623 1.683 114.687 o
-8 6 0 30.128 27.587 2.768 35.112 o
-7 -9 -6 7.968 7.891 1.481 153.022 o
-7 -9 -5 6.618 5.725 0.937 228.314 o
-7 -9 -4 28.108 26.993 2.212 40.605 o
-7 -9 -3 3.194 3.129 1.055 370.687 o
-7 -9 -2 8.658 11.787 1.942 110.513 o
-7 -9 -1 52.523 41.578 3.321 18.757 o
-7 -8 -8 4.106 3.477 1.063 319.293 o
-7 -8 -7 2.054 2.506 0.968 500.033 o
-7 -8 -6 10.903 5.214 10.276 10.437 o
-7 -8 -5 32.282 32.014 2.516 33.080 o
-7 -8 -4 9.428 12.316 1.600 117.959 o
-7 -8 -3 49.651 49.114 7.226 11.191 o
-7 -8 -2 19.289 18.660 2.905 49.918 o
-7 -8 -1 15.081 14.044 2.382 70.124 o
-7 -8 0 0.996 1.195 0.788 910.220 o
-7 -7 -9 7.472 11.884 1.875 120.167 o
-7 -7 -8 3.578 3.604 1.209 309.123 o
-7 -7 -7 3.536 4.303 1.454 255.476 o
-7 -7 -6 0.904 1.409 0.688 1022.680 o
-7 -7 -5 9.130 8.926 1.476 137.820 o
-7 -7 -4 2.584 3.792 1.081 378.970 o
-7 -7 -3 6.720 8.050 1.399 171.419 o
-7 -7 -2 10.855 17.670 3.148 59.867 o
-7 -7 -1 90.532 94.791 7.006 6.464 o
-7 -7 0 28.980 37.019 4.071 25.997 o
-7 -7 1 23.183 34.628 3.537 32.835 o
-7 -6 -9 7.962 7.022 1.559 152.686 o
-7 -6 -8 11.787 18.722 2.868 62.616 o
-7 -6 -7 13.215 14.231 2.606 69.728 o
-7 -6 -6 23.227 17.743 9.809 10.292 o
-7 -6 -5 7.607 7.915 1.485 156.354 o
-7 -6 -4 11.480 8.568 1.584 117.433 o
-7 -6 -3 88.704 91.686 7.992 6.132 o
-7 -6 -2 49.156 61.797 6.251 12.020 o
-7 -6 -1 33.583 34.294 4.578 22.504 o
-7 -6 0 9.655 8.652 2.180 103.822 o
-7 -6 1 50.415 54.125 5.072 14.392 o
-7 -6 2 0.728 0.216 0.575 1729.820 o
-7 -6 3 14.383 -0.413 0.734 161.225 o
-7 -5 -9 10.256 14.093 2.342 84.931 o
-7 -5 -8 41.933 58.317 5.166 15.416 o
-7 -5 -7 12.880 16.276 2.924 61.778 o
-7 -5 -6 1.701 1.061 0.643 867.552 o
-7 -5 -5 24.797 29.965 3.002 37.022 o
-7 -5 -4 20.180 17.655 2.300 57.001 o
-7 -5 -3 37.448 36.351 3.238 25.682 o
-7 -5 -2 32.233 28.065 4.454 24.723 o
-7 -5 -1 19.887 18.984 3.596 41.162 o
-7 -5 0 19.978 22.022 3.728 38.437 o
-7 -5 1 37.303 40.604 4.786 19.596 o
-7 -5 2 11.240 3.010 4.829 40.011 o
-7 -5 3 6.693 2.274 1.195 239.496 o
-7 -5 4 0.373 0.291 0.558 2222.040 o
-7 -5 5 0.330 0.963 0.626 1606.940 o
-7 -4 -9 39.935 50.062 4.462 18.486 o
-7 -4 -8 18.837 23.066 3.361 42.657 o
-7 -4 -7 16.873 21.703 3.388 45.142 o
-7 -4 -6 8.499 7.331 1.433 153.306 o
-7 -4 -5 9.048 11.450 1.893 111.276 o
-7 -4 -4 2.437 3.485 1.987 203.837 o
-7 -4 -3 16.899 13.585 2.050 72.448 o
-7 -4 -2 51.451 53.917 6.342 12.088 o
-7 -4 -1 54.801 57.157 6.493 11.255 o
-7 -4 0 3.767 2.768 1.592 245.975 o
-7 -4 1 29.702 15.561 6.303 19.259 o
-7 -4 2 102.574 90.550 5.146 6.738 o
-7 -4 3 15.016 14.500 3.030 57.657 o
-7 -4 4 15.428 18.836 3.262 50.228 o
-7 -4 5 5.066 4.834 1.546 205.786 o
-7 -4 6 16.475 16.683 2.325 64.879 o
-7 -3 -9 11.904 13.095 2.388 79.988 o
-7 -3 -8 56.910 69.446 5.827 11.162 o
-7 -3 -7 12.681 15.140 2.822 65.332 o
-7 -3 -6 69.496 69.796 4.526 10.991 o
-7 -3 -5 25.512 23.683 2.738 41.270 o
-7 -3 -4 7.160 6.461 1.230 188.545 o
-7 -3 -3 61.913 68.162 4.551 12.115 o
-7 -3 -2 123.624 135.063 10.189 3.578 o
-7 -3 -1 168.404 168.890 11.209 2.425 o
-7 -3 0 62.038 58.272 6.399 10.511 o
-7 -3 1 32.985 38.240 3.644 25.760 o
-7 -3 2 41.083 38.623 3.558 22.552 o
-7 -3 3 25.965 22.388 4.021 31.702 o
-7 -3 4 8.426 8.126 2.477 98.435 o
-7 -3 5 12.951 12.350 2.668 71.229 o
-7 -3 6 6.320 6.933 1.805 152.791 o
-7 -2 -9 1.484 3.181 1.187 431.648 o
-7 -2 -8 57.425 65.466 5.614 11.617 o
-7 -2 -7 6.855 6.661 2.115 128.975 o
-7 -2 -6 30.818 33.563 3.811 27.186 o
-7 -2 -5 30.425 24.368 2.290 39.117 o
-7 -2 -4 95.691 99.652 5.115 6.897 o
-7 -2 -3 135.715 148.332 11.394 2.997 o
-7 -2 -2 21.306 20.122 3.936 36.241 o
-7 -2 -1 30.258 36.169 5.288 20.493 o
-7 -2 0 38.156 45.375 4.097 20.738 o
-7 -2 1 119.971 99.972 9.634 4.224 o
-7 -2 2 29.918 33.502 4.492 24.387 o
-7 -2 3 4.885 4.934 1.263 242.367 o
-7 -2 4 25.592 26.826 4.473 27.813 o
-7 -2 5 12.292 13.079 2.968 65.172 o
-7 -2 6 0.015 0.826 1.087 859.666 o
-7 -2 7 10.687 10.786 2.042 99.172 o
-7 -1 -8 36.087 15.465 22.341 2.225 o
-7 -1 -7 44.704 -0.478 0.552 44.079 o
-7 -1 -6 43.740 42.542 3.563 20.856 o
-7 -1 -5 12.636 13.717 1.758 92.882 o
-7 -1 -4 73.078 85.420 4.386 9.767 o
-7 -1 -3 73.022 79.594 7.856 7.383 o
-7 -1 -2 25.019 26.457 4.581 27.527 o
-7 -1 -1 17.301 19.014 3.890 40.337 o
-7 -1 0 107.876 95.365 5.985 5.988 o
-7 -1 1 2.517 4.240 1.582 260.343 o
-7 -1 2 88.841 96.396 5.862 7.094 o
-7 -1 3 53.097 58.036 4.389 14.688 o
-7 -1 4 24.456 24.903 4.303 29.937 o
-7 -1 5 24.335 24.571 4.141 31.191 o
-7 -1 6 16.160 19.799 3.450 46.233 o
-7 -1 7 2.634 0.259 0.666 727.260 o
-7 -1 8 0.298 0.993 0.691 1451.200 o
-7 0 -8 6.385 0.094 0.537 378.596 o
-7 0 -7 55.297 54.356 6.051 12.009 o
-7 0 -6 8.746 10.103 1.812 120.581 o
-7 0 -5 23.628 21.521 2.642 45.389 o
-7 0 -4 6.498 5.449 1.175 212.649 o
-7 0 -3 28.863 32.288 3.637 29.452 o
-7 0 -2 40.883 41.230 5.754 15.947 o
-7 0 -1 128.843 129.436 10.068 3.555 o
-7 0 0 19.683 21.152 2.822 48.727 o
-7 0 1 146.197 144.627 11.514 2.844 o
-7 0 2 138.522 146.206 11.143 3.013 o
-7 0 3 8.010 8.935 1.830 128.732 o
-7 0 4 41.906 44.896 5.932 14.991 o
-7 0 5 13.493 13.454 3.375 54.863 o
-7 0 6 28.299 30.158 4.416 26.128 o
-7 0 7 11.985 13.637 2.719 70.814 o
-7 0 8 12.072 8.800 1.786 106.116 o
-7 1 -8 14.595 15.035 2.239 72.999 o
-7 1 -7 13.948 18.294 2.957 57.511 o
-7 1 -6 60.757 58.239 3.271 14.711 o
-7 1 -5 114.127 122.343 7.868 4.580 o
-7 1 -4 33.902 29.001 3.081 30.288 o
-7 1 -3 13.736 13.143 3.477 52.989 o
-7 1 -2 171.930 205.731 12.733 2.039 o
-7 1 -1 71.449 84.272 8.099 7.163 o
-7 1 0 167.748 175.389 20.151 1.520 o
-7 1 1 112.170 124.721 9.889 4.034 o
-7 1 2 102.169 117.740 15.589 2.839 o
-7 1 3 46.938 56.316 4.423 16.091 o
-7 1 4 35.612 46.118 6.081 15.655 o
-7 1 5 61.748 68.221 7.127 9.244 o
-7 1 6 19.180 21.636 3.707 39.483 o
-7 1 7 68.310 81.024 6.507 8.738 o
-7 1 8 8.421 11.287 2.145 104.830 o
-7 2 -7 10.292 9.450 1.980 106.550 o
-7 2 -6 2.784 3.600 0.948 408.474 o
-7 2 -5 45.124 49.558 5.649 14.629 o
-7 2 -4 52.331 56.197 4.116 15.486 o
-7 2 -3 70.568 79.295 7.759 7.618 o
-7 2 -2 19.316 19.899 4.168 35.669 o
-7 2 1 82.595 94.589 6.068 7.457 o
-7 2 2 56.258 80.131 8.123 8.220 o
-7 2 3 54.081 60.573 7.079 10.356 o
-7 2 4 28.581 37.863 5.503 19.908 o
-7 2 5 56.520 56.939 6.488 11.078 o
-7 2 6 108.194 109.151 8.471 4.806 o
-7 2 7 23.004 27.191 3.809 33.571 o
-7 2 8 6.647 6.901 1.667 159.606 o
-7 3 -7 14.721 16.858 2.312 68.939 o
-7 3 -6 13.002 16.165 2.644 67.197 o
-7 3 -5 2.919 3.599 1.476 278.173 o
-7 3 -4 13.338 14.579 3.162 58.028 o
-7 3 -3 36.712 35.060 4.953 20.010 o
-7 3 -2 47.906 44.462 5.738 14.405 o
-7 3 -1 59.108 54.805 6.537 10.843 o
-7 3 3 45.385 50.300 6.383 13.082 o
-7 3 4 46.169 48.541 6.145 13.547 o
-7 3 5 28.138 27.649 4.432 26.673 o
-7 3 6 59.676 66.983 6.547 10.129 o
-7 3 7 38.098 32.584 4.138 22.864 o
-7 3 8 10.298 13.284 2.325 86.649 o
-7 4 -6 4.631 3.982 1.249 262.733 o
-7 4 -5 1.325 1.775 1.039 582.691 o
-7 4 -4 26.063 7.642 14.194 5.374 o
-7 4 -3 25.586 19.599 3.507 36.801 o
-7 4 -2 34.266 37.456 4.983 20.268 o
-7 4 -1 11.239 9.825 2.625 80.346 o
-7 4 0 34.655 35.761 5.056 20.145 o
-7 4 5 27.679 29.942 4.467 26.180 o
-7 4 6 80.292 83.692 7.068 7.351 o
-7 5 -5 4.706 4.025 1.187 269.202 o
-7 5 -4 9.406 2.537 4.948 39.844 o
-7 5 -3 19.886 16.279 2.008 62.756 o
-7 5 -2 25.579 29.994 4.047 29.571 o
-7 5 -1 9.465 8.986 2.393 95.632 o
-7 5 0 75.697 72.532 6.747 8.291 o
-7 5 1 50.283 49.469 5.520 14.002 o
-7 5 2 11.108 10.999 2.690 77.213 o
-7 6 -4 14.914 13.130 1.870 82.762 o
-7 6 -3 7.226 6.966 1.168 188.332 o
-7 6 -2 14.159 11.363 1.603 95.352 o
-7 6 -1 24.680 25.766 3.402 35.906 o
-7 6 0 40.306 37.013 4.144 21.269 o
-7 6 1 28.584 25.642 3.429 32.916 o
-7 6 2 123.481 116.090 7.200 4.557 o
-7 7 -2 1.157 1.273 0.579 1078.640 o
-7 7 -1 0.537 1.036 0.966 852.661 o
-7 8 -1 7.123 5.555 1.349 186.558 o
-7 8 0 14.008 15.016 2.293 73.467 o
-7 8 1 20.479 24.574 3.040 43.415 o
-6 -11 -7 6.571 4.624 1.060 230.230 o
-6 -11 -6 2.075 1.079 0.739 710.329 o
-6 -11 -5 1.499 1.539 0.487 984.457 o
-6 -11 -4 0.978 0.374 0.598 1391.360 o
-6 -11 -3 6.580 11.112 1.732 136.583 o
-6 -10 -8 2.950 5.231 1.408 266.347 o
-6 -10 -7 10.779 15.588 2.536 75.842 o
-6 -10 -6 6.741 -0.152 0.332 383.012 o
-6 -10 -5 13.992 12.950 1.868 86.354 o
-6 -10 -4 8.874 9.842 1.463 136.748 o
-6 -10 -3 1.831 2.181 0.729 662.990 o
-6 -10 -2 6.795 8.890 2.201 117.394 o
-6 -10 -1 12.842 12.437 2.139 84.530 o
-6 -10 0 0.905 0.982 0.521 1373.110 o
-6 -9 -9 4.496 4.017 1.311 256.695 o
-6 -9 -8 5.038 6.164 1.737 176.837 o
-6 -9 -7 9.242 12.534 2.611 82.701 o
-6 -9 -6 10.425 7.261 1.396 137.660 o
-6 -9 -5 2.887 1.849 0.763 530.671 o
-6 -9 -4 4.252 5.925 1.319 238.414 o
-6 -9 -3 28.774 26.489 3.855 29.914 o
-6 -9 -2 33.923 45.398 4.940 19.384 o
-6 -9 -1 19.204 22.386 3.434 41.872 o
-6 -9 0 0.059 0.726 0.677 1847.160 o
-6 -9 1 3.508 1.635 0.623 522.967 o
-6 -8 -10 7.624 11.134 2.034 114.203 o
-6 -8 -9 1.757 1.058 0.647 848.888 o
-6 -8 -8 2.108 2.096 1.160 436.135 o
-6 -8 -7 17.564 21.639 3.655 41.460 o
-6 -8 -6 56.941 60.855 7.065 10.081 o
-6 -8 -5 58.806 49.346 7.074 10.451 o
-6 -8 -4 3.222 4.449 1.274 294.115 o
-6 -8 -3 9.945 7.144 2.150 107.342 o
-6 -8 -2 9.947 10.473 2.773 78.801 o
-6 -8 -1 70.571 71.836 6.763 8.707 o
-6 -8 0 19.756 20.635 3.445 42.076 o
-6 -8 1 11.082 11.975 2.487 81.511 o
-6 -8 2 0.789 -0.302 0.481 2096.010 o
-6 -8 3 6.918 -0.653 0.753 325.531 o
-6 -7 -10 18.354 27.531 3.459 40.012 o
-6 -7 -9 26.574 36.263 4.376 25.754 o
-6 -7 -8 20.787 31.718 4.392 29.490 o
-6 -7 -7 5.885 5.954 1.964 149.788 o
-6 -7 -6 28.386 32.096 5.623 20.267 o
-6 -7 -5 28.518 22.967 2.735 38.700 o
-6 -7 -4 0.579 0.744 0.608 1529.600 o
-6 -7 -3 60.193 60.033 6.623 10.341 o
-6 -7 -2 38.091 38.324 5.199 18.416 o
-6 -7 -1 25.571 33.134 4.794 24.715 o
-6 -7 0 1.488 1.327 1.058 578.670 o
-6 -7 1 0.701 1.397 1.241 550.534 o
-6 -7 2 11.848 4.012 7.498 18.631 o
-6 -7 3 1.563 0.135 0.718 978.804 o
-6 -7 4 14.794 10.783 2.134 80.945 o
-6 -6 -11 1.224 1.246 0.707 920.107 o
-6 -6 -10 6.090 10.581 2.272 113.029 o
-6 -6 -9 7.432 10.802 2.549 94.136 o
-6 -6 -8 11.553 16.445 3.507 53.217 o
-6 -6 -7 76.236 88.675 7.756 6.996 o
-6 -6 -6 60.365 58.582 5.665 11.615 o
-6 -6 -5 1.815 2.938 0.954 508.207 o
-6 -6 -4 17.122 17.606 2.541 59.203 o
-6 -6 -3 140.232 134.216 6.786 3.884 o
-6 -6 -2 15.508 18.884 3.815 42.890 o
-6 -6 -1 50.448 54.832 6.383 12.093 o
-6 -6 0 75.989 73.665 7.368 7.747 o
-6 -6 1 14.052 11.529 2.174 81.142 o
-6 -6 2 33.792 30.104 3.153 29.673 o
-6 -6 3 3.662 2.932 1.597 245.614 o
-6 -6 4 2.725 1.735 1.163 406.324 o
-6 -6 5 0.416 0.620 0.739 1380.420 o
-6 -6 6 4.677 5.687 1.465 214.325 o
-6 -5 -11 8.084 16.095 2.398 87.247 o
-6 -5 -10 10.454 16.000 2.833 68.996 o
-6 -5 -9 7.626 6.488 2.174 121.062 o
-6 -5 -8 67.403 77.086 7.125 8.434 o
-6 -5 -7 60.120 77.587 7.494 8.631 o
-6 -5 -6 9.176 9.984 1.959 111.948 o
-6 -5 -5 10.910 14.371 2.370 81.557 o
-6 -5 -4 3.051 5.731 1.520 239.746 o
-6 -5 -3 28.572 22.421 3.531 33.358 o
-6 -5 -2 289.528 250.745 14.270 1.109 o
-6 -5 -1 22.716 26.184 4.575 28.719 o
-6 -5 0 132.555 139.042 10.108 3.374 o
-6 -5 1 53.955 46.867 4.223 15.961 o
-6 -5 2 24.450 24.287 3.030 39.657 o
-6 -5 3 38.523 37.802 3.520 23.872 o
-6 -5 4 7.758 9.361 2.709 89.543 o
-6 -5 5 25.878 24.822 4.014 31.074 o
-6 -5 6 3.430 2.598 1.249 325.735 o
-6 -5 7 29.459 33.083 3.375 30.271 o
-6 -4 -11 2.398 2.236 0.871 519.527 o
-6 -4 -10 3.467 5.652 1.751 201.373 o
-6 -4 -9 2.769 3.262 1.683 247.800 o
-6 -4 -8 12.585 9.137 2.458 82.089 o
-6 -4 -7 7.748 8.948 2.703 90.506 o
-6 -4 -6 50.348 51.104 4.312 16.127 o
-6 -4 -5 65.945 63.054 5.524 10.820 o
-6 -4 -4 28.796 23.924 2.411 40.192 o
-6 -4 -3 18.087 20.313 2.335 57.920 o
-6 -4 -2 187.353 164.834 7.315 2.588 o
-6 -4 -1 42.029 49.172 6.024 14.401 o
-6 -4 0 350.344 349.062 16.062 0.748 o
-6 -4 1 395.404 358.005 14.020 0.673 o
-6 -4 2 212.902 181.945 13.536 1.737 o
-6 -4 3 44.853 47.584 4.097 18.392 o
-6 -4 4 67.921 72.713 7.802 7.971 o
-6 -4 5 6.406 5.690 2.245 127.421 o
-6 -4 6 5.700 3.923 1.737 182.823 o
-6 -4 7 1.823 3.210 1.387 346.171 o
-6 -3 -11 5.587 6.998 1.602 176.564 o
-6 -3 -10 9.885 16.335 2.941 67.400 o
-6 -3 -9 12.117 14.136 3.003 63.723 o
-6 -3 -8 0.896 0.105 0.890 985.676 o
-6 -3 -7 55.191 59.771 6.704 10.777 o
-6 -3 -6 144.410 140.437 15.532 2.285 o
-6 -3 -5 4.774 6.238 1.479 206.116 o
-6 -3 -4 217.914 216.280 16.213 1.431 o
-6 -3 -3 351.090 352.844 11.162 0.812 o
-6 -3 -2 29.260 36.645 4.692 23.153 o
-6 -3 -1 35.862 37.960 5.199 19.032 o
-6 -3 0 138.305 113.410 7.316 4.119 o
-6 -3 1 181.526 174.106 8.208 2.527 o
-6 -3 2 17.201 15.079 1.994 70.680 o
-6 -3 3 95.559 99.036 10.881 4.476 o
-6 -3 4 84.081 99.863 9.423 5.442 o
-6 -3 5 30.192 32.074 5.199 21.468 o
-6 -3 6 10.191 15.169 3.432 57.515 o
-6 -3 7 37.945 38.645 4.826 19.564 o
-6 -3 8 0.568 0.607 0.790 1185.770 o
-6 -2 -10 32.140 41.610 4.540 21.884 o
-6 -2 -9 36.248 16.323 30.355 1.232 o
-6 -2 -8 7.539 6.115 1.359 176.201 o
-6 -2 -7 19.035 27.130 2.477 49.321 o
-6 -2 -6 37.412 38.255 3.042 25.939 o
-6 -2 -5 376.764 332.740 9.915 0.786 o
-6 -2 -4 200.957 205.273 12.410 1.819 o
-6 -2 -3 183.981 196.623 11.389 2.086 o
-6 -2 -2 84.896 95.776 5.555 7.543 o
-6 -2 -1 82.673 71.717 7.332 7.402 o
-6 -2 0 22.542 22.359 3.061 42.208 o
-6 -2 1 131.241 139.648 7.452 3.926 o
-6 -2 2 119.935 111.984 6.610 4.909 o
-6 -2 3 145.781 154.305 11.704 2.751 o
-6 -2 4 185.196 216.179 14.117 1.772 o
-6 -2 5 29.088 31.661 5.336 21.295 o
-6 -2 6 1.302 4.667 2.479 151.869 o
-6 -2 7 5.864 8.706 2.482 108.564 o
-6 -2 8 6.261 5.422 1.756 165.030 o
-6 -2 9 51.717 46.212 3.812 17.361 o
-6 -1 -10 33.096 14.275 20.897 2.540 o
-6 -1 -9 19.852 23.095 2.535 50.394 o
-6 -1 -8 70.841 71.488 6.506 8.927 o
-6 -1 -7 44.501 46.141 3.738 19.574 o
-6 -1 -6 67.293 73.873 6.585 9.058 o
-6 -1 -5 63.742 51.886 3.597 14.345 o
-6 -1 -4 34.603 31.883 3.406 27.553 o
-6 -1 -3 26.209 34.760 3.253 32.503 o
-6 -1 -2 23.814 21.369 4.146 32.421 o
-6 -1 -1 288.424 293.151 14.913 1.018 o
-6 -1 0 0.628 5.925 1.921 224.059 o
-6 -1 1 283.931 254.641 9.979 1.248 o
-6 -1 2 152.431 151.362 7.643 3.269 o
-6 -1 3 233.235 241.409 10.161 1.572 o
-6 -1 4 141.601 162.483 12.126 2.689 o
-6 -1 5 246.751 249.232 15.021 1.266 o
-6 -1 6 23.197 24.509 4.600 28.736 o
-6 -1 7 126.747 103.165 8.687 4.262 o
-6 -1 8 10.041 12.968 2.792 74.656 o
-6 -1 9 25.657 37.453 3.860 28.584 o
-6 0 -10 10.084 11.355 2.004 101.975 o
-6 0 -9 21.751 24.120 2.521 47.256 o
-6 0 -8 1.160 2.121 1.011 598.844 o
-6 0 -7 4.302 4.121 1.117 291.016 o
-6 0 -6 72.661 79.825 5.533 9.215 o
-6 0 -5 178.787 179.062 8.801 2.477 o
-6 0 -4 468.758 490.005 15.777 0.458 o
-6 0 -3 99.633 105.071 6.019 6.148 o
-6 0 -2 101.952 110.922 8.197 5.089 o
-6 0 -1 141.978 135.952 7.926 3.618 o
-6 0 0 427.341 361.108 17.994 0.575 o
-6 0 1 171.605 163.003 8.789 2.692 o
-6 0 2 28.286 26.021 3.154 34.768 o
-6 0 3 204.515 215.222 11.530 1.810 o
-6 0 4 192.275 226.425 14.447 1.663 o
-6 0 5 49.975 57.664 7.222 10.718 o
-6 0 6 11.690 12.132 3.278 60.629 o
-6 0 7 48.042 48.503 6.029 13.486 o
-6 0 8 0.827 1.629 1.120 602.968 o
-6 0 9 39.774 47.712 4.643 18.363 o
-6 1 -10 4.294 3.275 1.111 307.078 o
-6 1 -9 1.966 2.104 1.103 469.094 o
-6 1 -8 2.871 1.864 0.855 498.102 o
-6 1 -7 27.130 21.611 2.274 44.266 o
-6 1 -6 25.406 33.509 3.615 31.269 o
-6 1 -5 123.840 129.261 7.074 4.367 o
-6 1 -4 331.363 357.924 13.269 0.826 o
-6 1 -3 141.848 140.130 8.336 3.501 o
-6 1 -2 325.893 359.355 15.046 0.810 o
-6 1 -1 170.894 166.413 12.569 2.259 o
-6 1 0 111.451 109.727 9.595 4.335 o
-6 1 1 77.436 75.929 5.083 9.293 o
-6 1 2 54.426 58.259 4.755 13.840 o
-6 1 3 53.843 54.839 4.544 14.600 o
-6 1 4 130.456 131.084 10.985 3.312 o
-6 1 5 211.623 244.557 14.908 1.461 o
-6 1 6 6.317 5.690 2.485 113.847 o
-6 1 7 42.451 44.998 5.886 14.990 o
-6 1 8 52.386 58.414 6.170 11.945 o
-6 1 9 40.843 39.819 4.400 19.858 o
-6 2 -9 3.035 3.596 1.287 313.308 o
-6 2 -8 2.090 2.045 1.117 456.100 o
-6 2 -7 23.258 29.187 4.279 29.591 o
-6 2 -6 44.817 47.887 4.174 18.180 o
-6 2 -5 7.400 5.314 1.642 161.885 o
-6 2 -4 245.990 280.631 10.368 1.366 o
-6 2 -3 37.438 40.957 3.863 22.510 o
-6 2 -2 181.408 175.011 12.010 2.163 o
-6 2 -1 118.431 132.376 10.424 3.663 o
-6 2 0 14.872 14.763 2.338 70.630 o
-6 2 1 29.730 33.235 3.396 29.953 o
-6 2 2 269.900 311.461 11.145 1.152 o
-6 2 3 21.243 27.858 3.309 38.626 o
-6 2 4 60.971 67.843 7.810 8.624 o
-6 2 5 31.116 40.760 5.954 17.427 o
-6 2 6 19.925 21.382 4.338 33.309 o
-6 2 7 27.675 33.107 5.126 22.410 o
-6 2 8 81.487 72.424 6.850 7.796 o
-6 2 9 37.799 38.065 4.362 21.213 o
-6 3 -9 5.952 7.996 1.492 174.542 o
-6 3 -8 33.682 36.487 3.966 24.517 o
-6 3 -7 1.011 1.403 1.303 484.341 o
-6 3 -6 12.713 8.500 1.695 106.606 o
-6 3 -5 120.397 148.567 7.237 4.146 o
-6 3 -4 36.852 35.917 3.697 24.345 o
-6 3 -3 45.351 44.600 4.048 18.788 o
-6 3 -2 212.680 238.301 14.349 1.504 o
-6 3 1 64.749 69.543 5.363 10.752 o
-6 3 2 40.384 43.760 4.189 20.016 o
-6 3 3 153.388 184.855 12.868 2.313 o
-6 3 4 231.741 249.801 14.927 1.341 o
-6 3 5 7.763 8.145 3.008 80.818 o
-6 3 6 17.764 22.159 4.268 35.055 o
-6 3 7 2.840 2.436 1.629 266.477 o
-6 3 8 18.260 23.282 3.852 38.143 o
-6 3 9 0.072 -0.100 0.758 1931.530 o
-6 4 -8 4.729 5.239 1.325 234.656 o
-6 4 -7 4.273 6.151 1.686 192.540 o
-6 4 -6 11.775 15.016 2.970 64.210 o
-6 4 -5 27.765 23.257 2.772 39.009 o
-6 4 -4 81.555 71.275 6.005 8.446 o
-6 4 -3 43.378 48.322 6.194 13.896 o
-6 4 -2 327.590 350.357 16.858 0.785 o
-6 4 -1 73.291 76.276 7.988 7.370 o
-6 4 2 42.358 50.135 6.717 12.877 o
-6 4 3 97.738 96.407 9.364 5.044 o
-6 4 4 318.512 336.272 17.282 0.815 o
-6 4 5 22.026 25.038 4.605 29.146 o
-6 4 6 44.058 44.467 6.073 14.351 o
-6 4 7 11.098 13.494 3.081 64.672 o
-6 4 8 12.864 15.048 3.065 60.250 o
-6 4 9 15.977 14.255 2.590 63.900 o
-6 5 -7 5.155 4.316 1.236 246.792 o
-6 5 -6 2.821 4.254 1.422 281.792 o
-6 5 -5 16.669 20.968 2.781 53.655 o
-6 5 -4 15.466 16.144 2.285 68.516 o
-6 5 -3 0.792 1.532 1.098 630.071 o
-6 5 -2 96.400 93.094 8.231 5.643 o
-6 5 -1 197.663 205.857 12.348 1.847 o
-6 5 0 56.653 58.234 6.577 10.871 o
-6 5 5 8.416 9.153 2.714 87.452 o
-6 5 6 3.680 2.924 1.762 219.764 o
-6 5 7 41.213 43.957 5.525 16.181 o
-6 6 -6 24.989 20.557 2.347 46.980 o
-6 6 -5 6.525 7.617 1.415 175.484 o
-6 6 -4 23.103 25.772 2.559 44.238 o
-6 6 -3 6.289 4.752 1.327 208.356 o
-6 6 -2 47.827 49.887 5.522 14.382 o
-6 6 -1 11.662 11.296 2.722 74.471 o
-6 6 0 8.041 10.020 2.655 89.386 o
-6 6 1 14.069 10.683 2.636 71.281 o
-6 6 2 16.554 14.800 3.032 54.906 o
-6 7 -4 2.231 2.289 0.767 579.481 o
-6 7 -3 15.433 15.146 1.922 76.810 o
-6 7 -2 5.296 5.247 2.096 148.099 o
-6 7 -1 117.885 102.455 7.203 4.990 o
-6 7 0 36.103 37.038 4.360 21.971 o
-6 8 -3 6.424 5.317 1.468 188.400 o
-6 8 -2 29.037 29.816 3.780 29.266 o
-6 8 -1 60.548 64.455 5.984 10.836 o
-6 9 -2 55.028 56.761 4.244 14.667 o
-6 9 -1 12.375 21.558 2.965 57.278 o
-6 9 0 25.251 26.586 3.491 34.516 o
-6 9 1 50.228 45.924 4.702 15.948 o
-6 10 0 7.041 8.792 1.578 151.858 o
-6 10 1 3.439 4.497 1.271 286.850 o
-6 10 2 88.584 71.828 4.789 8.645 o
-6 10 3 54.051 53.618 4.122 15.384 o
-6 10 4 3.965 2.393 0.879 390.354 o
-5 -12 -7 4.813 4.878 1.260 245.127 o
-5 -12 -6 13.250 12.588 2.088 84.195 o
-5 -12 -5 3.080 6.436 1.044 305.252 o
-5 -12 -4 0.950 1.999 0.874 740.430 o
-5 -12 -3 2.405 3.011 1.004 437.593 o
-5 -12 -2 20.923 20.133 2.274 53.938 o
-5 -11 -9 3.874 2.655 0.993 362.442 o
-5 -11 -8 0.846 0.901 0.869 903.602 o
-5 -11 -7 6.534 8.520 2.093 126.075 o
-5 -11 -6 4.617 1.143 1.737 222.450 o
-5 -11 -5 15.707 17.600 2.079 69.812 o
-5 -11 -4 8.876 9.794 1.576 131.613 o
-5 -11 -3 13.704 15.855 2.843 62.149 o
-5 -11 -2 11.709 14.514 2.636 72.384 o
-5 -11 -1 47.298 48.382 4.287 17.218 o
-5 -11 0 7.844 6.421 1.433 165.402 o
-5 -10 -10 0.206 0.502 0.564 2308.530 o
-5 -10 -9 9.219 12.523 2.466 87.376 o
-5 -10 -8 48.032 76.783 16.636 3.417 o
-5 -10 -7 24.463 31.305 4.422 27.586 o
-5 -10 -6 33.231 31.006 3.243 29.309 o
-5 -10 -5 49.033 52.519 3.998 16.879 o
-5 -10 -4 5.168 6.770 1.498 193.491 o
-5 -10 -3 4.782 4.428 1.312 244.351 o
-5 -10 -2 15.417 14.623 2.177 72.595 o
-5 -10 -1 6.718 8.921 2.374 109.063 o
-5 -10 0 1.533 1.516 0.974 612.168 o
-5 -10 1 42.206 40.547 3.898 20.784 o
-5 -9 -11 9.366 0.256 0.448 262.851 o
-5 -9 -10 26.119 50.228 19.811 2.754 o
-5 -9 -9 20.198 21.566 4.853 29.169 o
-5 -9 -8 14.966 25.393 2.682 54.213 o
-5 -9 -7 5.706 13.106 2.019 120.496 o
-5 -9 -6 85.600 73.359 4.786 8.848 o
-5 -9 -5 93.448 96.972 10.104 4.871 o
-5 -9 -4 10.116 13.447 2.605 78.905 o
-5 -9 -3 26.392 29.983 3.317 33.644 o
-5 -9 -2 12.128 10.865 2.057 92.394 o
-5 -9 -1 8.897 7.829 1.668 134.606 o
-5 -9 0 9.440 9.356 2.490 91.457 o
-5 -9 1 12.681 11.881 2.587 74.441 o
-5 -9 2 19.471 10.329 11.925 7.546 o
-5 -9 3 9.202 1.117 0.666 242.502 o
-5 -8 -11 9.507 0.043 0.472 260.561 o
-5 -8 -10 74.701 117.856 5.795 7.355 o
-5 -8 -9 31.462 48.131 3.824 23.577 o
-5 -8 -8 12.743 16.872 2.293 74.390 o
-5 -8 -7 5.255 9.550 1.854 147.062 o
-5 -8 -6 2.693 3.014 0.928 440.679 o
-5 -8 -5 55.037 55.110 4.474 14.459 o
-5 -8 -4 4.406 5.295 1.575 209.863 o
-5 -8 -3 0.172 0.489 0.772 1522.930 o
-5 -8 -2 49.896 55.671 4.674 15.064 o
-5 -8 -1 9.220 8.955 1.972 114.045 o
-5 -8 0 12.966 10.681 2.059 89.441 o
-5 -8 1 18.989 10.719 2.037 70.954 o
-5 -8 2 18.172 16.206 2.478 59.510 o
-5 -8 3 4.908 3.639 1.069 286.505 o
-5 -8 4 14.775 9.531 2.339 77.960 o
-5 -8 5 31.221 27.784 3.313 31.157 o
-5 -7 -11 12.388 13.629 2.493 75.185 o
-5 -7 -10 80.864 120.674 5.922 6.806 o
-5 -7 -9 20.923 19.598 2.545 51.264 o
-5 -7 -8 0.319 0.918 0.741 1341.880 o
-5 -7 -7 21.495 21.616 2.804 46.326 o
-5 -7 -6 64.419 80.808 4.255 11.186 o
-5 -7 -5 120.327 100.865 6.004 5.283 o
-5 -7 -4 138.872 140.287 7.243 3.761 o
-5 -7 -3 103.441 117.896 6.762 5.399 o
-5 -7 -2 15.534 14.418 2.390 68.437 o
-5 -7 -1 4.804 1.231 0.914 368.432 o
-5 -7 0 26.988 30.617 3.463 32.108 o
-5 -7 1 87.444 69.552 10.729 5.210 o
-5 -7 2 8.217 8.252 1.804 131.087 o
-5 -7 3 40.658 43.925 3.851 20.873 o
-5 -7 4 16.456 18.342 3.761 42.884 o
-5 -7 5 16.740 26.797 4.074 35.906 o
-5 -7 6 3.869 5.582 1.646 208.152 o
-5 -6 -11 2.254 2.455 1.257 382.357 o
-5 -6 -10 36.346 64.278 10.757 7.195 o
-5 -6 -9 38.797 49.325 4.151 19.755 o
-5 -6 -8 17.942 20.320 2.730 52.899 o
-5 -6 -7 108.300 124.126 6.725 5.087 o
-5 -6 -6 0.657 1.765 0.827 882.423 o
-5 -6 -5 50.823 46.582 3.979 17.208 o
-5 -6 -4 91.880 82.825 4.214 8.197 o
-5 -6 -3 191.618 154.541 7.537 2.582 o
-5 -6 -2 161.545 159.826 7.741 3.003 o
-5 -6 -1 9.719 8.662 1.919 114.319 o
-5 -6 0 109.646 113.895 6.537 5.296 o
-5 -6 1 400.991 343.978 17.874 0.631 o
-5 -6 2 132.688 125.913 7.822 3.994 o
-5 -6 3 16.837 15.151 2.448 63.672 o
-5 -6 4 99.015 93.202 8.997 5.207 o
-5 -6 5 12.334 10.772 2.989 66.993 o
-5 -6 6 2.146 6.693 2.196 162.383 o
-5 -6 7 5.758 3.944 1.427 214.751 o
-5 -5 -12 4.118 -0.148 0.456 595.575 o
-5 -5 -11 23.662 23.233 3.512 36.843 o
-5 -5 -10 43.156 61.654 6.410 12.558 o
-5 -5 -9 79.952 104.152 6.101 7.294 o
-5 -5 -8 121.891 137.762 7.064 4.298 o
-5 -5 -7 233.894 255.058 16.262 1.258 o
-5 -5 -6 125.393 128.735 9.082 3.862 o
-5 -5 -5 114.459 110.010 6.812 5.096 o
-5 -5 -4 28.610 28.328 3.886 29.315 o
-5 -5 -3 141.506 113.328 6.239 4.245 o
-5 -5 -2 351.074 269.521 9.758 0.953 o
-5 -5 -1 293.433 231.283 9.109 1.282 o
-5 -5 0 9.507 10.018 1.904 112.269 o
-5 -5 1 186.209 153.724 9.074 2.521 o
-5 -5 2 58.137 53.438 4.626 13.808 o
-5 -5 3 215.798 205.229 8.957 1.912 o
-5 -5 4 16.873 14.095 3.181 52.671 o
-5 -5 5 7.194 4.699 2.188 128.963 o
-5 -5 6 19.495 21.903 4.298 33.752 o
-5 -5 7 11.638 16.068 3.148 59.899 o
-5 -5 8 18.547 22.696 3.092 46.107 o
-5 -4 -12 8.226 0.302 0.521 293.597 o
-5 -4 -11 20.100 14.293 2.781 53.512 o
-5 -4 -10 2.376 3.817 1.710 245.686 o
-5 -4 -9 16.930 21.390 4.025 38.253 o
-5 -4 -8 27.432 35.696 8.095 12.669 o
-5 -4 -7 331.019 350.936 23.198 0.664 o
-5 -4 -6 93.826 90.933 4.594 7.547 o
-5 -4 -5 33.707 33.798 3.355 27.748 o
-5 -4 -4 29.812 28.748 4.140 27.197 o
-5 -4 -3 88.010 74.339 6.904 7.263 o
-5 -4 -2 26.411 28.030 4.303 28.125 o
-5 -4 -1 28.759 24.868 4.039 29.285 o
-5 -4 0 249.380 179.897 11.069 1.631 o
-5 -4 1 24.119 25.520 3.189 38.116 o
-5 -4 2 120.868 107.696 8.533 4.409 o
-5 -4 3 95.169 110.597 6.568 6.016 o
-5 -4 4 8.781 7.771 1.941 121.824 o
-5 -4 5 78.597 72.054 8.279 6.978 o
-5 -4 6 10.628 9.075 3.253 65.956 o
-5 -4 7 1.056 1.745 1.195 522.990 o
-5 -4 8 15.768 18.088 3.235 50.654 o
-5 -4 9 12.056 14.716 2.253 80.475 o
-5 -3 -11 24.704 24.023 3.575 35.245 o
-5 -3 -10 23.697 26.163 4.219 30.567 o
-5 -3 -9 23.061 26.902 4.586 28.310 o
-5 -3 -8 12.565 21.725 4.022 41.792 o
-5 -3 -7 100.554 129.433 19.277 2.134 o
-5 -3 -6 72.808 86.683 9.496 6.114 o
-5 -3 -5 156.835 165.996 7.283 3.087 o
-5 -3 -4 120.364 93.290 5.270 5.662 o
-5 -3 -3 5.011 3.888 1.174 264.461 o
-5 -3 -2 4.791 4.044 1.729 195.817 o
-5 -3 -1 43.377 40.380 4.964 17.529 o
-5 -3 0 88.646 91.756 7.575 6.350 o
-5 -3 1 179.099 133.243 16.549 1.905 o
-5 -3 2 4.297 4.351 1.359 250.459 o
-5 -3 3 229.333 198.099 13.451 1.576 o
-5 -3 4 380.743 352.537 11.665 0.735 o
-5 -3 5 76.275 84.607 9.175 6.203 o
-5 -3 6 48.860 57.478 7.306 10.721 o
-5 -3 7 69.846 60.689 7.041 8.967 o
-5 -3 8 21.916 13.125 3.229 46.173 o
-5 -3 9 14.463 16.249 2.816 60.837 o
-5 -2 -11 15.815 5.290 9.619 11.510 o
-5 -2 -10 8.941 10.366 1.776 120.102 o
-5 -2 -9 3.482 3.796 1.189 313.087 o
-5 -2 -8 104.946 109.432 13.460 3.363 o
-5 -2 -7 20.753 15.695 1.946 62.369 o
-5 -2 -6 189.849 160.720 18.604 1.567 o
-5 -2 -5 547.185 467.209 17.811 0.384 o
-5 -2 -4 122.245 87.620 4.969 5.795 o
-5 -2 -3 40.744 34.386 4.305 21.037 o
-5 -2 0 118.711 109.540 8.107 4.570 o
-5 -2 1 119.809 114.098 13.962 2.988 o
-5 -2 2 226.937 165.189 13.700 1.686 o
-5 -2 3 179.887 158.957 12.969 2.163 o
-5 -2 4 130.605 121.709 10.489 3.505 o
-5 -2 5 189.173 202.841 13.802 1.817 o
-5 -2 6 402.396 411.461 19.694 0.557 o
-5 -2 7 44.189 51.244 6.655 12.676 o
-5 -2 8 64.901 68.410 7.127 8.972 o
-5 -2 9 13.007 16.316 3.086 58.503 o
-5 -1 -11 49.804 45.090 4.438 16.687 o
-5 -1 -10 13.408 12.452 1.976 86.737 o
-5 -1 -9 48.280 58.641 4.539 15.336 o
-5 -1 -8 5.889 3.115 1.152 254.204 o
-5 -1 -7 8.560 9.121 1.889 121.383 o
-5 -1 -6 8.268 9.497 2.084 112.936 o
-5 -1 -5 354.889 300.532 12.645 0.850 o
-5 -1 -4 85.048 64.038 4.230 9.738 o
-5 -1 -3 20.805 17.495 3.066 46.806 o
-5 -1 -2 44.698 46.337 10.111 7.878 o
-5 -1 -1 172.390 198.401 20.578 1.414 o
-5 -1 0 81.306 92.627 13.672 3.847 o
-5 -1 2 65.358 50.442 3.264 14.574 o
-5 -1 3 40.629 46.978 5.606 15.799 o
-5 -1 4 529.502 429.361 19.707 0.406 o
-5 -1 5 207.647 229.255 14.495 1.553 o
-5 -1 6 167.374 211.604 13.915 1.946 o
-5 -1 7 15.822 19.316 4.219 37.912 o
-5 -1 8 18.169 25.059 4.403 32.731 o
-5 -1 9 28.749 23.800 3.904 30.406 o
-5 -1 10 2.002 2.498 1.214 410.200 o
-5 0 -11 1.944 0.866 0.807 709.452 o
-5 0 -10 16.339 15.388 3.003 55.248 o
-5 0 -9 19.011 25.893 3.008 44.636 o
-5 0 -8 30.205 36.874 3.774 26.845 o
-5 0 -7 213.300 223.970 9.397 1.827 o
-5 0 -6 81.368 77.389 9.419 5.995 o
-5 0 -5 30.280 25.315 2.347 38.462 o
-5 0 -4 262.548 189.283 7.896 1.640 o
-5 0 -3 18.422 17.965 2.279 60.256 o
-5 0 -2 148.814 163.843 19.259 1.728 o
-5 0 -1 60.856 52.536 10.405 6.714 o
-5 0 0 100.972 99.388 14.285 3.286 o
-5 0 1 80.018 80.833 12.642 4.383 o
-5 0 2 26.204 28.008 4.686 26.062 o
-5 0 3 111.798 115.437 7.815 4.787 o
-5 0 4 286.611 227.483 14.072 1.174 o
-5 0 5 0.499 5.199 2.509 153.586 o
-5 0 6 592.491 662.433 24.787 0.268 o
-5 0 7 251.862 256.332 15.016 1.228 o
-5 0 8 24.778 33.487 5.212 22.907 o
-5 0 9 64.293 62.669 6.493 9.945 o
-5 0 10 13.521 10.168 2.307 81.636 o
-5 1 -11 18.339 19.572 2.620 54.316 o
-5 1 -10 45.513 51.665 5.180 15.338 o
-5 1 -9 68.270 73.468 4.896 10.569 o
-5 1 -8 48.983 56.516 4.632 15.238 o
-5 1 -7 272.211 305.783 9.043 1.205 o
-5 1 -6 294.012 318.860 11.371 1.037 o
-5 1 -5 211.350 213.131 17.354 1.406 o
-5 1 -4 59.389 53.144 3.400 15.382 o
-5 1 -3 234.442 175.898 14.619 1.545 o
-5 1 -2 141.198 150.394 8.905 3.310 o
-5 1 -1 51.285 48.422 10.268 7.351 o
-5 1 0 68.447 69.702 12.218 4.996 o
-5 1 1 24.873 23.206 6.715 17.886 o
-5 1 2 216.121 221.075 11.061 1.724 o
-5 1 3 37.881 53.842 6.850 12.970 o
-5 1 4 64.502 56.912 6.933 9.711 o
-5 1 5 9.957 10.376 3.140 68.815 o
-5 1 6 343.200 382.471 18.520 0.691 o
-5 1 7 0.681 1.813 1.578 370.577 o
-5 1 8 281.346 289.990 15.294 1.037 o
-5 1 9 249.694 270.161 13.597 1.260 o
-5 1 10 11.767 13.173 2.533 76.515 o
-5 2 -10 15.184 14.411 2.544 66.282 o
-5 2 -9 8.744 9.283 2.447 95.906 o
-5 2 -8 29.622 37.313 5.163 20.990 o
-5 2 -7 11.203 8.661 1.888 107.350 o
-5 2 -6 183.175 187.102 8.737 2.374 o
-5 2 -5 74.040 79.049 5.557 9.103 o
-5 2 -4 121.456 129.396 6.948 4.469 o
-5 2 -3 52.580 40.264 2.939 19.700 o
-5 2 -2 169.759 162.560 11.913 2.366 o
-5 2 -1 24.351 23.123 2.739 42.777 o
-5 2 0 4.646 6.448 1.881 166.659 o
-5 2 1 110.303 127.700 6.152 5.102 o
-5 2 2 15.505 16.456 2.216 69.292 o
-5 2 3 53.204 50.833 4.110 15.891 o
-5 2 4 194.883 154.918 11.401 2.186 o
-5 2 5 22.201 26.937 4.977 26.297 o
-5 2 6 4.208 6.275 2.576 118.432 o
-5 2 7 89.673 95.789 9.005 5.505 o
-5 2 8 58.747 65.421 7.200 9.547 o
-5 2 9 14.028 14.911 3.167 56.548 o
-5 3 -10 14.839 13.327 2.052 78.702 o
-5 3 -9 5.023 3.682 1.449 229.176 o
-5 3 -8 2.456 1.843 1.130 431.577 o
-5 3 -7 102.162 116.521 9.016 4.698 o
-5 3 -6 42.954 54.570 3.739 18.772 o
-5 3 -5 65.584 60.359 3.995 12.782 o
-5 3 -4 228.241 220.252 9.233 1.728 o
-5 3 -3 327.009 327.177 12.577 0.892 o
-5 3 -2 168.027 171.219 9.158 2.644 o
-5 3 -1 84.121 86.828 11.818 4.559 o
-5 3 0 118.071 115.083 8.362 4.431 o
-5 3 1 209.724 155.938 8.059 2.292 o
-5 3 2 2.876 5.596 1.310 280.240 o
-5 3 3 131.677 140.056 16.848 2.215 o
-5 3 4 134.339 115.413 9.863 3.632 o
-5 3 5 250.614 260.438 14.970 1.226 o
-5 3 6 77.364 78.586 8.188 6.929 o
-5 3 7 81.815 84.208 8.347 6.450 o
-5 3 8 169.754 187.982 12.013 2.216 o
-5 3 9 43.637 45.654 5.495 15.601 o
-5 4 -9 9.701 9.515 1.843 115.166 o
-5 4 -8 40.197 57.945 5.336 15.429 o
-5 4 -7 29.424 25.221 3.998 29.069 o
-5 4 -6 86.471 70.353 9.829 5.700 o
-5 4 -5 43.855 38.767 3.878 20.590 o
-5 4 -4 92.905 85.052 8.242 5.964 o
-5 4 -3 516.001 502.412 13.838 0.413 o
-5 4 -2 49.364 57.328 4.262 15.750 o
-5 4 -1 632.868 478.938 36.908 0.247 o
-5 4 0 310.329 312.961 28.655 0.624 o
-5 4 1 52.716 56.618 5.868 12.485 o
-5 4 2 27.096 36.754 5.549 20.280 o
-5 4 3 204.794 166.907 11.819 1.994 o
-5 4 4 105.687 118.779 9.933 4.264 o
-5 4 5 98.245 110.238 9.612 4.708 o
-5 4 6 94.989 126.244 10.303 4.332 o
-5 4 7 139.122 129.862 10.192 3.319 o
-5 4 8 59.780 66.508 7.030 9.596 o
-5 4 9 106.177 104.303 8.026 5.117 o
-5 5 -8 38.435 49.957 4.160 19.745 o
-5 5 -7 2.260 1.596 1.849 247.937 o
-5 5 -6 12.217 8.546 1.861 103.436 o
-5 5 -5 12.050 6.912 2.245 94.664 o
-5 5 -4 129.084 124.978 6.982 4.292 o
-5 5 -3 216.463 209.157 12.671 1.671 o
-5 5 -2 34.136 50.537 6.334 14.898 o
-5 5 -1 371.449 380.080 15.045 0.687 o
-5 5 0 21.812 21.804 3.575 38.407 o
-5 5 1 6.721 7.009 4.762 42.808 o
-5 5 2 27.558 18.418 6.491 18.674 o
-5 5 3 58.419 81.283 8.301 7.879 o
-5 5 4 38.252 46.490 6.235 14.784 o
-5 5 5 66.524 76.554 7.996 7.774 o
-5 5 6 39.250 39.803 5.754 16.413 o
-5 5 7 217.415 221.356 13.222 1.591 o
-5 5 8 32.050 29.333 4.551 24.099 o
-5 6 -7 6.960 3.347 4.720 44.720 o
-5 6 -6 9.357 9.653 1.513 131.372 o
-5 6 -5 29.077 30.409 3.036 33.281 o
-5 6 -4 44.757 41.090 5.541 15.721 o
-5 6 -3 16.856 22.617 2.987 49.507 o
-5 6 -2 285.424 304.854 14.797 1.011 o
-5 6 -1 311.801 300.157 14.498 0.941 o
-5 6 0 466.018 508.672 18.703 0.434 o
-5 6 1 409.503 302.170 14.244 0.698 o
-5 7 -6 4.912 2.649 1.093 299.387 o
-5 7 -5 30.137 35.266 2.783 32.163 o
-5 7 -4 3.790 4.124 1.205 293.146 o
-5 7 -3 44.094 38.340 5.282 16.776 o
-5 7 -2 15.148 16.768 2.408 66.272 o
-5 7 -1 1.960 2.919 1.497 316.606 o
-5 8 -5 16.412 19.591 2.730 55.886 o
-5 8 -4 8.279 7.449 1.986 123.888 o
-5 8 -3 66.018 71.520 6.599 9.260 o
-5 8 -2 50.817 58.037 6.321 11.939 o
-5 8 -1 6.614 4.735 2.066 141.258 o
-5 9 -4 14.187 17.042 2.361 69.077 o
-5 9 -3 25.069 30.776 3.744 31.520 o
-5 9 -2 0.844 2.293 1.495 381.018 o
-5 9 -1 38.016 44.068 5.110 17.984 o
-5 9 0 24.793 29.891 4.387 27.971 o
-5 10 -2 8.236 8.018 1.713 136.742 o
-5 10 -1 11.789 12.617 2.339 82.388 o
-5 10 0 0.797 -0.248 0.712 1396.380 o
-5 10 1 21.698 25.362 3.577 37.026 o
-5 10 2 1.984 2.447 1.435 342.019 o
-5 10 3 22.560 22.478 3.369 39.315 o
-5 11 0 24.764 17.808 2.231 50.257 o
-5 11 1 30.883 25.645 2.819 34.983 o
-5 11 2 15.827 11.152 2.018 79.748 o
-4 -13 -7 0.312 -0.335 0.591 2446.620 o
-4 -13 -6 0.133 0.425 0.881 1272.200 o
-4 -13 -5 1.029 0.891 0.451 1430.730 o
-4 -13 -4 40.174 31.769 2.209 29.025 o
-4 -13 -3 7.923 8.371 1.538 147.802 o
-4 -12 -9 17.736 0.669 0.556 129.822 o
-4 -12 -8 11.632 3.209 4.673 41.779 o
-4 -12 -7 5.612 2.527 2.374 135.174 o
-4 -12 -6 5.940 6.814 1.857 153.208 o
-4 -12 -5 8.891 7.975 2.072 114.254 o
-4 -12 -4 23.751 23.157 3.405 37.688 o
-4 -12 -3 1.546 1.956 1.206 464.708 o
-4 -12 -2 21.228 25.365 2.329 48.973 o
-4 -12 -1 7.152 5.922 1.527 169.835 o
-4 -12 0 1.100 0.650 0.550 1305.900 o
-4 -11 -11 18.848 16.049 2.161 63.049 o
-4 -11 -10 23.334 8.483 13.869 5.649 o
-4 -11 -9 15.530 20.197 2.008 68.223 o
-4 -11 -8 22.905 11.730 18.391 3.304 o
-4 -11 -7 24.367 5.669 9.747 10.704 o
-4 -11 -6 0.963 -0.437 1.203 632.624 o
-4 -11 -5 61.898 70.363 6.866 9.410 o
-4 -11 -4 46.324 48.257 5.776 14.275 o
-4 -11 -3 66.637 71.040 6.723 9.107 o
-4 -11 -2 12.256 11.236 2.617 75.689 o
-4 -11 -1 13.199 12.526 2.598 72.025 o
-4 -11 0 20.087 19.472 3.043 46.743 o
-4 -11 1 24.701 22.167 2.771 42.647 o
-4 -10 -12 27.761 44.758 3.755 26.209 o
-4 -10 -11 8.402 10.969 2.066 108.961 o
-4 -10 -10 26.300 6.960 17.453 3.644 o
-4 -10 -9 37.719 45.503 3.477 22.772 o
-4 -10 -8 18.801 25.286 2.735 48.143 o
-4 -10 -7 88.560 90.324 5.661 7.420 o
-4 -10 -6 32.049 43.909 5.625 17.892 o
-4 -10 -5 14.190 10.095 2.992 63.846 o
-4 -10 -4 9.194 13.340 3.348 62.446 o
-4 -10 -3 45.951 52.104 6.375 12.890 o
-4 -10 -2 24.571 28.151 4.575 27.375 o
-4 -10 -1 93.756 107.859 8.652 5.274 o
-4 -10 0 39.428 41.545 5.056 18.100 o
-4 -10 1 29.851 23.943 3.647 31.280 o
-4 -10 2 3.805 1.349 1.476 285.434 o
-4 -10 3 1.048 0.761 0.683 1102.940 o
-4 -9 -12 14.568 26.692 3.307 45.892 o
-4 -9 -11 7.350 2.200 5.199 37.943 o
-4 -9 -10 55.712 57.084 5.770 12.187 o
-4 -9 -9 6.326 6.978 1.498 175.787 o
-4 -9 -8 6.578 9.055 1.810 140.512 o
-4 -9 -7 19.800 24.948 2.829 46.102 o
-4 -9 -6 100.143 112.814 5.963 5.946 o
-4 -9 -5 10.016 15.787 3.747 51.570 o
-4 -9 -4 76.534 88.287 8.565 6.478 o
-4 -9 -3 79.567 103.923 9.299 5.597 o
-4 -9 -2 96.256 113.818 9.617 4.712 o
-4 -9 -1 151.899 157.848 11.150 2.721 o
-4 -9 0 3.736 3.979 1.775 207.591 o
-4 -9 1 76.496 86.489 5.512 8.587 o
-4 -9 2 4.487 5.865 1.433 220.009 o
-4 -9 3 15.132 19.872 3.731 43.790 o
-4 -9 4 18.601 17.797 3.191 47.799 o
-4 -9 5 10.768 12.512 2.255 88.458 o
-4 -8 -12 21.400 32.376 3.855 32.591 o
-4 -8 -11 23.533 8.862 16.273 4.179 o
-4 -8 -10 31.917 43.770 3.668 24.893 o
-4 -8 -9 18.294 28.756 3.148 42.466 o
-4 -8 -8 22.500 23.978 3.021 41.791 o
-4 -8 -7 6.880 5.865 2.018 137.863 o
-4 -8 -6 43.029 42.316 3.731 20.682 o
-4 -8 -5 19.858 23.104 4.225 33.744 o
-4 -8 -4 91.026 96.242 8.768 5.553 o
-4 -8 -3 3.205 4.494 2.180 164.417 o
-4 -8 -2 125.382 140.917 10.640 3.387 o
-4 -8 -1 179.670 186.663 12.223 2.103 o
-4 -8 0 359.195 398.385 17.721 0.658 o
-4 -8 1 136.000 103.654 15.325 2.589 o
-4 -8 2 382.953 336.764 18.614 0.659 o
-4 -8 3 33.153 24.335 4.088 26.919 o
-4 -8 4 14.710 23.454 4.319 36.218 o
-4 -8 5 7.104 13.545 3.105 72.596 o
-4 -8 6 1.466 4.376 1.478 312.675 o
-4 -7 -12 6.906 16.478 2.951 73.822 o
-4 -7 -11 16.207 4.203 7.001 20.188 o
-4 -7 -10 133.463 139.087 11.785 3.035 o
-4 -7 -9 4.494 5.625 1.518 212.053 o
-4 -7 -8 8.567 7.509 1.661 138.980 o
-4 -7 -7 68.693 75.837 7.041 8.456 o
-4 -7 -6 18.091 20.930 2.757 51.872 o
-4 -7 -5 78.192 68.882 6.106 8.748 o
-4 -7 -4 13.036 15.053 3.356 54.688 o
-4 -7 -3 64.104 57.956 6.620 10.054 o
-4 -7 -2 88.982 79.360 7.786 6.537 o
-4 -7 -1 70.649 72.872 7.519 8.018 o
-4 -7 0 212.684 226.234 13.192 1.607 o
-4 -7 1 118.559 121.845 12.461 3.281 o
-4 -7 2 112.354 103.371 11.494 3.822 o
-4 -7 3 88.351 85.029 5.834 7.523 o
-4 -7 4 94.072 90.760 9.302 5.298 o
-4 -7 5 17.837 19.888 4.222 36.209 o
-4 -7 6 7.479 13.877 3.191 69.050 o
-4 -7 7 13.534 11.158 2.350 78.962 o
-4 -6 -12 20.920 65.804 5.919 17.044 o
-4 -6 -11 1.424 0.592 0.552 1144.140 o
-4 -6 -10 28.781 30.066 2.638 35.962 o
-4 -6 -9 82.466 98.105 4.956 7.961 o
-4 -6 -8 2.707 2.102 0.776 531.622 o
-4 -6 -7 60.352 60.167 4.597 12.912 o
-4 -6 -6 9.465 9.763 2.498 90.329 o
-4 -6 -5 21.725 17.357 5.019 28.278 o
-4 -6 -4 108.893 94.396 10.763 4.232 o
-4 -6 -3 100.703 79.710 7.327 6.171 o
-4 -6 -2 395.483 362.837 15.952 0.647 o
-4 -6 -1 231.439 221.399 12.482 1.541 o
-4 -6 0 263.182 215.170 12.388 1.377 o
-4 -6 1 282.490 238.719 14.554 1.152 o
-4 -6 2 135.154 126.642 14.035 2.692 o
-4 -6 3 24.915 24.768 3.216 37.543 o
-4 -6 4 123.503 149.005 12.256 3.025 o
-4 -6 5 2.813 9.135 3.191 86.983 o
-4 -6 6 38.191 46.326 6.526 14.142 o
-4 -6 7 30.278 39.398 5.271 20.094 o
-4 -6 8 0.342 0.745 0.817 1212.740 o
-4 -5 -12 5.630 -0.340 0.550 427.347 o
-4 -5 -11 61.565 62.095 5.479 11.471 o
-4 -5 -10 28.130 24.937 2.392 40.478 o
-4 -5 -9 73.053 77.294 3.795 10.676 o
-4 -5 -8 17.147 16.424 2.012 68.822 o
-4 -5 -7 108.464 103.983 4.880 6.110 o
-4 -5 -6 12.125 15.104 2.160 81.948 o
-4 -5 -5 15.290 12.429 2.601 67.135 o
-4 -5 0 197.075 176.538 10.602 2.121 o
-4 -5 1 153.749 145.735 10.856 2.825 o
-4 -5 2 106.221 90.875 4.673 6.684 o
-4 -5 3 303.150 267.820 10.931 1.110 o
-4 -5 4 74.699 73.174 8.606 6.929 o
-4 -5 5 228.968 201.126 14.344 1.518 o
-4 -5 6 8.817 4.360 2.298 113.775 o
-4 -5 7 6.189 10.616 3.140 77.373 o
-4 -5 8 2.567 2.377 1.389 331.370 o
-4 -5 9 1.130 2.995 1.152 480.540 o
-4 -4 -12 33.017 0.442 0.715 63.197 o
-4 -4 -11 28.517 29.585 3.447 31.546 o
-4 -4 -10 0.414 1.453 0.654 1298.590 o
-4 -4 -9 91.293 108.087 5.627 6.690 o
-4 -4 -8 38.250 43.872 2.812 24.928 o
-4 -4 -7 1.011 0.566 0.544 1402.790 o
-4 -4 -6 57.837 55.384 3.357 15.537 o
-4 -4 2 46.514 36.974 2.931 22.511 o
-4 -4 3 422.164 333.761 13.939 0.647 o
-4 -4 4 83.581 93.475 9.475 5.556 o
-4 -4 5 66.692 74.499 8.684 7.270 o
-4 -4 6 192.256 207.287 14.503 1.725 o
-4 -4 7 50.571 40.639 6.186 13.402 o
-4 -4 8 7.663 11.838 3.205 70.503 o
-4 -4 9 10.844 12.876 2.727 74.404 o
-4 -3 -12 3.619 -0.726 0.647 598.076 o
-4 -3 -11 27.733 39.206 3.838 27.186 o
-4 -3 -10 66.839 72.722 3.719 11.901 o
-4 -3 -9 85.243 89.356 6.817 7.022 o
-4 -3 -8 3.298 4.329 0.926 363.566 o
-4 -3 -7 45.202 29.944 2.599 25.563 o
-4 -3 -6 37.808 28.757 2.449 30.640 o
-4 -3 3 234.877 257.277 14.519 1.325 o
-4 -3 4 369.455 307.355 16.696 0.742 o
-4 -3 5 12.155 12.188 3.499 55.523 o
-4 -3 6 140.581 141.470 11.773 2.909 o
-4 -3 7 14.216 14.549 3.801 46.572 o
-4 -3 8 1.050 2.504 1.573 339.671 o
-4 -3 9 21.015 28.726 4.427 29.921 o
-4 -3 10 19.809 13.788 2.495 58.461 o
-4 -2 -12 6.002 0.321 0.515 397.444 o
-4 -2 -11 29.908 29.002 2.403 36.790 o
-4 -2 -10 75.200 74.538 4.155 10.312 o
-4 -2 -9 86.979 90.326 5.808 7.449 o
-4 -2 -8 145.775 111.799 5.018 4.353 o
-4 -2 -7 177.564 138.330 4.720 3.212 o
-4 -2 -6 425.967 341.885 14.944 0.623 o
-4 -2 -5 137.019 147.632 17.120 2.104 o
-4 -2 -4 82.685 102.296 13.834 3.684 o
-4 -2 -3 136.861 149.720 16.305 2.205 o
-4 -2 -2 409.720 455.640 27.973 0.441 o
-4 -2 4 126.188 154.266 11.196 3.141 o
-4 -2 5 188.141 165.707 12.237 2.121 o
-4 -2 6 63.553 78.985 8.619 7.371 o
-4 -2 7 49.188 49.396 6.909 11.731 o
-4 -2 8 39.342 32.853 5.476 17.936 o
-4 -2 9 40.523 42.705 5.676 16.069 o
-4 -2 10 3.310 3.299 1.349 295.824 o
-4 -1 -12 4.869 2.498 1.141 295.284 o
-4 -1 -11 8.508 9.709 2.425 96.838 o
-4 -1 -10 146.030 175.222 7.797 3.140 o
-4 -1 -9 259.102 301.960 10.589 1.237 o
-4 -1 -8 137.363 109.356 6.164 4.454 o
-4 -1 -7 27.566 22.181 2.251 43.585 o
-4 -1 -6 119.309 135.517 5.529 4.761 o
-4 -1 -5 8.515 8.997 4.341 47.003 o
-4 -1 -4 211.913 234.839 21.212 1.153 o
-4 -1 -3 132.856 92.703 12.795 3.209 o
-4 -1 -2 604.490 670.950 33.045 0.235 o
-4 -1 -1 390.349 407.372 25.577 0.510 o
-4 -1 0 147.369 138.209 14.471 2.417 o
-4 -1 5 76.709 67.085 7.438 7.866 o
-4 -1 6 288.213 312.405 16.688 0.942 o
-4 -1 7 4.680 4.535 2.201 148.149 o
-4 -1 8 25.425 21.935 4.395 29.605 o
-4 -1 9 106.454 101.160 8.851 4.866 o
-4 -1 10 20.561 18.142 3.318 43.883 o
-4 0 -12 8.357 7.411 1.772 134.926 o
-4 0 -11 21.290 28.243 3.958 33.257 o
-4 0 -10 69.868 65.673 4.711 11.029 o
-4 0 -9 33.235 36.415 3.706 25.809 o
-4 0 -8 197.722 218.080 9.092 2.014 o
-4 0 -7 256.215 259.424 38.258 0.528 o
-4 0 -6 477.298 368.894 11.282 0.549 o
-4 0 -5 254.732 245.728 23.422 0.922 o
-4 0 -4 142.300 156.440 17.740 1.956 o
-4 0 -3 221.032 213.686 20.012 1.217 o
-4 0 -2 263.272 285.304 21.768 0.905 o
-4 0 -1 27.001 34.785 7.581 13.995 o
-4 0 0 44.693 43.973 8.082 10.597 o
-4 0 1 263.197 312.505 20.878 0.897 o
-4 0 2 468.368 568.489 28.213 0.350 o
-4 0 5 153.823 150.985 10.872 2.782 o
-4 0 6 73.272 88.222 8.617 6.608 o
-4 0 7 73.943 76.619 8.174 7.185 o
-4 0 8 0.039 1.325 1.713 362.114 o
-4 0 9 66.379 65.091 7.181 8.934 o
-4 0 10 14.866 12.537 2.800 63.956 o
-4 1 -11 27.319 26.144 2.539 39.693 o
-4 1 -10 26.587 29.851 4.408 27.010 o
-4 1 -9 47.128 41.476 3.950 18.968 o
-4 1 -8 211.464 182.566 8.425 2.098 o
-4 1 -7 166.473 180.795 6.761 2.839 o
-4 1 -6 247.727 206.708 8.124 1.677 o
-4 1 -5 35.080 32.948 3.080 28.422 o
-4 1 -4 106.001 116.600 16.100 2.696 o
-4 1 -3 426.292 459.150 30.358 0.404 o
-4 1 -2 373.185 410.293 27.185 0.509 o
-4 1 -1 178.353 184.499 17.481 1.655 o
-4 1 0 78.781 141.786 14.770 3.174 o
-4 1 1 3.478 -0.755 1.511 311.021 o
-4 1 2 368.879 489.372 26.255 0.481 o
-4 1 3 201.767 202.779 16.300 1.552 o
-4 1 6 135.529 121.906 9.882 3.533 o
-4 1 7 117.714 134.931 10.629 3.602 o
-4 1 8 19.420 26.843 4.702 29.326 o
-4 1 9 3.358 3.825 1.994 187.041 o
-4 2 -11 17.869 17.981 3.979 39.342 o
-4 2 -10 26.459 33.004 4.370 26.553 o
-4 2 -9 3.782 3.963 1.675 220.406 o
-4 2 -8 275.628 288.589 12.976 1.127 o
-4 2 -7 169.261 174.870 8.217 2.699 o
-4 2 -6 170.109 148.233 7.071 3.030 o
-4 2 -5 223.375 162.263 7.100 2.158 o
-4 2 -4 172.652 162.652 6.724 2.892 o
-4 2 -3 1.603 1.770 1.805 271.493 o
-4 2 -2 396.957 445.121 29.543 0.442 o
-4 2 -1 834.420 919.637 41.095 0.132 o
-4 2 0 84.256 145.463 15.728 2.855 o
-4 2 1 905.387 950.454 38.929 0.122 o
-4 2 2 254.880 286.364 20.355 0.971 o
-4 2 3 357.538 392.639 23.257 0.590 o
-4 2 6 21.513 17.096 3.693 39.562 o
-4 2 7 923.422 955.919 28.755 0.128 o
-4 2 8 111.310 128.192 10.195 3.929 o
-4 2 9 25.888 27.973 4.646 26.427 o
-4 3 -11 36.098 40.272 3.378 24.892 o
-4 3 -10 4.902 4.384 1.565 210.351 o
-4 3 -9 28.915 35.592 4.689 23.484 o
-4 3 -8 7.967 4.565 1.964 137.894 o
-4 3 -7 320.512 293.780 10.306 1.007 o
-4 3 -6 36.203 34.044 2.958 27.990 o
-4 3 -5 202.224 202.511 15.866 1.579 o
-4 3 -4 231.613 184.674 7.538 1.934 o
-4 3 -3 64.221 77.859 6.441 9.288 o
-4 3 -2 167.214 196.402 20.770 1.427 o
-4 3 -1 48.681 49.275 9.769 7.961 o
-4 3 0 83.713 94.937 13.022 4.009 o
-4 3 1 125.091 154.473 16.133 2.313 o
-4 3 2 160.947 200.702 17.748 1.688 o
-4 3 3 5.956 6.040 3.596 68.978 o
-4 3 6 94.616 97.980 8.662 5.425 o
-4 3 7 105.050 114.075 9.412 4.514 o
-4 3 8 309.260 346.373 16.575 0.839 o
-4 4 -10 13.705 13.646 1.554 93.555 o
-4 4 -9 10.273 7.230 2.015 111.119 o
-4 4 -8 7.800 7.343 2.250 113.602 o
-4 4 -7 106.972 91.472 7.502 5.538 o
-4 4 -6 44.660 44.624 5.281 15.993 o
-4 4 -5 194.882 160.614 13.877 1.933 o
-4 4 -4 125.701 129.364 6.902 4.347 o
-4 4 -3 535.750 394.496 13.451 0.449 o
-4 4 -2 62.601 63.874 5.679 10.991 o
-4 4 -1 340.126 321.219 26.565 0.614 o
-4 4 0 176.874 171.232 18.620 1.608 o
-4 4 1 13.126 13.473 4.880 34.844 o
-4 4 2 378.931 434.913 27.757 0.483 o
-4 4 3 96.494 121.275 14.117 3.233 o
-4 4 5 13.407 13.270 3.186 58.551 o
-4 4 6 44.821 37.736 5.350 16.514 o
-4 4 7 150.648 157.810 10.939 2.769 o
-4 4 8 55.701 45.862 5.924 12.734 o
-4 5 -9 30.828 29.247 3.317 30.921 o
-4 5 -8 42.365 10.780 22.130 2.252 o
-4 5 -7 9.557 7.378 1.608 134.185 o
-4 5 -6 0.905 0.520 0.826 1002.090 o
-4 5 -5 100.646 103.524 9.167 4.904 o
-4 5 -4 47.718 48.812 4.372 16.880 o
-4 5 -3 6.474 5.685 1.819 156.383 o
-4 5 -2 121.724 118.109 7.948 4.387 o
-4 5 -1 46.912 43.511 5.325 15.551 o
-4 5 0 10.815 22.143 7.376 17.891 o
-4 5 1 472.280 502.791 32.813 0.339 o
-4 5 2 157.310 197.686 19.753 1.548 o
-4 5 3 45.820 60.756 5.629 13.610 o
-4 5 4 63.013 47.640 5.889 11.677 o
-4 5 5 222.720 210.978 12.515 1.630 o
-4 5 6 21.944 21.981 4.171 33.208 o
-4 5 7 17.040 18.703 3.852 41.120 o
-4 6 -8 3.169 1.923 0.882 460.309 o
-4 6 -7 7.210 7.323 1.365 172.231 o
-4 6 -6 59.135 49.658 4.976 13.427 o
-4 6 -5 7.392 6.856 1.995 131.613 o
-4 6 -4 280.563 298.887 15.685 1.014 o
-4 6 -3 3.764 10.754 4.318 51.394 o
-4 6 -2 153.526 148.825 9.096 3.064 o
-4 6 -1 93.410 77.856 16.114 3.049 o
-4 6 0 141.941 141.574 12.890 2.704 o
-4 6 1 120.740 145.393 18.752 2.018 o
-4 6 2 56.726 58.754 11.525 5.916 o
-4 6 3 84.706 66.826 11.617 4.898 o
-4 6 5 20.515 31.798 4.869 26.625 o
-4 6 6 13.668 21.712 4.033 40.710 o
-4 6 7 144.513 118.251 9.286 3.504 o
-4 7 -7 20.673 23.225 2.997 44.373 o
-4 7 -6 39.144 46.096 5.112 17.463 o
-4 7 -5 14.252 14.379 2.051 78.897 o
-4 7 -4 115.443 106.966 5.815 5.416 o
-4 7 -3 28.307 39.805 5.676 19.100 o
-4 7 -2 15.187 21.833 4.327 36.371 o
-4 7 0 54.661 60.656 13.570 4.718 o
-4 7 1 105.613 79.886 14.978 3.176 o
-4 7 2 1250.190 924.080 48.864 0.080 o
-4 7 3 112.442 102.520 15.752 2.774 o
-4 8 -6 4.053 4.600 1.070 299.090 o
-4 8 -5 28.998 38.149 4.640 23.198 o
-4 8 -4 5.420 7.629 2.377 119.556 o
-4 8 -3 5.389 2.781 1.861 181.815 o
-4 8 -2 22.784 28.642 4.791 26.791 o
-4 8 -1 16.754 23.452 4.306 34.958 o
-4 9 -5 3.183 1.988 1.044 407.002 o
-4 9 -4 9.718 15.466 2.833 71.325 o
-4 9 -3 12.556 14.360 2.970 63.320 o
-4 9 -2 44.870 54.071 6.029 13.545 o
-4 9 -1 152.785 176.077 11.271 2.569 o
-4 9 0 30.645 35.011 5.177 20.975 o
-4 10 -4 26.886 28.545 3.021 35.747 o
-4 10 -3 18.262 19.014 2.870 51.550 o
-4 10 -2 27.525 29.670 3.947 29.190 o
-4 10 -1 18.685 20.821 3.534 42.087 o
-4 10 0 57.410 58.557 5.959 11.599 o
-4 10 1 53.972 56.075 5.905 12.292 o
-4 10 2 3.231 0.834 0.904 494.259 o
-4 10 3 117.615 125.891 8.617 4.218 o
-4 11 -2 20.218 21.242 2.593 50.549 o
-4 11 -1 14.165 9.569 1.972 89.382 o
-4 11 0 41.635 43.941 4.354 19.152 o
-4 11 1 2.914 5.428 1.673 223.393 o
-4 11 2 15.709 14.662 2.611 63.642 o
-3 -13 -8 3.185 -0.125 0.302 813.791 o
-3 -13 -7 5.004 2.393 1.055 307.072 o
-3 -13 -6 31.816 38.351 4.276 23.626 o
-3 -13 -5 80.793 95.954 6.661 7.184 o
-3 -13 -4 17.307 16.127 2.695 57.833 o
-3 -13 -3 14.658 16.143 2.552 65.387 o
-3 -13 -2 1.768 38.384 3.418 53.077 o
-3 -13 -1 15.188 9.782 1.659 92.945 o
-3 -12 -11 19.377 15.102 1.956 65.931 o
-3 -12 -10 1.482 0.475 0.580 1110.130 o
-3 -12 -9 30.695 12.857 16.889 3.816 o
-3 -12 -8 1.940 1.117 0.939 605.412 o
-3 -12 -7 17.009 17.635 3.302 48.429 o
-3 -12 -6 9.413 15.860 3.253 61.865 o
-3 -12 -5 32.398 36.994 4.915 21.145 o
-3 -12 -4 61.538 65.609 6.469 10.100 o
-3 -12 -3 3.006 3.248 1.551 266.173 o
-3 -12 -2 13.409 16.238 2.949 60.383 o
-3 -12 -1 18.576 21.485 3.105 46.637 o
-3 -12 0 16.783 13.065 2.075 73.007 o
-3 -11 -12 44.794 55.304 4.187 17.196 o
-3 -11 -11 71.486 91.691 6.073 8.385 o
-3 -11 -10 12.861 15.151 2.628 69.011 o
-3 -11 -9 6.133 2.846 4.967 41.714 o
-3 -11 -8 26.487 25.805 4.431 27.877 o
-3 -11 -7 20.466 29.163 4.619 28.809 o
-3 -11 -6 20.015 26.689 4.583 29.893 o
-3 -11 -5 0.299 -0.005 1.152 805.207 o
-3 -11 -4 71.040 90.062 8.417 6.807 o
-3 -11 -3 121.699 143.820 10.489 3.462 o
-3 -11 -2 97.398 121.081 9.291 4.681 o
-3 -11 -1 55.559 51.039 5.749 12.665 o
-3 -11 0 2.872 3.518 1.592 258.663 o
-3 -11 1 20.922 0.132 0.494 110.440 o
-3 -11 2 12.372 0.337 0.545 192.977 o
-3 -11 3 1.941 -0.361 0.491 1111.690 o
-3 -10 -13 8.318 15.318 2.129 96.670 o
-3 -10 -12 4.243 7.241 1.816 172.727 o
-3 -10 -11 20.294 26.454 3.680 36.835 o
-3 -10 -10 38.308 51.686 5.487 16.079 o
-3 -10 -9 3.616 4.500 1.210 291.768 o
-3 -10 -8 16.791 17.008 2.397 62.693 o
-3 -10 -7 8.404 8.912 1.470 144.570 o
-3 -10 -6 23.091 27.217 3.343 37.051 o
-3 -10 -5 11.696 14.178 2.472 76.844 o
-3 -10 -4 14.143 17.044 3.860 44.546 o
-3 -10 -3 107.351 120.492 10.022 4.171 o
-3 -10 -2 148.641 158.039 8.117 3.211 o
-3 -10 -1 145.033 162.255 8.169 3.233 o
-3 -10 0 35.374 37.400 3.881 23.956 o
-3 -10 1 40.249 42.153 4.036 20.763 o
-3 -10 2 12.359 11.658 2.042 90.363 o
-3 -10 3 9.475 8.609 2.468 93.530 o
-3 -10 4 18.341 21.415 3.321 44.479 o
-3 -10 5 23.567 27.034 2.984 39.565 o
-3 -9 -13 0.123 -0.351 0.720 2051.030 o
-3 -9 -12 42.236 58.563 5.366 14.920 o
-3 -9 -11 6.285 6.696 2.064 136.259 o
-3 -9 -10 1.747 1.039 1.949 245.911 o
-3 -9 -9 23.638 26.556 3.038 39.285 o
-3 -9 -8 4.088 6.303 1.608 202.828 o
-3 -9 -7 56.221 58.490 3.736 15.014 o
-3 -9 -6 11.582 12.234 1.745 101.307 o
-3 -9 -5 48.333 52.077 4.609 15.882 o
-3 -9 -4 58.596 64.992 5.187 12.044 o
-3 -9 -3 23.986 22.895 3.475 37.026 o
-3 -9 -2 71.513 75.448 5.680 9.410 o
-3 -9 -1 16.774 20.052 2.934 52.090 o
-3 -9 0 146.946 167.759 8.440 3.105 o
-3 -9 1 20.671 25.887 3.301 40.101 o
-3 -9 2 13.828 26.721 4.878 30.855 o
-3 -9 3 17.892 11.854 3.173 52.939 o
-3 -9 4 19.620 26.551 4.592 30.075 o
-3 -9 5 5.594 7.281 2.272 125.855 o
-3 -9 6 27.845 27.242 3.380 33.183 o
-3 -8 -13 2.336 2.061 0.847 545.470 o
-3 -8 -12 3.203 4.524 1.232 301.376 o
-3 -8 -11 12.944 11.067 1.999 90.451 o
-3 -8 -10 30.218 36.673 2.918 30.975 o
-3 -8 -9 41.641 54.618 4.456 17.467 o
-3 -8 -8 163.974 155.625 10.416 2.664 o
-3 -8 -7 56.769 39.607 3.642 17.235 o
-3 -8 -6 97.435 95.568 6.754 6.201 o
-3 -8 -5 7.323 6.432 1.269 183.503 o
-3 -8 -4 37.691 32.104 3.472 25.689 o
-3 -8 -3 109.621 94.037 4.925 6.304 o
-3 -8 -2 115.089 103.094 6.446 5.323 o
-3 -8 -1 39.862 44.286 4.311 19.744 o
-3 -8 0 173.037 194.534 9.007 2.432 o
-3 -8 1 276.252 301.542 11.244 1.144 o
-3 -8 2 125.775 131.177 7.198 4.251 o
-3 -8 3 24.664 27.061 4.983 25.260 o
-3 -8 4 42.354 36.134 5.417 17.048 o
-3 -8 5 11.528 15.169 3.650 51.686 o
-3 -8 6 32.610 39.242 5.217 19.666 o
-3 -8 7 6.441 4.840 1.559 183.332 o
-3 -7 -13 8.476 11.958 1.682 122.005 o
-3 -7 -12 17.951 22.051 2.634 52.806 o
-3 -7 -11 22.071 24.722 2.455 47.083 o
-3 -7 -10 8.190 11.414 1.479 135.173 o
-3 -7 -9 39.721 41.084 2.766 25.029 o
-3 -7 -8 65.690 72.037 5.954 9.902 o
-3 -7 -7 9.410 12.774 2.124 97.593 o
-3 -7 -6 78.223 82.219 8.704 6.457 o
-3 -7 -5 9.978 8.419 1.308 140.463 o
-3 -7 -4 183.011 158.502 7.274 2.704 o
-3 -7 -3 88.066 85.412 5.322 7.818 o
-3 -7 -2 65.768 67.900 3.980 12.175 o
-3 -7 -1 143.381 130.485 12.508 2.823 o
-3 -7 0 107.340 85.353 6.939 5.886 o
-3 -7 1 29.190 27.334 3.278 32.856 o
-3 -7 2 192.379 200.464 8.909 2.174 o
-3 -7 3 183.441 163.948 12.107 2.189 o
-3 -7 4 205.544 210.282 13.440 1.695 o
-3 -7 5 18.003 20.179 4.041 37.728 o
-3 -7 6 15.091 11.007 3.310 55.435 o
-3 -7 7 5.962 8.835 2.652 99.731 o
-3 -7 8 0.791 1.562 1.022 687.226 o
-3 -6 -13 22.360 10.019 17.800 3.527 o
-3 -6 -12 3.355 4.244 1.019 343.561 o
-3 -6 -11 30.584 35.148 2.977 30.946 o
-3 -6 -10 38.492 44.049 2.822 24.743 o
-3 -6 -9 12.554 16.797 1.765 86.971 o
-3 -6 -8 210.842 202.254 14.696 1.604 o
-3 -6 -7 38.241 29.416 2.548 29.762 o
-3 -6 -6 2.711 2.851 1.124 386.093 o
-3 -6 1 123.993 126.163 9.760 3.767 o
-3 -6 2 14.129 10.748 1.942 88.075 o
-3 -6 4 87.209 92.600 8.876 5.729 o
-3 -6 5 48.220 46.952 6.232 13.197 o
-3 -6 6 2.202 7.562 3.194 91.254 o
-3 -6 7 12.684 22.006 4.538 35.921 o
-3 -6 8 1.878 5.088 1.980 201.004 o
-3 -6 9 2.264 1.629 0.947 532.142 o
-3 -5 -13 77.834 115.495 19.075 2.373 o
-3 -5 -12 31.521 37.088 4.189 24.360 o
-3 -5 -11 0.139 0.494 0.600 2249.430 o
-3 -5 -10 14.423 16.484 1.724 81.788 o
-3 -5 -9 29.187 31.116 2.693 34.886 o
-3 -5 -8 21.172 20.105 1.855 58.179 o
-3 -5 -7 0.628 1.167 0.614 1328.970 o
-3 -5 3 69.353 49.496 6.100 10.550 o
-3 -5 4 358.071 350.597 16.680 0.721 o
-3 -5 5 232.642 239.188 13.783 1.417 o
-3 -5 6 93.400 84.804 9.504 5.338 o
-3 -5 7 176.892 180.374 13.276 2.059 o
-3 -5 8 8.721 15.558 3.696 54.330 o
-3 -5 9 16.249 23.182 3.661 41.912 o
-3 -4 -13 4.480 5.271 1.245 250.384 o
-3 -4 -12 106.107 124.748 18.647 2.208 o
-3 -4 -11 117.905 147.016 7.591 4.161 o
-3 -4 -10 29.483 29.614 3.129 32.740 o
-3 -4 -9 88.934 74.809 3.736 9.075 o
-3 -4 -8 5.274 6.024 0.976 253.016 o
-3 -4 -7 188.046 183.738 9.181 2.298 o
-3 -4 4 107.749 101.347 8.368 4.991 o
-3 -4 5 146.604 139.269 10.100 3.113 o
-3 -4 6 293.597 304.083 17.913 0.907 o
-3 -4 7 6.431 11.233 3.558 64.264 o
-3 -4 8 15.899 14.948 3.763 45.101 o
-3 -4 9 34.795 32.022 4.834 21.480 o
-3 -4 10 1.722 3.375 1.419 337.912 o
-3 -3 -13 19.465 4.833 9.446 11.665 o
-3 -3 -12 40.668 42.428 4.460 19.351 o
-3 -3 -11 98.401 94.003 5.477 6.751 o
-3 -3 -10 127.973 118.527 4.421 4.978 o
-3 -3 -9 46.425 31.979 2.032 25.917 o
-3 -3 -8 63.503 62.916 3.647 13.305 o
-3 -3 -7 33.604 39.724 9.259 9.819 o
-3 -3 -6 18.833 23.589 6.558 19.703 o
-3 -3 6 155.740 177.056 13.014 2.313 o
-3 -3 7 9.200 27.129 5.555 27.652 o
-3 -3 8 86.482 87.485 9.242 5.677 o
-3 -3 9 56.627 52.671 6.547 11.227 o
-3 -3 10 1.008 2.771 1.416 388.099 o
-3 -2 -13 10.809 3.515 1.295 156.851 o
-3 -2 -12 1.389 0.167 0.358 1579.030 o
-3 -2 -11 3.580 1.654 0.799 463.640 o
-3 -2 -10 67.032 66.383 3.400 12.660 o
-3 -2 -9 37.245 30.020 2.239 31.404 o
-3 -2 -8 81.004 59.994 2.944 11.366 o
-3 -2 -7 215.544 219.114 21.981 1.130 o
-3 -2 -6 28.217 27.247 4.892 24.338 o
-3 -2 -5 129.608 120.681 13.184 2.963 o
-3 -2 -4 259.645 280.078 19.623 0.990 o
-3 -2 -3 883.131 1030.570 36.641 0.121 o
-3 -2 -2 35.760 31.747 6.137 16.841 o
-3 -2 -1 932.033 1027.680 35.230 0.116 o
-3 -2 6 9.397 10.241 3.124 70.613 o
-3 -2 7 225.074 234.745 14.862 1.417 o
-3 -2 8 31.808 25.861 5.061 22.528 o
-3 -2 9 109.924 96.785 9.116 4.730 o
-3 -2 10 36.070 29.486 4.387 23.243 o
-3 -1 -12 24.270 6.981 11.356 8.142 o
-3 -1 -11 48.407 45.876 6.093 13.510 o
-3 -1 -10 9.230 3.935 1.107 185.237 o
-3 -1 -9 66.300 50.141 4.226 13.236 o
-3 -1 -8 40.797 37.628 2.324 26.643 o
-3 -1 -7 116.727 98.684 5.277 5.705 o
-3 -1 -6 464.091 456.173 53.463 0.232 o
-3 -1 -5 32.918 39.193 7.678 12.783 o
-3 -1 -4 140.230 150.586 14.447 2.431 o
-3 -1 -3 166.129 230.534 17.595 1.584 o
-3 -1 -2 555.464 613.054 26.897 0.291 o
-3 -1 -1 98.040 87.272 9.663 5.063 o
-3 -1 0 1768.020 1958.060 47.858 0.035 o
-3 -1 1 190.608 187.138 14.009 1.849 o
-3 -1 6 123.825 117.859 9.766 3.866 o
-3 -1 7 10.808 13.877 3.515 55.957 o
-3 -1 8 24.737 27.827 5.215 23.870 o
-3 -1 9 50.411 53.256 6.653 11.767 o
-3 0 -12 10.287 3.620 6.409 25.051 o
-3 0 -11 32.442 10.156 17.418 3.600 o
-3 0 -10 39.818 37.951 3.777 22.464 o
-3 0 -9 116.498 105.505 8.560 4.568 o
-3 0 -8 139.332 112.876 7.861 3.982 o
-3 0 -7 118.514 87.314 4.187 6.220 o
-3 0 -6 157.913 163.114 13.440 2.312 o
-3 0 -5 444.067 414.270 26.198 0.445 o
-3 0 -4 589.313 674.595 31.771 0.244 o
-3 0 -3 216.932 253.753 18.258 1.241 o
-3 0 -2 1981.920 2154.550 52.760 0.028 o
-3 0 -1 2868.290 2791.960 58.951 0.015 o
-3 0 0 1735.230 1916.320 45.776 0.037 o
-3 0 1 322.037 344.741 18.677 0.770 o
-3 0 2 376.918 443.225 20.419 0.562 o
-3 0 7 142.238 104.640 9.140 3.735 o
-3 0 8 54.733 65.504 7.368 9.705 o
-3 0 9 19.187 24.134 4.500 31.642 o
-3 1 -12 10.639 5.996 9.387 12.362 o
-3 1 -11 46.144 49.690 3.821 18.374 o
-3 1 -10 44.375 51.209 5.994 13.915 o
-3 1 -9 6.477 4.146 1.330 210.104 o
-3 1 -8 65.871 47.814 4.151 13.610 o
-3 1 -7 2.935 2.611 1.143 375.154 o
-3 1 -6 13.156 8.645 2.074 92.212 o
-3 1 -5 487.530 438.436 28.758 0.378 o
-3 1 -4 436.835 564.726 30.549 0.357 o
-3 1 -3 1499.940 1556.850 48.581 0.049 o
-3 1 -2 384.246 347.120 21.043 0.615 o
-3 1 -1 138.440 146.658 13.001 2.698 o
-3 1 0 552.999 564.686 24.655 0.315 o
-3 1 1 497.872 509.101 22.418 0.383 o
-3 1 2 960.074 973.919 30.698 0.119 o
-3 1 3 62.260 75.448 8.096 8.001 o
-3 1 7 145.922 154.727 10.645 2.908 o
-3 1 8 119.250 122.842 9.755 3.919 o
-3 2 -11 15.130 17.426 2.149 70.255 o
-3 2 -10 16.587 21.606 3.801 40.792 o
-3 2 -9 5.099 4.076 1.888 174.546 o
-3 2 -8 11.116 12.263 2.227 88.505 o
-3 2 -7 69.362 57.767 4.544 11.799 o
-3 2 -6 2.248 1.931 0.810 580.374 o
-3 2 -5 169.051 155.801 18.145 1.740 o
-3 2 -4 573.650 594.339 33.646 0.261 o
-3 2 -3 93.039 127.887 14.638 3.107 o
-3 2 -2 256.470 277.807 20.182 0.984 o
-3 2 -1 206.147 199.251 16.044 1.553 o
-3 2 0 497.610 482.949 23.673 0.387 o
-3 2 1 570.475 642.904 26.217 0.279 o
-3 2 2 275.124 324.043 18.105 0.926 o
-3 2 3 526.775 585.407 23.384 0.331 o
-3 3 -11 1.000 0.769 0.622 1214.090 o
-3 3 -10 5.476 9.901 2.396 111.875 o
-3 3 -9 26.393 21.161 3.798 33.398 o
-3 3 -8 136.548 138.206 6.969 3.896 o
-3 3 -7 249.927 210.246 17.321 1.238 o
-3 3 -6 218.334 153.890 9.437 2.107 o
-3 3 -5 58.353 47.161 3.044 16.850 o
-3 3 -4 472.057 488.450 32.788 0.344 o
-3 3 -3 853.377 937.720 42.967 0.126 o
-3 3 -2 590.197 666.607 33.878 0.239 o
-3 3 -1 159.595 181.737 16.594 1.867 o
-3 3 0 487.464 456.967 25.067 0.397 o
-3 3 1 295.504 287.572 18.785 0.902 o
-3 3 2 385.083 445.078 22.394 0.529 o
-3 3 3 32.568 30.226 5.568 19.623 o
-3 4 -10 21.526 28.564 2.602 44.075 o
-3 4 -9 22.879 22.947 3.666 36.303 o
-3 4 -8 45.654 37.867 4.964 17.286 o
-3 4 -7 128.982 108.923 16.924 2.362 o
-3 4 -6 123.351 111.219 7.697 4.510 o
-3 4 -5 464.155 332.004 13.729 0.580 o
-3 4 -4 147.802 129.716 10.730 3.067 o
-3 4 -3 58.886 95.058 14.951 3.744 o
-3 4 -2 128.697 175.481 18.744 1.868 o
-3 4 -1 625.872 749.045 36.636 0.205 o
-3 4 0 1292.640 1370.640 47.599 0.063 o
-3 4 1 69.747 61.444 9.456 6.853 o
-3 4 2 531.443 560.348 27.377 0.317 o
-3 4 3 50.810 41.656 7.114 11.653 o
-3 4 4 4.243 7.705 3.227 83.491 o
-3 5 -10 22.719 23.929 3.013 41.662 o
-3 5 -9 13.082 14.940 1.906 85.147 o
-3 5 -8 0.957 1.104 0.734 1002.130 o
-3 5 -7 24.220 27.060 3.057 38.381 o
-3 5 -6 147.016 146.469 7.547 3.449 o
-3 5 -5 77.933 73.439 4.863 9.535 o
-3 5 -4 153.480 135.691 7.569 3.422 o
-3 5 -3 98.386 77.294 11.096 4.609 o
-3 5 -2 163.685 180.698 20.468 1.501 o
-3 5 -1 46.712 47.162 9.901 7.980 o
-3 5 0 138.572 132.783 15.766 2.343 o
-3 5 1 63.038 57.959 9.893 6.910 o
-3 5 2 2.490 2.506 3.005 109.929 o
-3 5 3 23.878 25.613 6.110 20.246 o
-3 5 4 386.187 468.778 25.167 0.485 o
-3 6 -9 16.112 18.944 2.773 56.277 o
-3 6 -8 19.710 19.152 2.240 57.257 o
-3 6 -7 33.546 38.258 3.326 26.794 o
-3 6 -6 106.749 112.105 6.079 5.608 o
-3 6 -5 28.577 36.960 3.601 28.498 o
-3 6 -4 542.463 511.989 33.404 0.295 o
-3 6 -3 197.521 181.831 26.029 1.039 o
-3 6 -2 87.938 79.782 6.209 7.515 o
-3 6 -1 144.517 147.311 18.828 1.848 o
-3 6 0 237.758 231.149 22.478 1.022 o
-3 6 1 509.921 546.961 33.482 0.302 o
-3 6 2 122.137 125.519 10.412 3.660 o
-3 6 3 136.228 123.379 14.619 2.598 o
-3 6 4 155.472 148.724 15.310 2.174 o
-3 7 -8 6.703 8.617 1.891 136.365 o
-3 7 -7 5.216 6.147 1.398 207.794 o
-3 7 -6 17.363 17.489 3.620 44.084 o
-3 7 -5 99.324 94.629 8.606 5.332 o
-3 7 -4 5.189 2.304 1.691 207.912 o
-3 7 -3 163.768 167.107 11.589 2.448 o
-3 7 -2 532.147 554.593 18.536 0.358 o
-3 7 -1 27.423 21.234 8.123 13.378 o
-3 7 0 143.387 143.615 19.373 1.807 o
-3 7 1 78.970 88.721 14.592 3.609 o
-3 7 2 94.783 107.106 15.458 3.020 o
-3 7 3 369.396 368.146 27.533 0.532 o
-3 8 -7 4.180 3.062 1.198 299.274 o
-3 8 -6 9.658 10.558 1.675 119.151 o
-3 8 -5 30.293 35.122 4.845 22.409 o
-3 8 -4 37.154 36.301 5.250 18.749 o
-3 8 -3 141.791 141.400 10.562 3.099 o
-3 8 -2 4.260 8.916 2.895 95.319 o
-3 8 -1 257.290 262.974 14.236 1.218 o
-3 8 0 24.720 28.183 9.005 11.342 o
-3 8 1 189.405 138.001 19.467 1.560 o
-3 8 2 156.545 158.512 20.112 1.620 o
-3 8 3 2.885 3.200 3.432 85.268 o
-3 8 4 44.727 39.738 9.796 8.407 o
-3 8 5 5.172 4.699 4.012 60.190 o
-3 8 6 43.263 38.988 10.106 8.143 o
-3 9 -5 12.627 15.547 2.911 63.225 o
-3 9 -4 37.240 38.807 4.958 19.319 o
-3 9 -3 49.305 39.646 5.255 15.614 o
-3 9 -2 124.194 134.070 9.990 3.621 o
-3 9 -1 79.308 72.370 7.349 7.585 o
-3 9 0 80.667 87.415 8.039 6.611 o
-3 9 1 69.701 66.805 6.904 8.857 o
-3 10 -4 7.802 9.831 2.112 113.287 o
-3 10 -3 31.646 39.522 4.589 22.226 o
-3 10 -2 54.029 52.312 5.679 12.909 o
-3 10 -1 43.515 38.292 5.058 17.496 o
-3 10 0 169.714 178.206 10.945 2.382 o
-3 10 1 110.263 114.325 8.695 4.583 o
-3 10 2 9.928 14.624 3.040 66.814 o
-3 11 -2 33.999 40.345 4.222 22.636 o
-3 11 -1 44.430 57.136 5.239 14.900 o
-3 11 0 120.635 116.111 7.821 4.485 o
-3 11 1 9.041 8.892 2.304 101.117 o
-2 -14 -7 7.072 5.727 1.424 180.036 o
-2 -14 -6 7.947 5.263 1.430 171.299 o
-2 -14 -5 8.541 8.873 1.807 126.309 o
-2 -14 -4 15.271 11.150 1.883 84.649 o
-2 -13 -10 3.163 3.995 0.923 380.488 o
-2 -13 -9 8.851 -0.915 0.707 263.467 o
-2 -13 -8 4.377 4.241 1.403 243.526 o
-2 -13 -7 4.929 5.069 1.689 190.553 o
-2 -13 -6 1.841 2.509 1.392 360.038 o
-2 -13 -5 80.585 101.104 7.502 6.565 o
-2 -13 -4 9.876 13.152 2.692 77.571 o
-2 -13 -3 68.627 64.479 5.544 10.408 o
-2 -13 -2 79.598 78.510 5.614 8.590 o
-2 -13 -1 1.880 2.379 0.974 520.754 o
-2 -12 -12 24.865 19.659 2.317 48.006 o
-2 -12 -11 18.461 26.203 3.102 44.098 o
-2 -12 -10 9.804 12.809 2.296 90.215 o
-2 -12 -9 9.706 13.584 1.844 103.980 o
-2 -12 -8 12.153 17.669 1.792 86.230 o
-2 -12 -7 3.686 4.715 1.287 273.077 o
-2 -12 -6 1.479 2.551 1.167 463.272 o
-2 -12 -5 28.438 32.530 3.434 30.746 o
-2 -12 -4 42.518 50.912 5.992 14.245 o
-2 -12 -3 108.090 59.124 54.333 0.379 o
-2 -12 -2 60.030 64.175 8.157 8.477 o
-2 -12 -1 15.518 19.254 2.364 63.533 o
-2 -12 0 14.938 21.747 3.618 44.422 o
-2 -12 1 13.223 4.148 7.678 17.651 o
-2 -11 -13 0.453 -0.065 0.542 2431.330 o
-2 -11 -12 19.564 21.658 2.976 46.814 o
-2 -11 -11 0.959 1.060 0.885 833.167 o
-2 -11 -10 1.926 1.646 1.130 479.895 o
-2 -11 -9 21.644 16.316 2.233 56.432 o
-2 -11 -8 4.490 3.112 0.960 329.808 o
-2 -11 -7 15.506 17.500 2.002 71.812 o
-2 -11 -6 3.444 4.128 2.129 169.076 o
-2 -11 -5 22.438 35.974 5.471 22.057 o
-2 -11 -4 105.118 117.954 6.912 5.278 o
-2 -11 -3 7.483 8.940 1.581 146.732 o
-2 -11 -2 75.594 81.371 5.643 8.792 o
-2 -11 -1 84.076 99.989 6.144 7.138 o
-2 -11 0 128.121 140.300 6.990 4.094 o
-2 -11 1 40.837 38.192 5.293 17.497 o
-2 -11 2 18.805 19.774 3.515 42.688 o
-2 -11 3 0.065 0.309 0.474 3706.850 o
-2 -11 4 0.466 -0.132 0.623 2012.440 o
-2 -10 -13 0.913 0.836 0.680 1151.420 o
-2 -10 -12 4.094 7.276 2.056 153.077 o
-2 -10 -11 0.466 0.278 1.114 783.266 o
-2 -10 -10 4.224 5.892 2.191 147.103 o
-2 -10 -9 4.078 3.970 1.251 278.465 o
-2 -10 -8 49.888 52.071 3.570 17.539 o
-2 -10 -7 56.626 69.713 4.965 12.274 o
-2 -10 -6 2.231 4.449 1.333 317.393 o
-2 -10 -5 29.134 34.391 5.374 20.732 o
-2 -10 -4 22.702 28.016 4.813 26.834 o
-2 -10 -3 5.027 5.072 1.590 199.597 o
-2 -10 -2 6.889 5.986 1.397 182.951 o
-2 -10 -1 0.338 0.909 0.831 1147.390 o
-2 -10 0 106.150 113.896 6.824 5.348 o
-2 -10 1 144.688 165.689 7.896 3.245 o
-2 -10 2 23.591 34.372 5.406 22.245 o
-2 -10 3 72.265 76.025 7.349 7.935 o
-2 -10 4 21.312 16.170 3.067 46.979 o
-2 -10 5 17.682 15.358 2.795 56.319 o
-2 -9 -13 21.385 26.880 3.386 38.275 o
-2 -9 -12 5.210 7.305 1.568 182.554 o
-2 -9 -11 7.053 9.983 1.930 126.551 o
-2 -9 -10 7.097 5.382 1.583 169.424 o
-2 -9 -9 51.189 65.409 4.993 13.414 o
-2 -9 -8 216.459 213.689 18.099 1.338 o
-2 -9 -7 209.031 202.667 18.285 1.387 o
-2 -9 -6 74.917 84.655 5.357 8.916 o
-2 -9 -5 65.138 60.664 4.361 12.412 o
-2 -9 -4 122.110 110.853 9.248 4.132 o
-2 -9 -3 3.049 5.831 1.677 216.498 o
-2 -9 -2 47.900 41.642 4.117 18.323 o
-2 -9 -1 3.721 4.007 1.147 308.248 o
-2 -9 0 141.430 153.927 8.001 3.417 o
-2 -9 1 18.860 28.678 3.497 38.699 o
-2 -9 2 130.675 164.854 12.302 2.794 o
-2 -9 3 85.197 105.080 9.488 5.276 o
-2 -9 4 33.276 32.497 4.996 21.261 o
-2 -9 5 26.331 28.224 4.084 29.415 o
-2 -9 6 15.092 14.967 2.946 58.578 o
-2 -8 -13 7.722 7.421 1.402 163.045 o
-2 -8 -12 3.450 4.118 1.023 341.197 o
-2 -8 -11 6.874 9.179 1.523 155.028 o
-2 -8 -10 76.738 117.237 5.428 7.428 o
-2 -8 -9 262.949 315.399 8.866 1.230 o
-2 -8 -8 230.463 239.105 14.545 1.393 o
-2 -8 -7 61.596 53.475 6.129 11.170 o
-2 -8 -6 79.947 72.467 7.098 7.721 o
-2 -8 -5 9.100 5.714 2.039 121.389 o
-2 -8 -4 26.352 28.952 4.527 26.666 o
-2 -8 -3 39.631 36.509 5.031 18.761 o
-2 -8 -2 36.701 38.180 3.761 23.700 o
-2 -8 -1 135.406 113.086 6.532 4.379 o
-2 -8 0 41.818 48.089 8.630 9.847 o
-2 -8 1 25.122 26.603 3.272 36.195 o
-2 -8 2 75.161 91.370 9.024 6.193 o
-2 -8 3 50.273 62.267 7.597 9.962 o
-2 -8 4 52.378 66.929 7.635 9.530 o
-2 -8 5 47.509 37.855 5.382 15.867 o
-2 -8 6 4.810 6.618 1.934 159.392 o
-2 -8 7 20.785 30.072 4.265 30.790 o
-2 -7 -14 13.286 15.895 2.771 64.338 o
-2 -7 -13 9.402 11.245 1.888 110.110 o
-2 -7 -12 3.867 5.519 1.203 269.412 o
-2 -7 -11 6.496 5.439 1.281 203.151 o
-2 -7 -10 52.138 64.233 4.054 14.791 o
-2 -7 -9 148.487 167.582 6.420 3.343 o
-2 -7 -8 53.835 53.827 4.609 14.589 o
-2 -7 -7 68.505 66.657 4.741 11.110 o
-2 -7 -6 126.822 132.438 9.164 3.765 o
-2 -7 1 35.997 34.948 3.536 25.561 o
-2 -7 2 139.734 121.407 9.968 3.434 o
-2 -7 3 38.703 41.178 5.976 15.809 o
-2 -7 4 30.162 42.017 6.199 16.747 o
-2 -7 5 91.947 96.766 9.019 5.393 o
-2 -7 6 6.893 5.382 2.158 130.547 o
-2 -7 7 17.728 19.017 4.133 37.470 o
-2 -7 8 48.175 83.277 6.976 9.956 o
-2 -6 -14 38.277 51.693 3.584 21.107 o
-2 -6 -13 5.569 12.392 2.071 120.989 o
-2 -6 -12 1.455 1.722 0.613 868.009 o
-2 -6 -11 5.225 5.255 1.240 233.701 o
-2 -6 -10 5.201 6.438 1.375 207.916 o
-2 -6 -9 61.398 63.397 4.291 12.869 o
-2 -6 -8 92.412 81.094 3.988 8.334 o
-2 -6 -7 101.558 101.527 5.038 6.512 o
-2 -6 3 75.685 64.784 7.057 8.331 o
-2 -6 4 36.300 31.618 5.137 19.981 o
-2 -6 5 290.656 304.825 16.044 0.962 o
-2 -6 6 160.684 131.413 10.200 2.926 o
-2 -6 8 9.516 11.285 3.208 67.093 o
-2 -6 9 6.811 8.784 2.177 118.883 o
-2 -5 -14 1.816 1.305 0.693 770.822 o
-2 -5 -13 64.651 84.241 5.347 9.955 o
-2 -5 -12 9.903 9.507 1.482 129.117 o
-2 -5 -11 42.497 49.243 6.135 14.084 o
-2 -5 -10 42.288 42.387 4.273 19.412 o
-2 -5 -9 117.950 102.874 7.543 4.875 o
-2 -5 -8 19.010 18.039 1.875 64.546 o
-2 -5 -7 105.143 120.919 14.371 3.052 o
-2 -5 -6 1017.390 825.208 34.388 0.119 o
-2 -5 -5 1232.660 973.552 33.868 0.086 o
-2 -5 4 49.143 46.792 5.811 13.862 o
-2 -5 5 343.387 419.320 17.972 0.665 o
-2 -5 6 146.502 149.072 10.761 2.925 o
-2 -5 8 9.885 10.761 3.275 65.242 o
-2 -5 9 7.189 5.377 2.072 133.877 o
-2 -4 -14 1.580 1.461 0.628 858.165 o
-2 -4 -13 3.629 3.639 1.278 293.228 o
-2 -4 -12 43.476 51.263 4.541 17.231 o
-2 -4 -11 93.473 79.074 5.661 7.469 o
-2 -4 -10 2.166 1.787 0.753 628.916 o
-2 -4 -9 166.570 135.329 6.324 3.313 o
-2 -4 -8 6.417 7.438 1.565 166.727 o
-2 -4 -7 105.486 97.869 13.108 3.547 o
-2 -4 -6 58.877 75.138 10.451 6.296 o
-2 -4 -5 276.484 305.375 19.003 0.924 o
-2 -4 8 168.835 171.680 13.089 2.196 o
-2 -4 9 22.568 29.991 4.994 25.446 o
-2 -3 -14 44.534 34.618 2.622 24.695 o
-2 -3 -13 72.359 72.725 4.729 10.286 o
-2 -3 -12 80.504 100.864 6.213 7.303 o
-2 -3 -11 3.558 4.018 1.327 280.440 o
-2 -3 -10 21.946 20.529 2.694 47.581 o
-2 -3 -9 1.912 1.002 0.479 941.257 o
-2 -3 -8 61.684 61.429 5.475 11.504 o
-2 -3 -7 399.216 437.967 28.488 0.454 o
-2 -3 -6 119.426 103.907 12.501 3.410 o
-2 -3 -5 466.178 506.069 25.006 0.394 o
-2 -3 -4 1036.030 1091.760 33.841 0.100 o
-2 -3 -3 692.602 677.506 24.436 0.224 o
-2 -3 8 242.798 251.846 15.785 1.246 o
-2 -3 9 92.980 92.196 9.118 5.395 o
-2 -2 -13 77.656 76.055 11.221 5.164 o
-2 -2 -12 71.775 79.922 5.151 9.607 o
-2 -2 -11 43.759 47.044 4.161 18.615 o
-2 -2 -10 21.119 31.311 3.311 37.235 o
-2 -2 -9 9.607 9.450 1.722 121.076 o
-2 -2 -8 59.336 56.897 3.805 14.446 o
-2 -2 -7 238.297 236.766 21.110 1.067 o
-2 -2 -6 447.799 511.328 17.815 0.456 o
-2 -2 -5 689.698 688.054 29.665 0.211 o
-2 -2 -4 223.531 248.220 16.030 1.332 o
-2 -2 -3 1796.520 1726.800 28.865 0.039 o
-2 -2 -2 949.790 1020.480 30.409 0.118 o
-2 -2 8 469.464 571.430 23.230 0.377 o
-2 -2 9 265.011 274.092 15.579 1.117 o
-2 -1 -13 0.166 0.046 0.403 4858.440 o
-2 -1 -12 101.524 112.213 14.363 3.165 o
-2 -1 -11 100.884 122.684 5.279 5.893 o
-2 -1 -10 2.239 1.375 0.782 633.379 o
-2 -1 -9 21.113 19.522 2.454 52.076 o
-2 -1 -8 185.336 128.167 16.191 1.915 o
-2 -1 -7 82.648 86.822 13.014 4.115 o
-2 -1 -6 778.939 814.974 51.387 0.134 o
-2 -1 -5 400.799 339.360 19.250 0.618 o
-2 -1 -4 302.540 313.361 12.553 0.991 o
-2 -1 -3 472.139 486.976 14.658 0.462 o
-2 -1 -2 171.044 173.541 11.627 2.321 o
-2 -1 -1 1606.600 1596.060 35.937 0.047 o
-2 -1 0 334.663 316.260 14.738 0.848 o
-2 -1 8 20.247 21.156 4.395 32.721 o
-2 0 -12 13.659 0.288 0.385 178.265 o
-2 0 -11 164.743 151.233 8.744 2.898 o
-2 0 -10 108.083 101.314 13.566 3.350 o
-2 0 -9 96.134 74.577 6.080 7.215 o
-2 0 -8 36.121 28.151 4.675 22.304 o
-2 0 -7 148.120 163.333 18.210 1.841 o
-2 0 -6 545.432 578.520 25.742 0.311 o
-2 0 -5 187.155 186.024 14.035 1.879 o
-2 0 -4 307.111 353.268 18.829 0.791 o
-2 0 -3 546.294 552.694 15.905 0.358 o
-2 0 -2 797.558 772.855 24.898 0.176 o
-2 0 -1 132.343 142.379 10.179 3.332 o
-2 0 0 54.632 48.881 5.530 13.324 o
-2 0 2 792.295 811.525 22.275 0.176 o
-2 1 -12 15.677 13.481 2.690 63.475 o
-2 1 -11 115.134 132.860 6.545 4.722 o
-2 1 -10 48.717 47.321 3.992 17.627 o
-2 1 -9 57.145 52.441 9.151 8.035 o
-2 1 -8 145.582 122.493 5.064 4.183 o
-2 1 -7 6.116 4.157 1.119 239.637 o
-2 1 -6 247.907 264.463 21.488 0.983 o
-2 1 -5 16.948 17.537 3.545 45.427 o
-2 1 -4 768.255 824.802 26.117 0.175 o
-2 1 -3 175.421 150.983 8.630 2.743 o
-2 1 -2 117.181 123.309 10.376 3.802 o
-2 1 -1 818.033 870.198 26.435 0.158 o
-2 1 0 1829.210 1668.720 35.610 0.038 o
-2 1 1 93.950 79.646 6.836 6.784 o
-2 1 2 306.943 330.874 13.575 0.928 o
-2 1 3 2253.680 2454.870 38.637 0.023 o
-2 2 -12 17.368 14.851 2.584 60.640 o
-2 2 -11 18.118 23.287 2.652 51.405 o
-2 2 -10 6.210 6.774 2.245 125.140 o
-2 2 -9 342.524 354.579 15.857 0.763 o
-2 2 -8 290.357 290.922 12.529 1.076 o
-2 2 -7 159.246 111.390 5.890 3.828 o
-2 2 -6 55.448 73.821 11.565 5.689 o
-2 2 -5 89.381 100.630 8.919 5.462 o
-2 2 -4 404.203 482.927 23.860 0.471 o
-2 2 -3 2607.160 3046.520 65.591 0.016 o
-2 2 -2 187.711 168.396 13.273 2.016 o
-2 2 -1 584.943 563.893 23.001 0.303 o
-2 2 0 788.053 795.505 25.756 0.174 o
-2 2 1 76.136 106.947 8.673 6.000 o
-2 2 2 1240.740 1285.270 29.805 0.075 o
-2 2 3 1088.170 1079.590 25.437 0.099 o
-2 3 -11 3.831 6.928 1.988 163.310 o
-2 3 -10 96.889 109.642 11.059 4.242 o
-2 3 -9 44.088 50.694 5.800 14.398 o
-2 3 -8 140.820 126.815 10.774 3.205 o
-2 3 -7 150.180 127.892 14.372 2.457 o
-2 3 -6 47.166 37.521 2.760 22.560 o
-2 3 -5 52.467 47.340 9.750 7.830 o
-2 3 -4 208.615 203.103 18.857 1.354 o
-2 3 -3 657.716 733.579 33.549 0.205 o
-2 3 -2 2956.260 3640.050 73.743 0.012 o
-2 3 -1 108.621 107.751 14.718 3.014 o
-2 3 0 33.752 76.913 8.649 9.344 o
-2 3 1 2736.300 2783.220 53.181 0.016 o
-2 3 2 1307.120 1328.470 33.579 0.068 o
-2 3 3 841.082 833.940 24.633 0.158 o
-2 3 4 503.009 522.239 17.406 0.400 o
-2 4 -11 1.195 0.386 0.777 989.986 o
-2 4 -10 54.614 67.410 5.622 11.848 o
-2 4 -9 66.826 69.367 6.377 9.501 o
-2 4 -8 232.912 200.768 16.450 1.381 o
-2 4 -7 35.261 26.460 3.032 30.468 o
-2 4 -6 33.448 26.948 3.123 31.014 o
-2 4 -5 47.828 49.916 3.583 18.376 o
-2 4 -4 29.808 21.922 6.779 16.868 o
-2 4 -3 87.610 107.271 13.982 3.516 o
-2 4 -2 370.339 424.877 25.739 0.521 o
-2 4 -1 84.846 105.140 6.704 6.645 o
-2 4 0 473.449 459.322 50.575 0.243 o
-2 4 1 612.409 592.297 25.351 0.273 o
-2 4 2 882.799 997.011 31.691 0.128 o
-2 4 3 479.385 497.369 21.258 0.411 o
-2 4 4 304.372 349.208 16.637 0.847 o
-2 5 -10 33.537 48.241 4.797 19.547 o
-2 5 -9 25.750 26.829 2.708 39.691 o
-2 5 -8 27.121 24.390 3.742 32.257 o
-2 5 -7 47.893 41.921 5.192 15.810 o
-2 5 -6 299.409 297.610 10.180 1.081 o
-2 5 -5 351.853 308.353 12.128 0.855 o
-2 5 -4 130.380 121.920 7.888 4.096 o
-2 5 -3 170.997 196.847 20.805 1.407 o
-2 5 -2 244.125 284.381 23.284 0.906 o
-2 5 -1 461.134 505.837 29.079 0.371 o
-2 5 0 704.867 841.315 57.296 0.134 o
-2 5 1 266.146 274.471 24.608 0.826 o
-2 5 2 84.676 82.476 10.090 5.407 o
-2 5 3 149.579 161.104 13.397 2.419 o
-2 5 4 513.868 530.127 23.481 0.358 o
-2 6 -9 6.375 3.982 1.646 182.178 o
-2 6 -8 4.875 9.658 2.730 98.957 o
-2 6 -7 18.248 12.846 2.038 70.116 o
-2 6 -6 156.581 139.829 7.292 3.352 o
-2 6 -5 716.333 748.206 24.757 0.203 o
-2 6 -4 148.169 137.816 18.101 1.938 o
-2 6 -3 29.528 37.393 4.478 23.843 o
-2 6 -2 137.266 135.972 17.724 2.068 o
-2 6 -1 345.840 362.538 27.050 0.571 o
-2 6 0 816.124 860.057 39.768 0.142 o
-2 6 1 407.777 418.061 26.660 0.474 o
-2 6 2 30.327 33.889 4.989 22.005 o
-2 6 3 894.246 813.394 34.221 0.139 o
-2 6 4 5.814 5.611 2.479 117.123 o
-2 7 -8 65.210 97.383 6.685 8.192 o
-2 7 -7 14.648 17.972 3.307 51.166 o
-2 7 -6 72.466 75.596 7.589 7.747 o
-2 7 -5 246.973 250.211 14.125 1.300 o
-2 7 -4 47.591 67.846 7.365 10.256 o
-2 7 -3 5.539 8.327 2.420 114.486 o
-2 7 -2 155.109 115.988 8.023 3.529 o
-2 7 -1 56.751 50.855 10.432 6.903 o
-2 7 0 26.380 53.836 11.158 7.411 o
-2 7 1 339.455 335.737 17.064 0.771 o
-2 7 2 43.495 36.178 6.338 14.530 o
-2 7 3 5.834 5.404 2.268 130.833 o
-2 7 4 59.151 60.284 7.198 9.743 o
-2 8 -7 11.941 18.334 2.803 63.957 o
-2 8 -6 3.678 4.137 1.138 309.118 o
-2 8 -5 4.553 4.697 1.659 202.502 o
-2 8 -4 94.616 104.716 9.005 5.154 o
-2 8 -3 75.864 93.612 8.571 6.378 o
[truncated: 98,541 more chars]
